# Supplementary material for: m6A mRNA methylation-mediated MAPK signaling modulates the nasal mucosa inflammatory response in allergic rhinitis
Source: Front Immunol. 2024 Jul 1;15:1344995. doi: 10.3389/fimmu.2024.1344995 (PMC11246857; doi:10.3389/fimmu.2024.1344995)
Supplement: Supplementary file 1 [file Table_1.xlsx]

## Sheet: Table S1
#SampleName	InputReads	MappedReads	MappingRate
Con1_Input	40418589	31509315	0.779575
Con2_Input	51625494	38575637	0.747221
Con3_Input	46514177	34902808	0.750369
AR1_Input	34484712	23444127	0.679841
AR2_Input	39523798	27377912	0.692694
AR3_Input	40117520	26232916	0.653902
Con1_IP	17446630	15300474	0.876987
Con2_IP	31550158	28758330	0.911511
Con3_IP	35487533	32392054	0.912773
AR1_IP	11728685	9733148	0.829858
AR2_IP	37341028	32124617	0.860303
AR3_IP	34584496	30992797	0.896147
