# Supplementary material for: m6A mRNA methylation-mediated MAPK signaling modulates the nasal mucosa inflammatory response in allergic rhinitis
Source: Front Immunol. 2024 Jul 1;15:1344995. doi: 10.3389/fimmu.2024.1344995 (PMC11246857; doi:10.3389/fimmu.2024.1344995)
Supplement: Supplementary file 2 [file Table_2.xlsx]

## Sheet: Table S2
AR1															AR2																AR3																CON1
chr	start	end	strand	geneID	transcriptID	distanceToTSS	geneName	description	blockCount	blockSizes	annotation	foldEnrichment	pvalue	padj	chr	start	end	strand	geneID		transcriptID	distanceToTSS	geneName	description	blockCount	blockSizes	annotation	foldEnrichment	pvalue	padj	chr	start	end	strand	geneID		transcriptID	distanceToTSS	geneName	description	blockCount	blockSizes	annotation	foldEnrichment	pvalue	padj	chr	start	end
chr1	6206196	6214820	+	ENSMUSG00000025907.14	ENSMUST00000159906.7	0	Rb1cc1	RB1-inducible coiled-coil 1	1	8624	Promoter (<=1kb)	1.47384	1.53695e-28	7.74517e-28	chr1	3531919	3532294	+	ENSMUSG00000103147.1	1	ENSMUST00000192183.1	125	Gm7341	solute carrier family 35 member E3 pseudogene	1	375	Promoter (<=1kb)	1.37429	1.5e-07	1.78e-07	chr1	6240140	6241031	+	ENSMUSG00000025907.14	4	ENSMUST00000159802.1	0	Rb1cc1	RB1-inducible coiled-coil 1	1	891	Promoter (<=1kb)	1.03851	0.000229319	0.00023907	chr1	5602680	5603480
chr1	6238453	6241131	+	ENSMUSG00000025907.14	ENSMUST00000159802.1	0	Rb1cc1	RB1-inducible coiled-coil 1	1	2678	Promoter (<=1kb)	2.11921	6.59067e-47	6.07341e-46	chr1	6248609	6251072	+	ENSMUSG00000025907.14	2	ENSMUST00000162257.7	0	Rb1cc1	RB1-inducible coiled-coil 1	1	2463	Promoter (<=1kb)	1.28951	2.17e-105	7.22e-104	chr1	6244975	6245303	+	ENSMUSG00000025907.14	4	ENSMUST00000162257.7	-3785	Rb1cc1	RB1-inducible coiled-coil 1	1	328	Exon (ENSMUST00000027040.12/ENSMUSG00000025907.14, exon 9 of 24)	1.78091	1.84e-167	8.46e-166	chr1	6206196	6214820
chr1	6248176	6251072	+	ENSMUSG00000025907.14	ENSMUST00000162257.7	0	Rb1cc1	RB1-inducible coiled-coil 1	1	2896	Promoter (<=1kb)	2.91884	0	0	chr1	7160882	7169974	+	ENSMUSG00000051285.17	1	ENSMUST00000183204.1	326	Pcmtd1	protein-L-isoaspartate (D-aspartate) O-methyltransferase domain containing 1	1	9092	Promoter (<=1kb)	1.16771	6.7e-43	6.66e-42	chr1	6260923	6264669	+	ENSMUSG00000025907.14	4	ENSMUST00000159349.1	0	Rb1cc1	RB1-inducible coiled-coil 1	1	3746	Promoter (<=1kb)	1.26874	4.11e-08	5.47e-08	chr1	6238403	6241131
chr1	6260973	6262861	+	ENSMUSG00000025907.14	ENSMUST00000159349.1	-42	Rb1cc1	RB1-inducible coiled-coil 1	1	1888	Promoter (<=1kb)	1.26774	8.60278e-13	1.57896e-12	chr1	9545407	9545557	+	ENSMUSG00000061024.8	2	ENSMUST00000072079.8	0	Rrs1	ribosome biogenesis regulator 1	1	150	Promoter (<=1kb)	1.838	1.15e-07	1.39e-07	chr1	7160907	7169974	+	ENSMUSG00000051285.17	1	ENSMUST00000183204.1	351	Pcmtd1	protein-L-isoaspartate (D-aspartate) O-methyltransferase domain containing 1	1	9067	Promoter (<=1kb)	1.04521	3.21e-14	7.31e-14	chr1	6248176	6251072
chr1	6274758	6275058	+	ENSMUSG00000025907.14	ENSMUST00000159656.1	4081	Rb1cc1	RB1-inducible coiled-coil 1	1	300	3' UTR	1.69618	1.49253e-08	1.68227e-08	chr1	9546057	9546957	+	ENSMUSG00000061024.8	2	ENSMUST00000072079.8	650	Rrs1	ribosome biogenesis regulator 1	1	900	Promoter (<=1kb)	2.22788	6.87e-55	9.4e-54	chr1	7170499	7171074	+	ENSMUSG00000048538.7	2	ENSMUST00000029124.7	-6665	Gm9826	adenosylhomocysteinase pseudogene	1	575	3' UTR	1.11937	6.24e-08	8.16e-08	chr1	6817697	6819934
chr1	6388575	6391082	+	ENSMUSG00000102706.1	ENSMUST00000192950.1	-5470	Gm7417	uncharacterized protein C9orf40 homolog pseudogene	1	2507	Exon (ENSMUST00000133144.3/ENSMUSG00000087247.3, exon 2 of 5)	2.61106	3.2743e-10	4.48766e-10	chr1	9747647	9747797	+	ENSMUSG00000097893.8	4	ENSMUST00000181821.7	0	1700034P13Rik	RIKEN cDNA 1700034P13 gene	1	150	Promoter (<=1kb)	1.1771	3.12e-07	3.55e-07	chr1	7172299	7172424	+	ENSMUSG00000048538.7	2	ENSMUST00000029124.7	-5315	Gm9826	adenosylhomocysteinase pseudogene	1	125	3' UTR	1.74897	1.5e-27	6.72e-27	chr1	7160957	7170074
chr1	7160982	7170149	+	ENSMUSG00000051285.17	ENSMUST00000183204.1	426	Pcmtd1	protein-L-isoaspartate (D-aspartate) O-methyltransferase domain containing 1	1	9167	Promoter (<=1kb)	1.81857	7.52848e-42	5.9256e-41	chr1	9748072	9748597	+	ENSMUSG00000045210.8	2	ENSMUST00000057438.6	0	Vcpip1	valosin containing protein (p97)/p47 complex interacting protein 1	1	525	Promoter (<=1kb)	2.07224	1.63e-16	5.33e-16	chr1	10038036	10038461	+	ENSMUSG00000025917.9	1	ENSMUST00000027050.9	0	Cops5	COP9 signalosome subunit 5	1	425	Promoter (<=1kb)	2.00415	0	0	chr1	7172074	7172274
chr1	9546357	9546932	+	ENSMUSG00000061024.8	ENSMUST00000072079.8	950	Rrs1	ribosome biogenesis regulator 1	1	575	Promoter (<=1kb)	2.11173	7.41102e-23	2.7997e-22	chr1	9780802	9781546	+	ENSMUSG00000097893.8	4	ENSMUST00000189322.1	-2232	1700034P13Rik	RIKEN cDNA 1700034P13 gene	1	744	Exon (ENSMUST00000181358.7/ENSMUSG00000097893.8, exon 4 of 7)	1.81155	1.28e-05	1.29e-05	chr1	10061447	10066946	+	ENSMUSG00000102356.1	1	ENSMUST00000194474.1	-3504	1700047N06Rik	RIKEN cDNA 1700047N06 gene	1	5499	3' UTR	1.20674	6.51e-38	4.17e-37	chr1	7498392	7516228
chr1	9898659	9899134	+	ENSMUSG00000025915.14	ENSMUST00000188486.1	3233	Sgk3	serum/glucocorticoid regulated kinase 3	1	475	3' UTR	2.15315	3.338e-13	6.38744e-13	chr1	9827197	9827297	+	ENSMUSG00000088916.1	1	ENSMUST00000158291.1	7305	Gm22607	NA	1	100	Exon (ENSMUST00000188625.1/ENSMUSG00000025915.14, exon 2 of 2)	1.90243	3.36e-08	4.46e-08	chr1	10068146	10071370	+	ENSMUSG00000056763.16	2	ENSMUST00000190318.1	0	Cspp1	centrosome and spindle pole associated protein 1	1	3224	Promoter (<=1kb)	1.54048	2.54e-24	9.93e-24	chr1	9546132	9547007
chr1	10038211	10038411	+	ENSMUSG00000056763.16	ENSMUST00000071087.11	0	Cspp1	centrosome and spindle pole associated protein 1	1	200	Promoter (<=1kb)	1.62248	5.45481e-11	8.2261e-11	chr1	10038036	10038461	+	ENSMUSG00000025917.9	1	ENSMUST00000027050.9	0	Cops5	COP9 signalosome subunit 5	1	425	Promoter (<=1kb)	1.89192	6.24e-70	1.19e-68	chr1	10126227	10132483	+	ENSMUSG00000056763.16	2	ENSMUST00000136898.1	0	Cspp1	centrosome and spindle pole associated protein 1	1	6256	Promoter (<=1kb)	1.05339	5.18e-43	3.84e-42	chr1	9626462	9626637
chr1	10058872	10058947	+	ENSMUSG00000102356.1	ENSMUST00000194474.1	-929	1700047N06Rik	RIKEN cDNA 1700047N06 gene	1	75	Promoter (<=1kb)	1.59076	3.96953e-12	6.78182e-12	chr1	10039161	10059147	+	ENSMUSG00000056763.16	1	ENSMUST00000191521.6	0	Cspp1	centrosome and spindle pole associated protein 1	1	19986	Promoter (<=1kb)	1.25997	2.82e-174	2e-172	chr1	11600854	11601429	+	ENSMUSG00000099845.1	1	ENSMUST00000188880.1	6971	Gm29273	NA	1	575	3' UTR	1.28354	0.000212763	0.000221994	chr1	9747647	9748597
chr1	10065417	10066946	+	ENSMUSG00000056763.16	ENSMUST00000190318.1	-4237	Cspp1	centrosome and spindle pole associated protein 1	1	1529	3' UTR	1.55614	6.3476e-32	3.64309e-31	chr1	11600829	11601479	+	ENSMUSG00000099845.1	1	ENSMUST00000188880.1	6921	Gm29273	NA	1	650	3' UTR	2.05171	1.87e-25	1.03e-24	chr1	11704206	11704706	+	ENSMUSG00000103561.1	1	ENSMUST00000195360.1	0	Gm38069	NA	1	500	Promoter (<=1kb)	1.6092	2.33e-07	2.88e-07	chr1	9898584	9899134
chr1	11597629	11597704	+	ENSMUSG00000099845.1	ENSMUST00000188880.1	10696	Gm29273	NA	1	75	3' UTR	3.49166	9.81208e-07	9.89715e-07	chr1	11704231	11704606	+	ENSMUSG00000103561.1	2	ENSMUST00000195360.1	25	Gm38069	NA	1	375	Promoter (<=1kb)	1.18356	1.95e-10	3.59e-10	chr1	12692351	12692501	+	ENSMUSG00000016918.15	7	ENSMUST00000180062.7	29	Sulf1	sulfatase 1	1	150	Promoter (<=1kb)	1.59797	1.19e-29	5.79e-29	chr1	10058872	10058947
chr1	11597804	11597904	+	ENSMUSG00000099845.1	ENSMUST00000188880.1	10496	Gm29273	NA	1	100	3' UTR	3.91377	4.0835e-07	4.15906e-07	chr1	11704706	11705006	+	ENSMUSG00000103561.1	2	ENSMUST00000195360.1	500	Gm38069	NA	1	300	Promoter (<=1kb)	1.45418	2.02e-08	2.79e-08	chr1	12817375	12818414	+	ENSMUSG00000016918.15	7	ENSMUST00000189447.1	-17614	Sulf1	sulfatase 1	1	1039	Exon (ENSMUST00000177608.7/ENSMUSG00000016918.15, exon 8 of 22)	1.48808	5.1e-43	3.78e-42	chr1	10061572	10066971
chr1	11599354	11599879	+	ENSMUSG00000099845.1	ENSMUST00000188880.1	8521	Gm29273	NA	1	525	3' UTR	2.32753	4.69255e-17	1.24934e-16	chr1	12692326	12692501	+	ENSMUSG00000016918.15	1	ENSMUST00000180062.7	4	Sulf1	sulfatase 1	1	175	Promoter (<=1kb)	1.30578	5.31e-10	9.23e-10	chr1	12818489	12822169	+	ENSMUSG00000016918.15	7	ENSMUST00000189447.1	-13859	Sulf1	sulfatase 1	1	3680	Exon (ENSMUST00000177608.7/ENSMUSG00000016918.15, exon 9 of 22)	1.29355	6.21e-07	7.37e-07	chr1	10074695	10074945
chr1	11600679	11600804	+	ENSMUSG00000099845.1	ENSMUST00000188880.1	7596	Gm29273	NA	1	125	3' UTR	1.86503	1.11431e-08	1.27187e-08	chr1	15312581	15312831	+	ENSMUSG00000092083.4	1	ENSMUST00000170146.2	130	Kcnb2	potassium voltage gated channel, Shab-related subfamily, member 2	1	250	Promoter (<=1kb)	2.54015	6.42e-11	1.26e-10	chr1	12836055	12838459	+	ENSMUSG00000016918.15	7	ENSMUST00000189447.1	28	Sulf1	sulfatase 1	1	2404	Promoter (<=1kb)	1.75665	3.48e-13	7.37e-13	chr1	10083589	10083664
chr1	11600829	11601504	+	ENSMUSG00000099845.1	ENSMUST00000188880.1	6896	Gm29273	NA	1	675	3' UTR	3.46664	5.40884e-39	3.89812e-38	chr1	15711260	15711510	+	ENSMUSG00000088829.1	1	ENSMUST00000158204.1	-25215	Gm25227	NA	1	250	Exon (ENSMUST00000175681.2/ENSMUSG00000092083.4, exon 3 of 3)	2.13738	5.78e-08	7.38e-08	chr1	12838584	12841498	+	ENSMUSG00000016918.15	7	ENSMUST00000185780.1	-1293	Sulf1	sulfatase 1	1	2914	Promoter (1-2kb)	1.27414	1.34e-26	5.78e-26	chr1	11537601	11537676
chr1	12858848	12859623	+	ENSMUSG00000016918.15	ENSMUST00000185780.1	16058	Sulf1	sulfatase 1	1	775	3' UTR	2.41832	5.62894e-54	6.19258e-53	chr1	15805645	15813057	+	ENSMUSG00000025925.14	1	ENSMUST00000188371.6	0	Terf1	telomeric repeat binding factor 1	1	7412	Promoter (<=1kb)	1.43553	2.87e-27	1.71e-26	chr1	12859073	12859498	+	ENSMUSG00000016918.15	7	ENSMUST00000185780.1	16283	Sulf1	sulfatase 1	1	425	3' UTR	1.14931	1.01e-09	1.58e-09	chr1	11599329	11599904
chr1	15312456	15312556	+	ENSMUSG00000092083.4	ENSMUST00000170146.2	5	Kcnb2	potassium voltage gated channel, Shab-related subfamily, member 2	1	100	Promoter (<=1kb)	2.00923	3.22588e-09	3.90799e-09	chr1	16105873	16106073	+	ENSMUSG00000025921.7	2	ENSMUST00000027053.7	100	Rdh10	retinol dehydrogenase 10 (all-trans)	1	200	Promoter (<=1kb)	1.15694	1.2e-08	1.71e-08	chr1	15710310	15710710	+	ENSMUSG00000088829.1	1	ENSMUST00000158204.1	-24265	Gm25227	NA	1	400	Exon (ENSMUST00000175681.2/ENSMUSG00000092083.4, exon 3 of 3)	2.11978	1.18e-17	3.31e-17	chr1	11600479	11601504
chr1	15711310	15711735	+	ENSMUSG00000088829.1	ENSMUST00000158204.1	-25265	Gm25227	NA	1	425	3' UTR	4.30702	9.29505e-14	1.88107e-13	chr1	16106123	16107811	+	ENSMUSG00000025921.7	2	ENSMUST00000027053.7	350	Rdh10	retinol dehydrogenase 10 (all-trans)	1	1688	Promoter (<=1kb)	1.32231	2.2e-15	6.62e-15	chr1	16105773	16106298	+	ENSMUSG00000025921.7	1	ENSMUST00000027053.7	0	Rdh10	retinol dehydrogenase 10 (all-trans)	1	525	Promoter (<=1kb)	1.73008	1.22e-45	9.65e-45	chr1	11704206	11704681
chr1	15843119	15843244	+	ENSMUSG00000104379.1	ENSMUST00000194867.1	-10087	Gm37509	NA	1	125	3' UTR	3.25783	4.12682e-12	7.03442e-12	chr1	17747567	17749597	+	ENSMUSG00000085125.7	1	ENSMUST00000127328.1	-19922	Gm16070	predicted gene 16070	1	2030	Exon (ENSMUST00000159958.7/ENSMUSG00000025776.13, exon 6 of 15)	2.36788	7.55e-06	7.67e-06	chr1	16619334	16619459	+	ENSMUSG00000025939.19	1	ENSMUST00000182554.8	-23	Ube2w	ubiquitin-conjugating enzyme E2W (putative)	1	125	Promoter (<=1kb)	1.24216	5.89e-10	9.43e-10	chr1	12838359	12838434
chr1	16105973	16106173	+	ENSMUSG00000025921.7	ENSMUST00000027053.7	200	Rdh10	retinol dehydrogenase 10 (all-trans)	1	200	Promoter (<=1kb)	1.62194	1.42133e-11	2.29153e-11	chr1	19209063	19212243	+	ENSMUSG00000025927.13	1	ENSMUST00000064976.5	0	Tfap2b	transcription factor AP-2 beta	1	3180	Promoter (<=1kb)	1.49643	1.96e-08	2.71e-08	chr1	16676980	16677055	+	ENSMUSG00000025779.10	2	ENSMUST00000191260.1	-10996	Ly96	lymphocyte antigen 96	1	75	Exon (ENSMUST00000177501.1/ENSMUSG00000025940.6, exon 3 of 3)	1.27474	2.18e-32	1.18e-31	chr1	12852451	12859498
chr1	16677055	16677855	+	ENSMUSG00000025779.10	ENSMUST00000191260.1	-10196	Ly96	lymphocyte antigen 96	1	800	3' UTR	1.57989	2.45744e-35	1.58449e-34	chr1	19234138	19234688	+	ENSMUSG00000100538.1	1	ENSMUST00000189218.1	-8037	Gm28340	predicted gene 28340	1	550	3' UTR	1.89068	2.59e-10	4.7e-10	chr1	16677105	16677855	+	ENSMUSG00000025779.10	2	ENSMUST00000191260.1	-10196	Ly96	lymphocyte antigen 96	1	750	3' UTR	1.34876	6.17e-24	2.37e-23	chr1	12859873	12860098
chr1	19214323	19226630	+	ENSMUSG00000025927.13	ENSMUST00000186972.1	445	Tfap2b	transcription factor AP-2 beta	1	12307	Promoter (<=1kb)	1.94395	3.80118e-11	5.84028e-11	chr1	21218699	21225642	+	ENSMUSG00000025933.15	1	ENSMUST00000027064.7	38	Tmem14a	transmembrane protein 14A	1	6943	Promoter (<=1kb)	1.76619	1.24e-06	1.31e-06	chr1	17161740	17162240	+	ENSMUSG00000025777.8	2	ENSMUST00000189465.1	3371	Gdap1	ganglioside-induced differentiation-associated-protein 1	1	500	3' UTR	1.25275	3.65e-17	9.99e-17	chr1	15312506	15312631
chr1	19234288	19234588	+	ENSMUSG00000100538.1	ENSMUST00000189218.1	-8137	Gm28340	predicted gene 28340	1	300	3' UTR	3.05341	1.35908e-09	1.72143e-09	chr1	23847180	23847255	+	ENSMUSG00000026155.13	1	ENSMUST00000136506.1	522	Smap1	small ArfGAP 1	1	75	Promoter (<=1kb)	1.81237	7.77e-07	8.41e-07	chr1	17162365	17162990	+	ENSMUSG00000025777.8	2	ENSMUST00000189465.1	3996	Gdap1	ganglioside-induced differentiation-associated-protein 1	1	625	3' UTR	1.18498	7.15e-07	8.43e-07	chr1	15312656	15312756
chr1	20935687	20936112	+	ENSMUSG00000100929.1	ENSMUST00000185639.1	-9599	Gm28064	NA	1	425	3' UTR	2.36591	5.11617e-13	9.60409e-13	chr1	31149897	31150097	+	ENSMUSG00000100910.1	1	ENSMUST00000186448.1	13872	Gm29128	predicted gene 29128	1	200	Exon (ENSMUST00000186448.1/ENSMUSG00000100910.1, exon 3 of 3)	2.41143	5.19e-08	6.67e-08	chr1	19209063	19212243	+	ENSMUSG00000025927.13	1	ENSMUST00000064976.5	0	Tfap2b	transcription factor AP-2 beta	1	3180	Promoter (<=1kb)	1.92482	6.48e-15	1.54e-14	chr1	15709960	15710485
chr1	20936162	20936287	+	ENSMUSG00000100929.1	ENSMUST00000185639.1	-9424	Gm28064	NA	1	125	3' UTR	3.60442	2.90391e-08	3.18507e-08	chr1	33669823	33670273	+	ENSMUSG00000103746.1	1	ENSMUST00000191779.1	0	1700001G17Rik	RIKEN cDNA 1700001G17 gene	1	450	Promoter (<=1kb)	1.72097	8.74e-11	1.68e-10	chr1	19234163	19234713	+	ENSMUSG00000100538.1	1	ENSMUST00000189218.1	-8012	Gm28340	predicted gene 28340	1	550	3' UTR	2.6646	5.81e-09	8.42e-09	chr1	15711010	15711760
chr1	20936612	20936687	+	ENSMUSG00000100929.1	ENSMUST00000185639.1	-9024	Gm28064	NA	1	75	3' UTR	4.29138	7.20141e-07	7.27773e-07	chr1	33719886	33723890	+	ENSMUSG00000004768.14	2	ENSMUST00000195006.5	0	Rab23	RAB23, member RAS oncogene family	1	4004	Promoter (<=1kb)	1.91566	4.53e-58	6.71e-57	chr1	21218799	21225567	+	ENSMUSG00000025933.15	1	ENSMUST00000027064.7	138	Tmem14a	transmembrane protein 14A	1	6768	Promoter (<=1kb)	1.16152	3.66e-42	2.66e-41	chr1	15843119	15843244
chr1	21225968	21226613	+	ENSMUSG00000025933.15	ENSMUST00000027064.7	7307	Tmem14a	transmembrane protein 14A	1	645	Exon (ENSMUST00000027065.11/ENSMUSG00000025933.15, exon 3 of 5)	2.07498	6.64062e-09	7.75882e-09	chr1	33739404	33739829	+	ENSMUSG00000004768.14	2	ENSMUST00000132066.3	1268	Rab23	RAB23, member RAS oncogene family	1	425	Promoter (1-2kb)	1.26181	6.37e-12	1.4e-11	chr1	23846880	23847305	+	ENSMUSG00000026155.13	2	ENSMUST00000136506.1	472	Smap1	small ArfGAP 1	1	425	Promoter (<=1kb)	1.19595	1.65e-07	2.07e-07	chr1	16105773	16107836
chr1	21229416	21229491	+	ENSMUSG00000102633.1	ENSMUST00000191648.1	-5231	Gm38224	NA	1	75	Exon (ENSMUST00000027064.7/ENSMUSG00000025933.15, exon 5 of 5)	1.97424	1.09237e-07	1.14588e-07	chr1	33748031	33748347	+	ENSMUSG00000103072.1	2	ENSMUST00000195310.1	25	Gm37905	NA	1	316	Promoter (<=1kb)	1.88538	1.24e-14	3.54e-14	chr1	24762287	24762387	+	ENSMUSG00000073725.8	1	ENSMUST00000190195.1	17415	Lmbrd1	LMBR1 domain containing 1	1	100	3' UTR	3.42851	1.1e-08	1.55e-08	chr1	16677030	16677830
chr1	23848205	23848730	+	ENSMUSG00000026155.13	ENSMUST00000136506.1	-429	Smap1	small ArfGAP 1	1	525	Promoter (<=1kb)	2.43228	3.53124e-16	8.8203e-16	chr1	34164999	34165224	+	ENSMUSG00000026131.20	10	ENSMUST00000182335.1	3076	Dst	dystonin	1	225	Exon (ENSMUST00000183034.4/ENSMUSG00000026131.20, exon 22 of 103)	1.3153	6.42e-08	8.15e-08	chr1	33669823	33670273	+	ENSMUSG00000103746.1	1	ENSMUST00000191779.1	0	1700001G17Rik	RIKEN cDNA 1700001G17 gene	1	450	Promoter (<=1kb)	1.95321	4.69e-19	1.42e-18	chr1	19209063	19212243
chr1	24230195	24230928	+	ENSMUSG00000026147.16	ENSMUST00000147902.1	679	Col9a1	collagen, type IX, alpha 1	1	733	Promoter (<=1kb)	2.11602	3.31486e-12	5.71692e-12	chr1	34180049	34180574	+	ENSMUSG00000026131.20	10	ENSMUST00000189952.1	1144	Dst	dystonin	1	525	Promoter (1-2kb)	1.21883	7.86e-15	2.27e-14	chr1	33719886	33723990	+	ENSMUSG00000004768.14	3	ENSMUST00000195006.5	0	Rab23	RAB23, member RAS oncogene family	1	4104	Promoter (<=1kb)	1.3252	5.44e-07	6.48e-07	chr1	19234113	19234713
chr1	24763366	24763466	+	ENSMUSG00000073725.8	ENSMUST00000190195.1	18494	Lmbrd1	LMBR1 domain containing 1	1	100	3' UTR	1.54887	1.96465e-07	2.03102e-07	chr1	34181049	34181499	+	ENSMUSG00000026131.20	10	ENSMUST00000189952.1	2144	Dst	dystonin	1	450	Exon (ENSMUST00000183302.5/ENSMUSG00000026131.20, exon 24 of 24)	1.5481	9.61e-12	2.07e-11	chr1	33739454	33739654	+	ENSMUSG00000004768.14	3	ENSMUST00000132066.3	1318	Rab23	RAB23, member RAS oncogene family	1	200	Promoter (1-2kb)	1.35604	0	0	chr1	20935687	20936087
chr1	24763591	24763666	+	ENSMUSG00000073725.8	ENSMUST00000190195.1	18719	Lmbrd1	LMBR1 domain containing 1	1	75	3' UTR	2.26336	7.90294e-09	9.1671e-09	chr1	34188215	34188390	+	ENSMUSG00000026131.20	10	ENSMUST00000189952.1	9310	Dst	dystonin	1	175	Exon (ENSMUST00000183034.4/ENSMUSG00000026131.20, exon 39 of 103)	2.06063	2.86e-08	3.84e-08	chr1	33739704	33739879	+	ENSMUSG00000004768.14	3	ENSMUST00000132066.3	1568	Rab23	RAB23, member RAS oncogene family	1	175	Promoter (1-2kb)	1.30245	1.23e-40	8.59e-40	chr1	20936612	20936712
chr1	24763716	24763791	+	ENSMUSG00000073725.8	ENSMUST00000190195.1	18844	Lmbrd1	LMBR1 domain containing 1	1	75	3' UTR	2.86413	1.03287e-08	1.1827e-08	chr1	34188415	34188815	+	ENSMUSG00000026131.20	10	ENSMUST00000189952.1	9510	Dst	dystonin	1	400	Exon (ENSMUST00000183034.4/ENSMUSG00000026131.20, exon 39 of 103)	1.62261	2.43e-10	4.42e-10	chr1	33748031	33748347	+	ENSMUSG00000103072.1	2	ENSMUST00000195310.1	25	Gm37905	NA	1	316	Promoter (<=1kb)	3.47821	1.03e-08	1.45e-08	chr1	20936812	20936962
chr1	27884045	27900619	+	ENSMUSG00000101514.1	ENSMUST00000185409.1	0	Gm5524	predicted gene 5524	1	16574	Promoter (<=1kb)	2.33243	1.78476e-10	2.52701e-10	chr1	34189415	34190065	+	ENSMUSG00000026131.20	10	ENSMUST00000189952.1	10510	Dst	dystonin	1	650	Exon (ENSMUST00000183034.4/ENSMUSG00000026131.20, exon 39 of 103)	2.20679	1.57e-13	4.05e-13	chr1	34163974	34164524	+	ENSMUSG00000026131.20	15	ENSMUST00000182335.1	2051	Dst	dystonin	1	550	Exon (ENSMUST00000183034.4/ENSMUSG00000026131.20, exon 20 of 103)	1.26946	2.62e-09	3.94e-09	chr1	20937112	20937412
chr1	31138225	31149722	+	ENSMUSG00000100910.1	ENSMUST00000186448.1	2200	Gm29128	predicted gene 29128	1	11497	Exon (ENSMUST00000186448.1/ENSMUSG00000100910.1, exon 1 of 3)	3.14337	7.84955e-08	8.30953e-08	chr1	34190140	34190390	+	ENSMUSG00000026131.20	10	ENSMUST00000189952.1	11235	Dst	dystonin	1	250	Exon (ENSMUST00000183034.4/ENSMUSG00000026131.20, exon 39 of 103)	2.01896	7.96e-09	1.17e-08	chr1	34167649	34167884	+	ENSMUSG00000026131.20	15	ENSMUST00000182335.1	5726	Dst	dystonin	1	235	Exon (ENSMUST00000183034.4/ENSMUSG00000026131.20, exon 26 of 103)	1.12516	1.78e-104	3.99e-103	chr1	21226043	21229491
chr1	33739429	33740004	+	ENSMUSG00000004768.14	ENSMUST00000132066.3	1293	Rab23	RAB23, member RAS oncogene family	1	575	Promoter (1-2kb)	1.89155	5.72289e-21	1.95548e-20	chr1	34225521	34228916	+	ENSMUSG00000026131.20	10	ENSMUST00000194192.2	-7680	Dst	dystonin	1	3395	Exon (ENSMUST00000183034.4/ENSMUSG00000026131.20, exon 59 of 103)	1.06818	5.28e-66	9.2e-65	chr1	34179474	34179724	+	ENSMUSG00000026131.20	15	ENSMUST00000189952.1	569	Dst	dystonin	1	250	Promoter (<=1kb)	1.17442	1.42e-18	4.22e-18	chr1	24195186	24195286
chr1	33740129	33740679	+	ENSMUSG00000004768.14	ENSMUST00000132066.3	1993	Rab23	RAB23, member RAS oncogene family	1	550	Promoter (1-2kb)	1.64409	2.79717e-21	9.74141e-21	chr1	34236790	34236865	+	ENSMUSG00000026131.20	10	ENSMUST00000194192.2	195	Dst	dystonin	1	75	Promoter (<=1kb)	1.43165	3.59e-10	6.39e-10	chr1	34180024	34180599	+	ENSMUSG00000026131.20	15	ENSMUST00000189952.1	1119	Dst	dystonin	1	575	Promoter (1-2kb)	1.59162	5.46e-08	7.18e-08	chr1	24196948	24197024
chr1	34163349	34163549	+	ENSMUSG00000026131.20	ENSMUST00000182335.1	1426	Dst	dystonin	1	200	Promoter (1-2kb)	1.33446	1.52171e-12	2.71606e-12	chr1	34237715	34237990	+	ENSMUSG00000026131.20	10	ENSMUST00000194192.2	1120	Dst	dystonin	1	275	Promoter (1-2kb)	1.83103	2.07e-10	3.78e-10	chr1	34182124	34182199	+	ENSMUSG00000026131.20	15	ENSMUST00000189952.1	3219	Dst	dystonin	1	75	Exon (ENSMUST00000183302.5/ENSMUSG00000026131.20, exon 24 of 24)	1.38272	3.93e-06	4.4e-06	chr1	24214573	24217541
chr1	34177899	34177974	+	ENSMUSG00000096992.3	ENSMUST00000181692.2	297	Gm26788	predicted gene, 26788	1	75	Promoter (<=1kb)	1.10924	1.28619e-11	2.08431e-11	chr1	34459761	34459986	+	ENSMUSG00000026126.15	1	ENSMUST00000185610.1	0	Ptpn18	protein tyrosine phosphatase, non-receptor type 18	1	225	Promoter (<=1kb)	1.59765	4.91e-12	1.09e-11	chr1	34187990	34188090	+	ENSMUSG00000026131.20	15	ENSMUST00000189952.1	9085	Dst	dystonin	1	100	Exon (ENSMUST00000183034.4/ENSMUSG00000026131.20, exon 39 of 103)	1.40504	0.000126206	0.000132611	chr1	24217566	24220795
chr1	34180349	34180649	+	ENSMUSG00000026131.20	ENSMUST00000189952.1	1444	Dst	dystonin	1	300	Promoter (1-2kb)	1.73439	1.40426e-17	3.87713e-17	chr1	36103729	36104604	+	ENSMUSG00000104523.1	2	ENSMUST00000192656.1	1842	Gm37335	NA	1	875	Promoter (1-2kb)	1.38866	1.41e-65	2.44e-64	chr1	34190240	34190315	+	ENSMUSG00000026131.20	15	ENSMUST00000189952.1	11335	Dst	dystonin	1	75	Exon (ENSMUST00000183034.4/ENSMUSG00000026131.20, exon 39 of 103)	1.55231	8.46e-11	1.46e-10	chr1	24221788	24229520
chr1	34190415	34190515	+	ENSMUSG00000026131.20	ENSMUST00000189952.1	11510	Dst	dystonin	1	100	Exon (ENSMUST00000183034.4/ENSMUSG00000026131.20, exon 39 of 103)	3.94549	8.13034e-09	9.41224e-09	chr1	36307732	36307932	+	ENSMUSG00000037447.16	2	ENSMUST00000126413.7	0	Arid5a	AT rich interactive domain 5A (MRF1-like)	1	200	Promoter (<=1kb)	1.18591	2.23e-21	9.89e-21	chr1	34190340	34190665	+	ENSMUSG00000026131.20	15	ENSMUST00000189952.1	11435	Dst	dystonin	1	325	Exon (ENSMUST00000183034.4/ENSMUSG00000026131.20, exon 39 of 103)	1.12484	3.76e-17	1.03e-16	chr1	24230070	24230245
chr1	34191890	34192190	+	ENSMUSG00000026131.20	ENSMUST00000189952.1	12985	Dst	dystonin	1	300	Exon (ENSMUST00000183034.4/ENSMUSG00000026131.20, exon 39 of 103)	1.83025	3.2105e-12	5.54278e-12	chr1	36320464	36320739	+	ENSMUSG00000037447.16	2	ENSMUST00000141121.1	3438	Arid5a	AT rich interactive domain 5A (MRF1-like)	1	275	3' UTR	1.44454	8.18e-11	1.58e-10	chr1	34191615	34192490	+	ENSMUSG00000026131.20	15	ENSMUST00000189952.1	12710	Dst	dystonin	1	875	Exon (ENSMUST00000183034.4/ENSMUSG00000026131.20, exon 39 of 103)	1.36912	5.81e-106	1.34e-104	chr1	24762891	24762966
chr1	34192490	34192740	+	ENSMUSG00000026131.20	ENSMUST00000189952.1	13585	Dst	dystonin	1	250	Exon (ENSMUST00000183034.4/ENSMUSG00000026131.20, exon 39 of 103)	2.41738	3.80228e-09	4.56513e-09	chr1	36420887	36422104	+	ENSMUSG00000037432.15	1	ENSMUST00000140452.3	4000	Fer1l5	fer-1-like 5 (C. elegans)	1	1217	3' UTR	1.08705	8.22e-80	1.84e-78	chr1	34202446	34202521	+	ENSMUSG00000026131.20	15	ENSMUST00000189952.1	23541	Dst	dystonin	1	75	Exon (ENSMUST00000183034.4/ENSMUSG00000026131.20, exon 48 of 103)	1.07525	1.75e-17	4.87e-17	chr1	24763291	24763666
chr1	34201392	34202546	+	ENSMUSG00000026131.20	ENSMUST00000189952.1	22487	Dst	dystonin	1	1154	Exon (ENSMUST00000183034.4/ENSMUSG00000026131.20, exon 47 of 103)	1.19617	3.41751e-16	8.55186e-16	chr1	36472519	36473069	+	ENSMUSG00000037408.10	1	ENSMUST00000192530.1	524	Cnnm4	cyclin M4	1	550	Promoter (<=1kb)	1.09618	1.02e-11	2.19e-11	chr1	34218519	34223891	+	ENSMUSG00000026131.20	15	ENSMUST00000194192.2	-12705	Dst	dystonin	1	5372	Exon (ENSMUST00000183034.4/ENSMUSG00000026131.20, exon 56 of 103)	1.01121	1.74e-67	2.23e-66	chr1	33719886	33723890
chr1	34211329	34212413	+	ENSMUSG00000026131.20	ENSMUST00000194192.2	-24183	Dst	dystonin	1	1084	Exon (ENSMUST00000183034.4/ENSMUSG00000026131.20, exon 50 of 103)	1.20224	1.09989e-14	2.42787e-14	chr1	37430138	37432586	+	ENSMUSG00000026111.15	1	ENSMUST00000114925.9	0	Unc50	unc-50 homolog	1	2448	Promoter (<=1kb)	1.53297	1.51e-62	2.46e-61	chr1	34225621	34236715	+	ENSMUSG00000026131.20	15	ENSMUST00000194192.2	0	Dst	dystonin	1	11094	Promoter (<=1kb)	1.61502	7.89e-09	1.13e-08	chr1	33739429	33740679
chr1	34225921	34227966	+	ENSMUSG00000026131.20	ENSMUST00000194192.2	-8630	Dst	dystonin	1	2045	Exon (ENSMUST00000183034.4/ENSMUSG00000026131.20, exon 59 of 103)	1.03497	2.33544e-19	7.24573e-19	chr1	38987607	38995326	+	ENSMUSG00000026078.10	1	ENSMUST00000193489.1	0	Pdcl3	phosducin-like 3	1	7719	Promoter (<=1kb)	1.16389	1.69e-40	1.58e-39	chr1	34237490	34238090	+	ENSMUSG00000026131.20	15	ENSMUST00000194192.2	895	Dst	dystonin	1	600	Promoter (<=1kb)	1.89387	6e-16	1.53e-15	chr1	34163349	34163549
chr1	34228041	34228241	+	ENSMUSG00000026131.20	ENSMUST00000194192.2	-8355	Dst	dystonin	1	200	Exon (ENSMUST00000183034.4/ENSMUSG00000026131.20, exon 60 of 103)	1.4411	7.53267e-24	3.01362e-23	chr1	39193730	39193955	+	ENSMUSG00000026077.15	1	ENSMUST00000173050.7	0	Npas2	neuronal PAS domain protein 2	1	225	Promoter (<=1kb)	1.39498	9.52e-22	4.3e-21	chr1	34238265	34238715	+	ENSMUSG00000026131.20	15	ENSMUST00000194192.2	1670	Dst	dystonin	1	450	Promoter (1-2kb)	1.53962	4.66e-87	8.36e-86	chr1	34163749	34163924
chr1	34229041	34237140	+	ENSMUSG00000026131.20	ENSMUST00000194192.2	0	Dst	dystonin	1	8099	Promoter (<=1kb)	1.75695	1.26975e-40	9.62465e-40	chr1	39546481	39546756	+	ENSMUSG00000077704.1	1	ENSMUST00000104516.1	2098	Snord89	small nucleolar RNA, C/D box 89	1	275	3' UTR	1.35216	6.63e-09	9.83e-09	chr1	34296750	34299736	+	ENSMUSG00000026131.20	15	ENSMUST00000182507.3	2305	Dst	dystonin	1	2986	Exon (ENSMUST00000183034.4/ENSMUSG00000026131.20, exon 97 of 103)	1.3102	2.96e-07	3.61e-07	chr1	34172265	34178099
chr1	34238240	34238665	+	ENSMUSG00000026131.20	ENSMUST00000194192.2	1645	Dst	dystonin	1	425	Promoter (1-2kb)	2.46242	9.98037e-13	1.81999e-12	chr1	40024806	40025381	+	ENSMUSG00000026074.15	1	ENSMUST00000191657.1	1597	Map4k4	mitogen-activated protein kinase kinase kinase kinase 4	1	575	Promoter (1-2kb)	1.1741	7.32e-17	2.45e-16	chr1	34459761	34459961	+	ENSMUSG00000026126.15	2	ENSMUST00000185610.1	0	Ptpn18	protein tyrosine phosphatase, non-receptor type 18	1	200	Promoter (<=1kb)	1.36191	1.81e-31	9.44e-31	chr1	34180274	34180649
chr1	34238865	34249565	+	ENSMUSG00000026131.20	ENSMUST00000194192.2	2270	Dst	dystonin	1	10700	Exon (ENSMUST00000183034.4/ENSMUSG00000026131.20, exon 61 of 103)	1.04986	7.73053e-27	3.5871e-26	chr1	40084727	40084802	+	ENSMUSG00000026073.13	1	ENSMUST00000195770.1	0	Il1r2	interleukin 1 receptor, type II	1	75	Promoter (<=1kb)	1.19742	2.27e-07	2.63e-07	chr1	34461011	34463202	+	ENSMUSG00000026126.15	2	ENSMUST00000186252.1	-69	Ptpn18	protein tyrosine phosphatase, non-receptor type 18	1	2191	Promoter (<=1kb)	1.2341	2.07e-16	5.45e-16	chr1	34181974	34182399
chr1	34271372	34271622	+	ENSMUSG00000103001.1	ENSMUST00000194920.1	-245	A930005N03Rik	RIKEN cDNA A930005N03 gene	1	250	Promoter (<=1kb)	1.18127	1.9713e-17	5.39281e-17	chr1	40767889	40768089	+	ENSMUSG00000103270.1	1	ENSMUST00000195134.1	-3296	Gm37915	predicted gene, 37915	1	200	3' UTR	1.23942	1.68e-11	3.54e-11	chr1	34851898	34863568	+	ENSMUSG00000026123.11	1	ENSMUST00000152654.2	62	Plekhb2	pleckstrin homology domain containing, family B (evectins) member 2	1	11670	Promoter (<=1kb)	1.35024	2.94e-09	4.39e-09	chr1	34183724	34183849
chr1	34307592	34308192	+	ENSMUSG00000026131.20	ENSMUST00000182507.3	13147	Dst	dystonin	1	600	3' UTR	1.36371	4.74834e-30	2.53952e-29	chr1	43098709	43098834	+	ENSMUSG00000010290.7	1	ENSMUST00000010434.7	0	AI597479	expressed sequence AI597479	1	125	Promoter (<=1kb)	1.00668	1.76e-11	3.68e-11	chr1	36103779	36104604	+	ENSMUSG00000104523.1	1	ENSMUST00000192656.1	1842	Gm37335	NA	1	825	Promoter (1-2kb)	1.78406	3.07e-23	1.14e-22	chr1	34183874	34188040
chr1	34460886	34463177	+	ENSMUSG00000026126.15	ENSMUST00000186252.1	-94	Ptpn18	protein tyrosine phosphatase, non-receptor type 18	1	2291	Promoter (<=1kb)	1.36107	4.04141e-11	6.1885e-11	chr1	43554045	43554395	+	ENSMUSG00000103945.1	1	ENSMUST00000193169.1	-5878	Gm38228	NA	1	350	Exon (ENSMUST00000086421.8/ENSMUSG00000066877.11, exon 4 of 5)	1.30275	4.28e-22	1.97e-21	chr1	36316102	36316477	+	ENSMUSG00000037447.16	2	ENSMUST00000147123.7	111	Arid5a	AT rich interactive domain 5A (MRF1-like)	1	375	Promoter (<=1kb)	1.69393	1.36e-14	3.17e-14	chr1	34188240	34188765
chr1	36103854	36104604	+	ENSMUSG00000104523.1	ENSMUST00000192656.1	1842	Gm37335	NA	1	750	Promoter (1-2kb)	1.81701	1.30915e-70	2.05689e-69	chr1	43738699	43742276	+	ENSMUSG00000100635.1	1	ENSMUST00000188753.1	-639	Gm29157	NA	1	3577	Promoter (<=1kb)	1.096	3.3e-07	3.74e-07	chr1	36320464	36320764	+	ENSMUSG00000037447.16	2	ENSMUST00000141121.1	3438	Arid5a	AT rich interactive domain 5A (MRF1-like)	1	300	3' UTR	1.4842	1e-11	1.88e-11	chr1	34189315	34189765
chr1	36105979	36106446	+	ENSMUSG00000104523.1	ENSMUST00000192656.1	0	Gm37335	NA	1	467	Promoter (<=1kb)	1.98803	4.07406e-51	4.17929e-50	chr1	44126397	44126547	+	ENSMUSG00000041684.11	1	ENSMUST00000129068.1	6419	Bivm	basic, immunoglobulin-like variable motif containing	1	150	Exon (ENSMUST00000155917.7/ENSMUSG00000041684.11, exon 3 of 3)	1.00806	3.44e-07	3.88e-07	chr1	36417829	36420248	+	ENSMUSG00000037432.15	3	ENSMUST00000140452.3	942	Fer1l5	fer-1-like 5 (C. elegans)	1	2419	Promoter (<=1kb)	1.33631	1.17e-131	3.72e-130	chr1	34190190	34190740
chr1	36317627	36317777	+	ENSMUSG00000037447.16	ENSMUST00000141121.1	601	Arid5a	AT rich interactive domain 5A (MRF1-like)	1	150	Promoter (<=1kb)	2.20946	5.74479e-09	6.76418e-09	chr1	44142939	44143039	+	ENSMUSG00000026048.16	4	ENSMUST00000188376.1	-4705	Ercc5	excision repair cross-complementing rodent repair deficiency, complementation group 5	1	100	Exon (ENSMUST00000035991.7/ENSMUSG00000041684.11, exon 11 of 11)	1.60854	1.11e-06	1.19e-06	chr1	36420636	36422104	+	ENSMUSG00000037432.15	3	ENSMUST00000140452.3	3749	Fer1l5	fer-1-like 5 (C. elegans)	1	1468	3' UTR	2.0388	7.7e-41	5.39e-40	chr1	34191515	34192290
chr1	36319189	36319739	+	ENSMUSG00000037447.16	ENSMUST00000141121.1	2163	Arid5a	AT rich interactive domain 5A (MRF1-like)	1	550	3' UTR	2.17114	4.17487e-21	1.43957e-20	chr1	44166987	44167587	+	ENSMUSG00000026048.16	4	ENSMUST00000155862.1	8158	Ercc5	excision repair cross-complementing rodent repair deficiency, complementation group 5	1	600	Exon (ENSMUST00000027214.3/ENSMUSG00000026048.16, exon 8 of 15)	1.36202	1e-18	3.81e-18	chr1	36471769	36472294	+	ENSMUSG00000037408.10	2	ENSMUST00000192530.1	0	Cnnm4	cyclin M4	1	525	Promoter (<=1kb)	1.38945	1.81e-15	4.47e-15	chr1	34192515	34192965
chr1	36320064	36320589	+	ENSMUSG00000037447.16	ENSMUST00000141121.1	3038	Arid5a	AT rich interactive domain 5A (MRF1-like)	1	525	3' UTR	1.77664	4.14493e-24	1.68415e-23	chr1	44178175	44178325	+	ENSMUSG00000026048.16	4	ENSMUST00000155862.1	19346	Ercc5	excision repair cross-complementing rodent repair deficiency, complementation group 5	1	150	Exon (ENSMUST00000027214.3/ENSMUSG00000026048.16, exon 13 of 15)	1.0116	4.49e-09	6.83e-09	chr1	36472369	36473069	+	ENSMUSG00000037408.10	2	ENSMUST00000192530.1	374	Cnnm4	cyclin M4	1	700	Promoter (<=1kb)	1.68226	6.13e-23	2.26e-22	chr1	34193040	34193140
chr1	36321289	36321364	+	ENSMUSG00000037447.16	ENSMUST00000141121.1	4263	Arid5a	AT rich interactive domain 5A (MRF1-like)	1	75	3' UTR	3.31576	2.68211e-08	2.95306e-08	chr1	44179147	44181246	+	ENSMUSG00000026048.16	4	ENSMUST00000155862.1	20318	Ercc5	excision repair cross-complementing rodent repair deficiency, complementation group 5	1	2099	3' UTR	1.73807	3.29e-28	2.04e-27	chr1	36558925	36559450	+	ENSMUSG00000087589.3	1	ENSMUST00000149224.2	567	D430040D24Rik	RIKEN cDNA D430040D24 gene	1	525	Promoter (<=1kb)	1.64884	3.83e-13	8.08e-13	chr1	34211204	34212238
chr1	36417829	36420912	+	ENSMUSG00000037432.15	ENSMUST00000140452.3	942	Fer1l5	fer-1-like 5 (C. elegans)	1	3083	Promoter (<=1kb)	1.05577	9.27641e-59	1.15273e-57	chr1	46270993	46276963	+	ENSMUSG00000041144.12	1	ENSMUST00000187548.1	35746	Dnah7b	dynein, axonemal, heavy chain 7B	1	5970	Exon (ENSMUST00000069293.9/ENSMUSG00000041144.12, exon 50 of 66)	1.33369	8.7e-12	1.88e-11	chr1	36692073	36692448	+	ENSMUSG00000061518.11	1	ENSMUST00000193235.1	430	Cox5b	cytochrome c oxidase subunit 5B	1	375	Promoter (<=1kb)	1.72229	4.42e-12	8.53e-12	chr1	34212288	34214590
chr1	36471844	36472019	+	ENSMUSG00000037408.10	ENSMUST00000192530.1	0	Cnnm4	cyclin M4	1	175	Promoter (<=1kb)	2.14009	6.42706e-10	8.48476e-10	chr1	46519264	46520515	+	ENSMUSG00000101337.6	3	ENSMUST00000178395.1	-88446	Dnah7c	dynein, axonemal, heavy chain 7C	1	1251	Exon (ENSMUST00000189749.6/ENSMUSG00000101337.6, exon 13 of 65)	1.90748	1.89e-07	2.22e-07	chr1	37142787	37154037	+	ENSMUSG00000050122.19	1	ENSMUST00000169057.2	0	Vwa3b	von Willebrand factor A domain containing 3B	1	11250	Promoter (<=1kb)	2.40798	4.17e-09	6.14e-09	chr1	34225821	34228591
chr1	36472419	36473069	+	ENSMUSG00000037408.10	ENSMUST00000192530.1	424	Cnnm4	cyclin M4	1	650	Promoter (<=1kb)	2.37266	2.27099e-35	1.46715e-34	chr1	46520565	46527534	+	ENSMUSG00000101337.6	3	ENSMUST00000178395.1	-81427	Dnah7c	dynein, axonemal, heavy chain 7C	1	6969	Exon (ENSMUST00000189749.6/ENSMUSG00000101337.6, exon 14 of 65)	1.81169	7.84e-07	8.48e-07	chr1	37430138	37431487	+	ENSMUSG00000026111.15	1	ENSMUST00000114925.9	0	Unc50	unc-50 homolog	1	1349	Promoter (<=1kb)	1.06327	1.15e-18	3.44e-18	chr1	34228641	34236715
chr1	36558025	36558275	+	ENSMUSG00000026121.13	ENSMUST00000195339.2	0	Sema4c	sema domain, immunoglobulin domain (Ig), transmembrane domain (TM) and short cytoplasmic domain, (semaphorin) 4C	1	250	Promoter (<=1kb)	2.71844	2.39991e-11	3.76922e-11	chr1	46665636	46665861	+	ENSMUSG00000101337.6	3	ENSMUST00000187094.1	11632	Dnah7c	dynein, axonemal, heavy chain 7C	1	225	Exon (ENSMUST00000189749.6/ENSMUSG00000101337.6, exon 41 of 65)	1.90797	4.53e-07	5.05e-07	chr1	38044730	38045809	+	ENSMUSG00000026083.12	1	ENSMUST00000195664.1	97	Eif5b	eukaryotic translation initiation factor 5B	1	1079	Promoter (<=1kb)	1.18144	1.22e-05	1.34e-05	chr1	34236790	34236990
chr1	36559275	36559425	+	ENSMUSG00000087589.3	ENSMUST00000149224.2	917	D430040D24Rik	RIKEN cDNA D430040D24 gene	1	150	Promoter (<=1kb)	3.26199	5.93208e-09	6.97319e-09	chr1	52102868	52120210	+	ENSMUSG00000026104.14	3	ENSMUST00000186574.6	0	Stat1	signal transducer and activator of transcription 1	1	17342	Promoter (<=1kb)	1.36196	3.71e-15	1.1e-14	chr1	38987607	38995301	+	ENSMUSG00000026078.10	1	ENSMUST00000193489.1	0	Pdcl3	phosducin-like 3	1	7694	Promoter (<=1kb)	1.27564	1.14e-39	7.7e-39	chr1	34237465	34237990
chr1	36714894	36733944	+	ENSMUSG00000102416.4	ENSMUST00000195374.1	349	4933424G06Rik	RIKEN cDNA 4933424G06 gene	1	19050	Promoter (<=1kb)	1.3062	1.30276e-13	2.60092e-13	chr1	52119439	52119614	+	ENSMUSG00000026104.14	3	ENSMUST00000186574.6	0	Stat1	signal transducer and activator of transcription 1	1	175	Promoter (<=1kb)	1.97501	2.44e-16	7.89e-16	chr1	39193730	39193980	+	ENSMUSG00000026077.15	1	ENSMUST00000173050.7	0	Npas2	neuronal PAS domain protein 2	1	250	Promoter (<=1kb)	1.01794	0.000237405	0.000247404	chr1	34238240	34249905
chr1	37045030	37045105	+	ENSMUSG00000050122.19	ENSMUST00000027289.13	9323	Vwa3b	von Willebrand factor A domain containing 3B	1	75	Exon (ENSMUST00000117172.8/ENSMUSG00000050122.19, exon 4 of 8)	1.12433	2.07539e-10	2.91559e-10	chr1	52137283	52137383	+	ENSMUSG00000099569.1	1	ENSMUST00000185261.1	-1954	Gm18301	transmembrane protein 209 pseudogene	1	100	Promoter (1-2kb)	1.14459	9.2e-11	1.77e-10	chr1	39315173	39315448	+	ENSMUSG00000092563.1	1	ENSMUST00000173076.1	275	Gm3617	ribosomal protein L17 pseudogene	1	275	Promoter (<=1kb)	1.0432	1.83e-12	3.65e-12	chr1	34250055	34256587
chr1	37128979	37135453	+	ENSMUSG00000103603.1	ENSMUST00000195303.1	0	Gm37020	predicted gene, 37020	1	6474	Promoter (<=1kb)	1.39546	3.20217e-13	6.13899e-13	chr1	52159706	52159781	+	ENSMUSG00000026104.14	3	ENSMUST00000189336.1	7454	Stat1	signal transducer and activator of transcription 1	1	75	3' UTR	1.3258	1.3e-07	1.56e-07	chr1	39362695	39362820	+	ENSMUSG00000073702.11	1	ENSMUST00000086535.11	-5022	Rpl31	ribosomal protein L31	1	125	3' UTR	1.19354	7.38e-37	4.58e-36	chr1	34293328	34293403
chr1	37135503	37137792	+	ENSMUSG00000050122.19	ENSMUST00000195450.1	0	Vwa3b	von Willebrand factor A domain containing 3B	1	2289	Promoter (<=1kb)	1.15171	4.31275e-10	5.82e-10	chr1	53061639	53062039	+	ENSMUSG00000026100.6	1	ENSMUST00000027269.6	0	Mstn	myostatin	1	400	Promoter (<=1kb)	2.10859	2.76e-09	4.34e-09	chr1	39986725	39990265	+	ENSMUSG00000026074.15	3	ENSMUST00000195356.1	-9330	Map4k4	mitogen-activated protein kinase kinase kinase kinase 4	1	3540	Exon (ENSMUST00000163854.8/ENSMUSG00000026074.15, exon 10 of 31)	1.10169	2.09e-06	2.38e-06	chr1	34293428	34299786
chr1	38019513	38021597	+	ENSMUSG00000026083.12	ENSMUST00000193806.5	-20194	Eif5b	eukaryotic translation initiation factor 5B	1	2084	Exon (ENSMUST00000027252.7/ENSMUSG00000026083.12, exon 4 of 24)	1.02972	3.96158e-12	6.76964e-12	chr1	55150777	55152944	+	ENSMUSG00000025979.13	1	ENSMUST00000187422.1	3148	Mob4	MOB family member 4, phocein	1	2167	3' UTR	1.41985	1.28e-30	8.65e-30	chr1	40023237	40023337	+	ENSMUSG00000026074.15	3	ENSMUST00000191657.1	28	Map4k4	mitogen-activated protein kinase kinase kinase kinase 4	1	100	Promoter (<=1kb)	1.46015	6.26e-23	2.3e-22	chr1	34307617	34308167
chr1	38021672	38021772	+	ENSMUSG00000026083.12	ENSMUST00000193806.5	-20019	Eif5b	eukaryotic translation initiation factor 5B	1	100	Exon (ENSMUST00000027252.7/ENSMUSG00000026083.12, exon 5 of 24)	1.01264	1.8482e-10	2.61188e-10	chr1	55238501	55238601	+	ENSMUSG00000046994.9	2	ENSMUST00000061334.9	1325	Mars2	methionine-tRNA synthetase 2 (mitochondrial)	1	100	Promoter (1-2kb)	4.2014	5.03e-07	5.57e-07	chr1	40024831	40025456	+	ENSMUSG00000026074.15	3	ENSMUST00000191657.1	1622	Map4k4	mitogen-activated protein kinase kinase kinase kinase 4	1	625	Promoter (1-2kb)	2.47626	1.8e-45	1.42e-44	chr1	34459761	34459986
chr1	38033253	38033328	+	ENSMUSG00000026083.12	ENSMUST00000193806.5	-8463	Eif5b	eukaryotic translation initiation factor 5B	1	75	Exon (ENSMUST00000192548.5/ENSMUSG00000026083.12, exon 8 of 22)	1.93432	1.30662e-09	1.65848e-09	chr1	55238701	55238976	+	ENSMUSG00000046994.9	2	ENSMUST00000061334.9	1525	Mars2	methionine-tRNA synthetase 2 (mitochondrial)	1	275	Promoter (1-2kb)	2.58825	1.22e-09	2.02e-09	chr1	40498362	40498512	+	ENSMUSG00000026068.11	1	ENSMUST00000027237.11	-16850	Il18rap	interleukin 18 receptor accessory protein	1	150	Exon (ENSMUST00000087983.7/ENSMUSG00000026070.15, exon 11 of 12)	2.49113	6.11e-08	7.99e-08	chr1	34460911	34463202
chr1	38051801	38051901	+	ENSMUSG00000026082.11	ENSMUST00000193008.1	2349	Rev1	REV1, DNA directed polymerase	1	100	3' UTR	1.9062	3.29236e-08	3.59097e-08	chr1	55696834	55697384	+	ENSMUSG00000038349.10	2	ENSMUST00000187059.1	-4641	Plcl1	phospholipase C-like 1	1	550	Exon (ENSMUST00000042986.9/ENSMUSG00000038349.10, exon 2 of 6)	1.31151	2.27e-09	3.6e-09	chr1	40767864	40768139	+	ENSMUSG00000103270.1	3	ENSMUST00000195134.1	-3246	Gm37915	predicted gene, 37915	1	275	3' UTR	1.28434	6.17e-65	7.52e-64	chr1	36103729	36104604
chr1	38052401	38052726	+	ENSMUSG00000026082.11	ENSMUST00000193008.1	1524	Rev1	REV1, DNA directed polymerase	1	325	Promoter (1-2kb)	2.7795	1.23409e-12	2.22645e-12	chr1	55751348	55751623	+	ENSMUSG00000038349.10	2	ENSMUST00000187059.1	49324	Plcl1	phospholipase C-like 1	1	275	3' UTR	1.16229	2.51e-14	6.96e-14	chr1	40773559	40773884	+	ENSMUSG00000103270.1	3	ENSMUST00000195134.1	2175	Gm37915	predicted gene, 37915	1	325	3' UTR	1.97337	1.78e-62	2.07e-61	chr1	36105954	36106446
chr1	38987632	38988007	+	ENSMUSG00000026078.10	ENSMUST00000193489.1	0	Pdcl3	phosducin-like 3	1	375	Promoter (<=1kb)	2.03619	8.59511e-13	1.57773e-12	chr1	58505222	58510761	+	ENSMUSG00000085054.2	1	ENSMUST00000139825.1	68	Gm15834	predicted gene 15834	1	5539	Promoter (<=1kb)	1.14543	2e-07	2.35e-07	chr1	42899268	42899493	+	ENSMUSG00000060679.14	1	ENSMUST00000202358.1	-3564	Mrps9	mitochondrial ribosomal protein S9	1	225	3' UTR	1.95098	1.68e-09	2.58e-09	chr1	36322814	36323139
chr1	39546206	39546706	+	ENSMUSG00000077704.1	ENSMUST00000104516.1	2148	Snord89	small nucleolar RNA, C/D box 89	1	500	3' UTR	2.14869	7.24475e-12	1.20731e-11	chr1	58646687	58647012	+	ENSMUSG00000059647.5	1	ENSMUST00000081455.5	0	Cbx3-ps7	chromobox 3, pseudogene 7	1	325	Promoter (<=1kb)	1.47953	1.94e-24	1.01e-23	chr1	43569560	43570110	+	ENSMUSG00000103945.1	1	ENSMUST00000193169.1	9288	Gm38228	NA	1	550	3' UTR	1.78585	1.66e-08	2.31e-08	chr1	36417829	36420962
chr1	40025331	40025431	+	ENSMUSG00000026074.15	ENSMUST00000191657.1	2122	Map4k4	mitogen-activated protein kinase kinase kinase kinase 4	1	100	3' UTR	1.2962	1.93564e-07	2.00178e-07	chr1	58755090	58755590	+	ENSMUSG00000026031.15	1	ENSMUST00000123032.1	24539	Cflar	CASP8 and FADD-like apoptosis regulator	1	500	3' UTR	1.07327	7.34e-13	1.78e-12	chr1	43934079	43951307	+	ENSMUSG00000041763.14	3	ENSMUST00000189388.6	35	Tpp2	tripeptidyl peptidase II	1	17228	Promoter (<=1kb)	1.47813	1.28e-09	1.98e-09	chr1	36471869	36473119
chr1	40313269	40313369	+	ENSMUSG00000070942.8	ENSMUST00000192551.1	-11241	Il1rl2	interleukin 1 receptor-like 2	1	100	Exon (ENSMUST00000027241.10/ENSMUSG00000026072.12, exon 11 of 11)	3.02008	5.70354e-09	6.71851e-09	chr1	58973521	58973771	+	ENSMUSG00000026027.13	2	ENSMUST00000123965.7	0	Stradb	STE20-related kinase adaptor beta	1	250	Promoter (<=1kb)	1.23601	2.18e-09	3.47e-09	chr1	43980341	43981741	+	ENSMUSG00000041763.14	3	ENSMUST00000190207.1	-1544	Tpp2	tripeptidyl peptidase II	1	1400	Promoter (1-2kb)	1.16234	2.28e-22	8.16e-22	chr1	36526242	36526442
chr1	40767739	40767814	+	ENSMUSG00000103270.1	ENSMUST00000195134.1	-3571	Gm37915	predicted gene, 37915	1	75	Exon (ENSMUST00000027231.12/ENSMUSG00000026062.12, exon 12 of 12)	1.33258	2.30495e-10	3.21826e-10	chr1	58988593	58991219	+	ENSMUSG00000026027.13	2	ENSMUST00000152318.1	0	Stradb	STE20-related kinase adaptor beta	1	2626	Promoter (<=1kb)	1.18176	3.4e-07	3.84e-07	chr1	43981766	43983120	+	ENSMUSG00000041763.14	3	ENSMUST00000190207.1	-165	Tpp2	tripeptidyl peptidase II	1	1354	Promoter (<=1kb)	2.28653	4.82e-15	1.16e-14	chr1	36714894	36733944
chr1	40767839	40768339	+	ENSMUSG00000103270.1	ENSMUST00000195134.1	-3046	Gm37915	predicted gene, 37915	1	500	3' UTR	1.77722	2.2339e-21	7.81962e-21	chr1	59151046	59151196	+	ENSMUSG00000101586.1	1	ENSMUST00000190598.1	0	Gm29017	NA	1	150	Promoter (<=1kb)	1.51729	6.9e-20	2.81e-19	chr1	44166937	44167687	+	ENSMUSG00000026048.16	3	ENSMUST00000155862.1	8108	Ercc5	excision repair cross-complementing rodent repair deficiency, complementation group 5	1	750	Exon (ENSMUST00000027214.3/ENSMUSG00000026048.16, exon 8 of 15)	1.13682	7.17e-10	1.14e-09	chr1	37408324	37408524
chr1	40772484	40772734	+	ENSMUSG00000103270.1	ENSMUST00000195134.1	1100	Gm37915	predicted gene, 37915	1	250	Promoter (1-2kb)	2.92902	6.31371e-08	6.73235e-08	chr1	59167403	59167578	+	ENSMUSG00000079550.9	3	ENSMUST00000114275.8	-4015	Mpp4	membrane protein, palmitoylated 4 (MAGUK p55 subfamily member 4)	1	175	Exon (ENSMUST00000190598.1/ENSMUSG00000101586.1, exon 2 of 2)	1.49304	3.84e-20	1.58e-19	chr1	44167787	44173392	+	ENSMUSG00000026048.16	3	ENSMUST00000155862.1	8958	Ercc5	excision repair cross-complementing rodent repair deficiency, complementation group 5	1	5605	Exon (ENSMUST00000027214.3/ENSMUSG00000026048.16, exon 8 of 15)	1.67087	8.61e-34	4.86e-33	chr1	37430363	37430438
chr1	41919937	41937612	+	ENSMUSG00000100832.1	ENSMUST00000187227.1	1586	Gm29260	predicted gene 29260	1	17675	Promoter (1-2kb)	2.62235	3.21365e-07	3.28617e-07	chr1	59344358	59352886	+	ENSMUSG00000099922.1	1	ENSMUST00000187523.1	-26044	Gm29016	NA	1	8528	3' UTR	2.51033	2.83e-13	7.1e-13	chr1	44178175	44181246	+	ENSMUSG00000026048.16	3	ENSMUST00000155862.1	19346	Ercc5	excision repair cross-complementing rodent repair deficiency, complementation group 5	1	3071	3' UTR	2.25055	5.39e-10	8.66e-10	chr1	37431312	37431462
chr1	43554045	43554120	+	ENSMUSG00000103945.1	ENSMUST00000193169.1	-6153	Gm38228	NA	1	75	Exon (ENSMUST00000086421.8/ENSMUSG00000066877.11, exon 4 of 5)	1.37721	1.06736e-13	2.14847e-13	chr1	59484573	59485173	+	ENSMUSG00000041075.8	1	ENSMUST00000114246.3	2150	Fzd7	frizzled class receptor 7	1	600	3' UTR	1.25606	4.13e-16	1.31e-15	chr1	45795340	45795415	+	ENSMUSG00000025995.16	1	ENSMUST00000154436.7	-34	Wdr75	WD repeat domain 75	1	75	Promoter (<=1kb)	1.30697	4.39e-14	9.9e-14	chr1	37614258	37615087
chr1	43554295	43554395	+	ENSMUSG00000103945.1	ENSMUST00000193169.1	-5878	Gm38228	NA	1	100	Exon (ENSMUST00000086421.8/ENSMUSG00000066877.11, exon 4 of 5)	1.46357	3.93669e-15	9.02873e-15	chr1	59516413	59526782	+	ENSMUSG00000047361.16	1	ENSMUST00000186434.2	0	Gm973	predicted gene 973	1	10369	Promoter (<=1kb)	1.87436	6.84e-16	2.14e-15	chr1	46139751	46139876	+	ENSMUSG00000041144.12	2	ENSMUST00000190792.1	-4821	Dnah7b	dynein, axonemal, heavy chain 7B	1	125	Exon (ENSMUST00000069293.9/ENSMUSG00000041144.12, exon 19 of 66)	2.03549	1.56e-24	6.18e-24	chr1	38019513	38021622
chr1	43569685	43570135	+	ENSMUSG00000103945.1	ENSMUST00000193169.1	9413	Gm38228	NA	1	450	3' UTR	1.68275	6.17928e-12	1.03692e-11	chr1	59627545	59628207	+	ENSMUSG00000089276.1	1	ENSMUST00000158651.1	966	Gm24545	NA	1	662	Promoter (<=1kb)	1.09171	7.05e-08	8.87e-08	chr1	46270993	46277138	+	ENSMUSG00000041144.12	2	ENSMUST00000187548.1	35746	Dnah7b	dynein, axonemal, heavy chain 7B	1	6145	Exon (ENSMUST00000069293.9/ENSMUSG00000041144.12, exon 50 of 66)	1.20122	8.33e-07	9.78e-07	chr1	38033153	38033353
chr1	44120156	44126797	+	ENSMUSG00000041684.11	ENSMUST00000129068.1	178	Bivm	basic, immunoglobulin-like variable motif containing	1	6641	Promoter (<=1kb)	2.1255	3.42196e-15	7.89013e-15	chr1	59684970	59685195	+	ENSMUSG00000026020.9	2	ENSMUST00000191088.6	0	Nop58	NOP58 ribonucleoprotein	1	225	Promoter (<=1kb)	1.25133	2.57e-20	1.07e-19	chr1	46596897	46597047	+	ENSMUSG00000101337.6	3	ENSMUST00000178395.1	-11914	Dnah7c	dynein, axonemal, heavy chain 7C	1	150	Exon (ENSMUST00000189749.6/ENSMUSG00000101337.6, exon 21 of 65)	1.6036	1.27e-06	1.47e-06	chr1	38034028	38036167
chr1	44142939	44143039	+	ENSMUSG00000026048.16	ENSMUST00000188376.1	-4705	Ercc5	excision repair cross-complementing rodent repair deficiency, complementation group 5	1	100	Exon (ENSMUST00000035991.7/ENSMUSG00000041684.11, exon 11 of 11)	2.1793	1.20032e-09	1.53021e-09	chr1	59690322	59690722	+	ENSMUSG00000026020.9	2	ENSMUST00000190759.6	144	Nop58	NOP58 ribonucleoprotein	1	400	Promoter (<=1kb)	2.21423	3.62e-23	1.76e-22	chr1	46597072	46602709	+	ENSMUSG00000101337.6	3	ENSMUST00000178395.1	-6252	Dnah7c	dynein, axonemal, heavy chain 7C	1	5637	Exon (ENSMUST00000189749.6/ENSMUSG00000101337.6, exon 21 of 65)	1.5581	1.58e-06	1.82e-06	chr1	38045393	38048860
chr1	44163888	44167662	+	ENSMUSG00000026048.16	ENSMUST00000155862.1	5059	Ercc5	excision repair cross-complementing rodent repair deficiency, complementation group 5	1	3774	Exon (ENSMUST00000027214.3/ENSMUSG00000026048.16, exon 7 of 15)	2.27292	3.97266e-39	2.87444e-38	chr1	59690972	59692344	+	ENSMUSG00000077345.1	1	ENSMUST00000104157.1	0	Snord70	small nucleolar RNA, C/D box 70	1	1372	Promoter (<=1kb)	1.89679	3.64e-06	3.74e-06	chr1	46665736	46665836	+	ENSMUSG00000101337.6	3	ENSMUST00000187094.1	11732	Dnah7c	dynein, axonemal, heavy chain 7C	1	100	Exon (ENSMUST00000189749.6/ENSMUSG00000101337.6, exon 41 of 65)	1.37299	3.37e-70	4.62e-69	chr1	38053276	38053376
chr1	44167687	44167787	+	ENSMUSG00000026048.16	ENSMUST00000155862.1	8858	Ercc5	excision repair cross-complementing rodent repair deficiency, complementation group 5	1	100	Exon (ENSMUST00000027214.3/ENSMUSG00000026048.16, exon 8 of 15)	1.61463	4.20476e-11	6.42664e-11	chr1	59930362	59930462	+	ENSMUSG00000103696.1	1	ENSMUST00000191628.1	675	Gm37531	NA	1	100	Promoter (<=1kb)	2.61739	4e-06	4.1e-06	chr1	51300955	51301455	+	ENSMUSG00000045954.7	1	ENSMUST00000051572.7	11830	Cavin2	caveolae associated 2	1	500	3' UTR	1.91309	1.41e-38	9.22e-38	chr1	38053676	38053776
chr1	44180671	44181260	+	ENSMUSG00000026048.16	ENSMUST00000155862.1	21842	Ercc5	excision repair cross-complementing rodent repair deficiency, complementation group 5	1	589	3' UTR	2.96929	3.18058e-29	1.6463e-28	chr1	59982056	59982131	+	ENSMUSG00000041040.12	1	ENSMUST00000189790.1	2876	Fam117b	family with sequence similarity 117, member B	1	75	3' UTR	1.35986	3.39e-06	3.48e-06	chr1	52119439	52119614	+	ENSMUSG00000026104.14	3	ENSMUST00000186574.6	0	Stat1	signal transducer and activator of transcription 1	1	175	Promoter (<=1kb)	1.47168	3.33e-10	5.46e-10	chr1	38987882	38988007
chr1	45325842	45328629	+	ENSMUSG00000026043.18	ENSMUST00000123204.1	0	Col3a1	collagen, type III, alpha 1	1	2787	Promoter (<=1kb)	2.39521	1.21632e-10	1.75659e-10	chr1	60267742	60268167	+	ENSMUSG00000100516.1	2	ENSMUST00000190829.1	-115	Gm29332	NA	1	425	Promoter (<=1kb)	1.78628	2.6e-14	7.18e-14	chr1	52119985	52120110	+	ENSMUSG00000026104.14	3	ENSMUST00000186057.6	362	Stat1	signal transducer and activator of transcription 1	1	125	Promoter (<=1kb)	1.52659	2.94e-15	7.17e-15	chr1	38991283	38995226
chr1	45330563	45331135	+	ENSMUSG00000026043.18	ENSMUST00000123204.1	2975	Col3a1	collagen, type III, alpha 1	1	572	Exon (ENSMUST00000087883.12/ENSMUSG00000026043.18, exon 15 of 51)	2.00136	7.49487e-09	8.71286e-09	chr1	60268317	60268692	+	ENSMUSG00000100516.1	2	ENSMUST00000190829.1	-690	Gm29332	NA	1	375	Promoter (<=1kb)	1.42698	1.87e-10	3.44e-10	chr1	52159481	52159781	+	ENSMUSG00000026104.14	3	ENSMUST00000189336.1	7229	Stat1	signal transducer and activator of transcription 1	1	300	3' UTR	2.29259	1.8e-30	9.05e-30	chr1	38996394	38996469
chr1	45331763	45332009	+	ENSMUSG00000026043.18	ENSMUST00000190943.1	-2191	Col3a1	collagen, type III, alpha 1	1	246	Exon (ENSMUST00000087883.12/ENSMUSG00000026043.18, exon 18 of 51)	1.52613	3.01304e-12	5.2178e-12	chr1	60704006	60704406	+	ENSMUSG00000101188.1	1	ENSMUST00000122226.1	75	Eif4a-ps4	eukaryotic translation initiation factor 4A, pseudogene 4	1	400	Promoter (<=1kb)	1.09996	6.71e-34	5.17e-33	chr1	53061639	53062039	+	ENSMUSG00000026100.6	1	ENSMUST00000027269.6	0	Mstn	myostatin	1	400	Promoter (<=1kb)	1.27367	1.93e-18	5.69e-18	chr1	39546156	39546756
chr1	45332192	45334761	+	ENSMUSG00000026043.18	ENSMUST00000190943.1	0	Col3a1	collagen, type III, alpha 1	1	2569	Promoter (<=1kb)	1.48225	7.94951e-18	2.23204e-17	chr1	62344118	62344922	+	ENSMUSG00000102359.1	1	ENSMUST00000195466.1	96966	Gm38351	NA	1	804	Exon (ENSMUST00000075374.9/ENSMUSG00000052062.14, exon 17 of 23)	1.36286	1.8e-17	6.3e-17	chr1	53297094	53299102	+	ENSMUSG00000026097.9	1	ENSMUST00000135746.7	0	Ormdl1	ORM1-like 1 (S. cerevisiae)	1	2008	Promoter (<=1kb)	1.29729	5.44e-10	8.74e-10	chr1	40024956	40025456
chr1	45334786	45337470	+	ENSMUSG00000026043.18	ENSMUST00000185687.1	0	Col3a1	collagen, type III, alpha 1	1	2684	Promoter (<=1kb)	1.59222	5.74914e-14	1.1871e-13	chr1	62703559	62704259	+	ENSMUSG00000025969.15	1	ENSMUST00000027112.12	0	Nrp2	neuropilin 2	1	700	Promoter (<=1kb)	1.02862	3.07e-28	1.91e-27	chr1	53309101	53309401	+	ENSMUSG00000026096.14	1	ENSMUST00000027265.9	-4223	Osgepl1	O-sialoglycoprotein endopeptidase-like 1	1	300	3' UTR	1.75145	3.21e-08	4.32e-08	chr1	40310417	40312384
chr1	45344005	45344519	+	ENSMUSG00000026043.18	ENSMUST00000186021.1	4048	Col3a1	collagen, type III, alpha 1	1	514	Exon (ENSMUST00000087883.12/ENSMUSG00000026043.18, exon 44 of 51)	1.86399	4.69501e-09	5.58141e-09	chr1	62815503	62816003	+	ENSMUSG00000103032.1	1	ENSMUST00000192219.1	6202	Gm37121	NA	1	500	3' UTR	1.01779	3.13e-10	5.62e-10	chr1	55088256	55089144	+	ENSMUSG00000073676.4	1	ENSMUST00000134628.1	0	Hspe1	heat shock protein 1 (chaperonin 10)	1	888	Promoter (<=1kb)	1.67926	7.03e-16	1.79e-15	chr1	40312409	40313594
chr1	45348665	45348765	+	ENSMUSG00000026043.18	ENSMUST00000186021.1	8708	Col3a1	collagen, type III, alpha 1	1	100	3' UTR	2.54167	4.57784e-09	5.44883e-09	chr1	63114453	63115078	+	ENSMUSG00000040865.15	7	ENSMUST00000097718.8	0	Ino80d	INO80 complex subunit D	1	625	Promoter (<=1kb)	1.19273	5.67e-20	2.32e-19	chr1	55696834	55697484	+	ENSMUSG00000038349.10	2	ENSMUST00000187059.1	-4541	Plcl1	phospholipase C-like 1	1	650	Exon (ENSMUST00000042986.9/ENSMUSG00000038349.10, exon 2 of 6)	1.98958	1.73e-08	2.4e-08	chr1	40313744	40313819
chr1	46067191	46083764	+	ENSMUSG00000041144.12	ENSMUST00000238212.1	339	Dnah7b	dynein, axonemal, heavy chain 7B	1	16573	Promoter (<=1kb)	2.20425	5.29327e-14	1.09656e-13	chr1	63119067	63119142	+	ENSMUSG00000101599.1	2	ENSMUST00000185480.1	1950	Gm20342	predicted gene, 20342	1	75	Promoter (1-2kb)	1.42549	6.61e-08	8.36e-08	chr1	55702119	55715528	+	ENSMUSG00000038349.10	2	ENSMUST00000187059.1	95	Plcl1	phospholipase C-like 1	1	13409	Promoter (<=1kb)	1.61488	3.1e-17	8.52e-17	chr1	40313919	40313994
chr1	46680798	46681800	+	ENSMUSG00000101337.6	ENSMUST00000187094.1	26794	Dnah7c	dynein, axonemal, heavy chain 7C	1	1002	Exon (ENSMUST00000189749.6/ENSMUSG00000101337.6, exon 44 of 65)	3.89298	5.261e-07	5.33747e-07	chr1	63126717	63126792	+	ENSMUSG00000101599.1	2	ENSMUST00000185480.1	9600	Gm20342	predicted gene, 20342	1	75	Exon (ENSMUST00000185480.1/ENSMUSG00000101599.1, exon 1 of 1)	2.10964	2.14e-06	2.23e-06	chr1	57879585	57885889	+	ENSMUSG00000038305.15	2	ENSMUST00000164353.2	-16182	Spats2l	spermatogenesis associated, serine-rich 2-like	1	6304	5' UTR	1.75425	3.11e-46	2.51e-45	chr1	40766297	40768439
chr1	51301855	51302180	+	ENSMUSG00000045954.7	ENSMUST00000051572.7	12730	Cavin2	caveolae associated 2	1	325	3' UTR	5.34167	3.39061e-07	3.46302e-07	chr1	63731746	63732071	+	ENSMUSG00000025962.15	1	ENSMUST00000128621.7	1104	Fastkd2	FAST kinase domains 2	1	325	Promoter (1-2kb)	1.29825	7.37e-08	9.23e-08	chr1	57900823	57902103	+	ENSMUSG00000038305.15	2	ENSMUST00000164353.2	0	Spats2l	spermatogenesis associated, serine-rich 2-like	1	1280	Promoter (<=1kb)	1.02619	3.8e-05	4.08e-05	chr1	40772409	40773109
chr1	52159356	52159781	+	ENSMUSG00000026104.14	ENSMUST00000189336.1	7104	Stat1	signal transducer and activator of transcription 1	1	425	3' UTR	1.24011	1.02426e-11	1.67926e-11	chr1	64597431	64598031	+	ENSMUSG00000025956.10	3	ENSMUST00000162806.7	17600	Mettl21a	methyltransferase like 21A	1	600	3' UTR	2.22694	2.85e-41	2.73e-40	chr1	57940457	57943027	+	ENSMUSG00000054770.16	2	ENSMUST00000163006.1	19075	Kctd18	potassium channel tetramerisation domain containing 18	1	2570	Exon (ENSMUST00000163239.7/ENSMUSG00000038305.15, exon 10 of 12)	1.30465	2.59e-09	3.9e-09	chr1	40773284	40773359
chr1	52650116	52650241	+	ENSMUSG00000043015.15	ENSMUST00000191076.1	4936	Nemp2	nuclear envelope integral membrane protein 2	1	125	3' UTR	3.18459	7.4614e-10	9.77629e-10	chr1	64599506	64599831	+	ENSMUSG00000025956.10	3	ENSMUST00000162806.7	15800	Mettl21a	methyltransferase like 21A	1	325	3' UTR	1.20681	8.02e-07	8.67e-07	chr1	57943052	57943177	+	ENSMUSG00000054770.16	2	ENSMUST00000163006.1	18925	Kctd18	potassium channel tetramerisation domain containing 18	1	125	Exon (ENSMUST00000163239.7/ENSMUSG00000038305.15, exon 11 of 12)	1.52292	5.32e-08	7.01e-08	chr1	40773534	40774084
chr1	52650291	52650366	+	ENSMUSG00000043015.15	ENSMUST00000191076.1	5111	Nemp2	nuclear envelope integral membrane protein 2	1	75	3' UTR	2.80922	3.0869e-08	3.37473e-08	chr1	65272575	65273934	+	ENSMUSG00000025946.13	1	ENSMUST00000140190.7	-8122	Pth2r	parathyroid hormone 2 receptor	1	1359	3' UTR	1.47717	1.35e-11	2.87e-11	chr1	58278350	58283581	+	ENSMUSG00000079554.2	1	ENSMUST00000114366.2	25	Aox2	aldehyde oxidase 2	1	5231	Promoter (<=1kb)	1.16193	3.85e-97	7.94e-96	chr1	42899093	42899168
chr1	52650441	52650566	+	ENSMUSG00000043015.15	ENSMUST00000191076.1	5261	Nemp2	nuclear envelope integral membrane protein 2	1	125	3' UTR	2.43517	3.9501e-08	4.27482e-08	chr1	66414502	66415052	+	ENSMUSG00000015222.18	1	ENSMUST00000133522.1	-209	Map2	microtubule-associated protein 2	1	550	Promoter (<=1kb)	1.09086	4.82e-10	8.42e-10	chr1	58400818	58403687	+	ENSMUSG00000051223.14	1	ENSMUST00000186949.1	7349	Bzw1	basic leucine zipper and W2 domains 1	1	2869	3' UTR	1.40078	1.97e-22	7.08e-22	chr1	43098759	43098834
chr1	52920302	52920527	+	ENSMUSG00000041426.12	ENSMUST00000162609.1	17670	Hibch	3-hydroxyisobutyryl-Coenzyme A hydrolase	1	225	3' UTR	1.87842	8.67444e-12	1.43565e-11	chr1	66439002	66439702	+	ENSMUSG00000065694.1	1	ENSMUST00000083760.1	2921	Gm25411	NA	1	700	3' UTR	1.0391	1.42e-16	4.67e-16	chr1	58646687	58647012	+	ENSMUSG00000059647.5	1	ENSMUST00000081455.5	0	Cbx3-ps7	chromobox 3, pseudogene 7	1	325	Promoter (<=1kb)	1.16911	2.58e-12	5.09e-12	chr1	43554045	43554395
chr1	52920602	52920752	+	ENSMUSG00000041426.12	ENSMUST00000162609.1	17970	Hibch	3-hydroxyisobutyryl-Coenzyme A hydrolase	1	150	3' UTR	2.70298	1.12498e-07	1.17903e-07	chr1	66695598	66695698	+	ENSMUSG00000103375.1	1	ENSMUST00000192513.1	-3243	Gm37181	NA	1	100	3' UTR	1.7202	1.2e-06	1.27e-06	chr1	58733126	58752403	+	ENSMUSG00000026031.15	2	ENSMUST00000123032.1	2575	Cflar	CASP8 and FADD-like apoptosis regulator	1	19277	3' UTR	1.17634	2.6e-11	4.7e-11	chr1	43569435	43569510
chr1	53319823	53321081	+	ENSMUSG00000026096.14	ENSMUST00000150115.1	115	Osgepl1	O-sialoglycoprotein endopeptidase-like 1	1	1258	Promoter (<=1kb)	1.52618	1.74988e-08	1.96061e-08	chr1	66784738	66784888	+	ENSMUSG00000082057.1	1	ENSMUST00000118992.1	826	Gm15789	heat shock protein 1 (chaperonin) pseudogene	1	150	Promoter (<=1kb)	1.62288	1.74e-08	2.42e-08	chr1	58755415	58755590	+	ENSMUSG00000026031.15	2	ENSMUST00000123032.1	24864	Cflar	CASP8 and FADD-like apoptosis regulator	1	175	3' UTR	1.32963	6.33e-174	3.02e-172	chr1	43569560	43570185
chr1	55071722	55072072	+	ENSMUSG00000101122.1	ENSMUST00000190239.1	5459	Gm17971	ribosomal protein S2 pseudogene	1	350	3' UTR	1.26275	3.08574e-09	3.74568e-09	chr1	71576725	71577786	+	ENSMUSG00000026192.13	1	ENSMUST00000154855.1	7860	Atic	5-aminoimidazole-4-carboxamide ribonucleotide formyltransferase/IMP cyclohydrolase	1	1061	Exon (ENSMUST00000027384.5/ENSMUSG00000026192.13, exon 14 of 16)	1.28628	2.49e-08	3.38e-08	chr1	58973771	58973846	+	ENSMUSG00000026027.13	1	ENSMUST00000027185.10	250	Stradb	STE20-related kinase adaptor beta	1	75	Promoter (<=1kb)	1.19221	1.74e-54	1.7e-53	chr1	43737212	43742426
chr1	55152869	55152944	+	ENSMUSG00000025979.13	ENSMUST00000187422.1	5240	Mob4	MOB family member 4, phocein	1	75	3' UTR	1.97678	5.25133e-11	7.93383e-11	chr1	72583250	72583375	+	ENSMUSG00000039354.16	3	ENSMUST00000145868.7	0	Smarcal1	SWI/SNF related matrix associated, actin dependent regulator of chromatin, subfamily a-like 1	1	125	Promoter (<=1kb)	1.41312	4.28e-08	5.58e-08	chr1	59120457	59120557	+	ENSMUSG00000038079.14	2	ENSMUST00000186395.1	-50	Tmem237	transmembrane protein 237	1	100	Promoter (<=1kb)	2.18113	1.64e-13	3.57e-13	chr1	43951207	43951282
chr1	55238226	55239201	+	ENSMUSG00000046994.9	ENSMUST00000061334.9	1050	Mars2	methionine-tRNA synthetase 2 (mitochondrial)	1	975	Promoter (1-2kb)	2.95422	1.29712e-21	4.59737e-21	chr1	72585814	72585914	+	ENSMUSG00000039354.16	3	ENSMUST00000150725.7	177	Smarcal1	SWI/SNF related matrix associated, actin dependent regulator of chromatin, subfamily a-like 1	1	100	Promoter (<=1kb)	1.274	7.47e-14	1.98e-13	chr1	59151046	59151196	+	ENSMUSG00000101586.1	1	ENSMUST00000190598.1	0	Gm29017	NA	1	150	Promoter (<=1kb)	1.22816	2.42e-15	5.94e-15	chr1	44120081	44120181
chr1	55696084	55696684	+	ENSMUSG00000038349.10	ENSMUST00000187059.1	-5341	Plcl1	phospholipase C-like 1	1	600	Exon (ENSMUST00000042986.9/ENSMUSG00000038349.10, exon 2 of 6)	2.33806	1.019e-18	3.03682e-18	chr1	72586014	72586214	+	ENSMUSG00000039354.16	3	ENSMUST00000150725.7	377	Smarcal1	SWI/SNF related matrix associated, actin dependent regulator of chromatin, subfamily a-like 1	1	200	Promoter (<=1kb)	1.08532	7.54e-10	1.29e-09	chr1	59167403	59167578	+	ENSMUSG00000079550.9	2	ENSMUST00000114275.8	-4015	Mpp4	membrane protein, palmitoylated 4 (MAGUK p55 subfamily member 4)	1	175	Exon (ENSMUST00000190598.1/ENSMUSG00000101586.1, exon 2 of 2)	2.18822	4.89e-08	6.45e-08	chr1	44126272	44126447
chr1	55697034	55697309	+	ENSMUSG00000038349.10	ENSMUST00000187059.1	-4716	Plcl1	phospholipase C-like 1	1	275	Exon (ENSMUST00000042986.9/ENSMUSG00000038349.10, exon 2 of 6)	1.7158	1.11047e-10	1.61209e-10	chr1	74295602	74295852	+	ENSMUSG00000006301.17	4	ENSMUST00000152603.7	0	Tmbim1	transmembrane BAX inhibitor motif containing 1	1	250	Promoter (<=1kb)	1.34695	1.01e-07	1.24e-07	chr1	59352336	59352836	+	ENSMUSG00000099922.1	1	ENSMUST00000187523.1	-26094	Gm29016	NA	1	500	3' UTR	1.43026	1.63e-06	1.87e-06	chr1	44141840	44143314
chr1	55697334	55697484	+	ENSMUSG00000038349.10	ENSMUST00000187059.1	-4541	Plcl1	phospholipase C-like 1	1	150	Exon (ENSMUST00000042986.9/ENSMUSG00000038349.10, exon 2 of 6)	2.70496	9.86837e-14	1.99275e-13	chr1	74296027	74296102	+	ENSMUSG00000006301.17	4	ENSMUST00000152603.7	-333	Tmbim1	transmembrane BAX inhibitor motif containing 1	1	75	Promoter (<=1kb)	1.4031	2.41e-07	2.79e-07	chr1	59484523	59485123	+	ENSMUSG00000041075.8	1	ENSMUST00000114246.3	2100	Fzd7	frizzled class receptor 7	1	600	3' UTR	1.19361	1.21e-24	4.82e-24	chr1	44143364	44143464
chr1	57002602	57004199	+	ENSMUSG00000094128.1	ENSMUST00000179712.1	-3328	Gm23943	NA	1	1597	Exon (ENSMUST00000185204.1/ENSMUSG00000087022.4, exon 2 of 5)	1.62839	1.93285e-09	2.40283e-09	chr1	74368535	74369085	+	ENSMUSG00000073650.8	1	ENSMUST00000186688.1	4005	Catip	ciliogenesis associated TTC17 interacting protein	1	550	3' UTR	1.84836	2.26e-14	6.28e-14	chr1	59516413	59524688	+	ENSMUSG00000047361.16	2	ENSMUST00000186434.2	0	Gm973	predicted gene 973	1	8275	Promoter (<=1kb)	1.25769	5.72e-13	1.19e-12	chr1	44167137	44173517
chr1	57040391	57040653	+	ENSMUSG00000087022.4	ENSMUST00000187858.1	0	Gm38484	predicted gene, 38484	1	262	Promoter (<=1kb)	2.14028	1.10416e-09	1.4143e-09	chr1	74506057	74506282	+	ENSMUSG00000026174.9	1	ENSMUST00000087215.6	0	Cnot9	CCR4-NOT transcription complex, subunit 9	1	225	Promoter (<=1kb)	1.26188	3.62e-14	9.91e-14	chr1	59630017	59630267	+	ENSMUSG00000047361.16	2	ENSMUST00000190490.1	-56	Gm973	predicted gene 973	1	250	Promoter (<=1kb)	1.06374	6.61e-13	1.37e-12	chr1	44178350	44181260
chr1	57382988	57383663	+	ENSMUSG00000038323.3	ENSMUST00000187255.1	5349	1700066M21Rik	RIKEN cDNA 1700066M21 gene	1	675	3' UTR	3.56067	1.7101e-23	6.70431e-23	chr1	75198337	75199320	+	ENSMUSG00000026200.13	2	ENSMUST00000186148.1	0	Glb1l	galactosidase, beta 1-like	1	983	Promoter (<=1kb)	1.474	1.81e-14	5.08e-14	chr1	59684970	59685195	+	ENSMUSG00000026020.9	2	ENSMUST00000191088.6	0	Nop58	NOP58 ribonucleoprotein	1	225	Promoter (<=1kb)	1.87071	1.42e-31	7.47e-31	chr1	44551860	44552634
chr1	58113129	58113254	+	ENSMUSG00000064294.12	ENSMUST00000161549.1	0	Aox3	aldehyde oxidase 3	1	125	Promoter (<=1kb)	1.5229	2.26195e-10	3.16226e-10	chr1	75210837	75211469	+	ENSMUSG00000026201.12	1	ENSMUST00000027401.10	0	Stk16	serine/threonine kinase 16	1	632	Promoter (<=1kb)	1.39193	1.83e-16	5.96e-16	chr1	59696018	59703217	+	ENSMUSG00000026020.9	2	ENSMUST00000189919.6	0	Nop58	NOP58 ribonucleoprotein	1	7199	Promoter (<=1kb)	1.39012	2.23e-41	1.58e-40	chr1	44788691	44795130
chr1	58379513	58380088	+	ENSMUSG00000103839.1	ENSMUST00000194925.1	6046	Gm37607	NA	1	575	3' UTR	1.29919	1.69165e-57	2.02985e-56	chr1	75528820	75529569	+	ENSMUSG00000026213.15	1	ENSMUST00000154303.1	-105	Stk11ip	serine/threonine kinase 11 interacting protein	1	749	Promoter (<=1kb)	1.09864	2.87e-18	1.06e-17	chr1	59872856	59873406	+	ENSMUSG00000103131.1	1	ENSMUST00000193096.1	14283	Gm37977	NA	1	550	3' UTR	1.00189	9.48e-05	0.0001	chr1	45324985	45328629
chr1	58456176	58457697	+	ENSMUSG00000026036.17	ENSMUST00000188295.1	0	Nif3l1	Ngg1 interacting factor 3-like 1 (S. pombe)	1	1521	Promoter (<=1kb)	1.77684	3.3096e-09	4.00379e-09	chr1	75546774	75547460	+	ENSMUSG00000006576.16	1	ENSMUST00000189794.1	119	Slc4a3	solute carrier family 4 (anion exchanger), member 3	1	686	Promoter (<=1kb)	2.56814	2.09e-08	2.87e-08	chr1	59930312	59930562	+	ENSMUSG00000103696.1	1	ENSMUST00000191628.1	625	Gm37531	NA	1	250	Promoter (<=1kb)	1.9985	1.88e-12	3.76e-12	chr1	45328879	45340292
chr1	58461249	58461374	+	ENSMUSG00000026036.17	ENSMUST00000188295.1	3565	Nif3l1	Ngg1 interacting factor 3-like 1 (S. pombe)	1	125	3' UTR	1.5676	1.2019e-10	1.73653e-10	chr1	78417512	78417612	+	ENSMUSG00000101798.1	1	ENSMUST00000186625.1	-15740	Gm28995	NA	1	100	3' UTR	1.05596	1.21e-07	1.46e-07	chr1	59952960	59970513	+	ENSMUSG00000041040.12	3	ENSMUST00000151630.1	-167	Fam117b	family with sequence similarity 117, member B	1	17553	Promoter (<=1kb)	1.11097	1.64e-05	1.79e-05	chr1	45343491	45343980
chr1	58461399	58462149	+	ENSMUSG00000026036.17	ENSMUST00000188295.1	3715	Nif3l1	Ngg1 interacting factor 3-like 1 (S. pombe)	1	750	3' UTR	2.42206	3.91411e-19	1.19782e-18	chr1	78537965	78538165	+	ENSMUSG00000012187.13	1	ENSMUST00000125458.1	338	Mogat1	monoacylglycerol O-acyltransferase 1	1	200	Promoter (<=1kb)	1.98688	4.17e-13	1.03e-12	chr1	59982581	59982831	+	ENSMUSG00000041040.12	3	ENSMUST00000189790.1	3401	Fam117b	family with sequence similarity 117, member B	1	250	3' UTR	2.2048	6.93e-162	3.01e-160	chr1	45344005	45346013
chr1	58463274	58481178	+	ENSMUSG00000094245.1	ENSMUST00000179823.1	0	LOC115487580	U6 spliceosomal RNA	1	17904	Promoter (<=1kb)	1.6437	2.53283e-45	2.2017e-44	chr1	78699764	78706576	+	ENSMUSG00000032883.15	1	ENSMUST00000148608.1	3109	Acsl3	acyl-CoA synthetase long-chain family member 3	1	6812	3' UTR	1.12552	1.77e-65	3.05e-64	chr1	60136270	60139912	+	ENSMUSG00000026017.13	2	ENSMUST00000186779.1	0	Carf	calcium response factor	1	3642	Promoter (<=1kb)	1.18962	9.4e-07	1.1e-06	chr1	46140051	46140126
chr1	58505172	58510761	+	ENSMUSG00000085054.2	ENSMUST00000139825.1	18	Gm15834	predicted gene 15834	1	5589	Promoter (<=1kb)	1.91611	1.10894e-10	1.61009e-10	chr1	81337081	81338731	+	ENSMUSG00000104029.1	2	ENSMUST00000192484.1	183610	Gm37210	NA	1	1650	3' UTR	1.72756	2.14e-50	2.63e-49	chr1	60260381	60260781	+	ENSMUSG00000073664.11	1	ENSMUST00000162291.7	68	Nbeal1	neurobeachin like 1	1	400	Promoter (<=1kb)	1.79378	3.67e-15	8.89e-15	chr1	46527684	46532997
chr1	58510861	58511061	+	ENSMUSG00000085054.2	ENSMUST00000139825.1	5707	Gm15834	predicted gene 15834	1	200	Exon (ENSMUST00000160947.1/ENSMUSG00000085054.2, exon 2 of 2)	3.9707	2.51764e-07	2.5885e-07	chr1	81339356	81340006	+	ENSMUSG00000104029.1	2	ENSMUST00000192484.1	182335	Gm37210	NA	1	650	3' UTR	1.12568	2.54e-11	5.23e-11	chr1	60267742	60268192	+	ENSMUSG00000100516.1	2	ENSMUST00000190829.1	-115	Gm29332	NA	1	450	Promoter (<=1kb)	2.67852	3.47e-21	1.18e-20	chr1	46659428	46665636
chr1	58713858	58713933	+	ENSMUSG00000026031.15	ENSMUST00000189858.1	0	Cflar	CASP8 and FADD-like apoptosis regulator	1	75	Promoter (<=1kb)	2.46017	5.93967e-08	6.34176e-08	chr1	82317501	82317601	+	ENSMUSG00000026142.15	1	ENSMUST00000187475.1	860	Rhbdd1	rhomboid domain containing 1	1	100	Promoter (<=1kb)	2.59025	4.31e-06	4.41e-06	chr1	60268267	60268692	+	ENSMUSG00000100516.1	2	ENSMUST00000190829.1	-640	Gm29332	NA	1	425	Promoter (<=1kb)	1.03331	1.28e-10	2.18e-10	chr1	46665661	46665811
chr1	58752528	58752828	+	ENSMUSG00000026031.15	ENSMUST00000123032.1	21977	Cflar	CASP8 and FADD-like apoptosis regulator	1	300	Exon (ENSMUST00000140940.7/ENSMUSG00000026031.15, exon 9 of 10)	1.5777	1.35043e-15	3.22856e-15	chr1	82899836	82900036	+	ENSMUSG00000113880.1	1	ENSMUST00000220768.1	-13289	A030005L19Rik	RIKEN cDNA A030005L19 gene	1	200	3' UTR	2.33674	9e-08	1.11e-07	chr1	60464590	60476940	+	ENSMUSG00000026014.15	1	ENSMUST00000188511.1	19341	Raph1	Ras association (RalGDS/AF-6) and pleckstrin homology domains 1	1	12350	3' UTR	1.64445	1.29e-39	8.74e-39	chr1	46784585	46791865
chr1	58755290	58755790	+	ENSMUSG00000026031.15	ENSMUST00000123032.1	24739	Cflar	CASP8 and FADD-like apoptosis regulator	1	500	3' UTR	2.27924	1.53473e-14	3.34408e-14	chr1	85849149	85850149	+	ENSMUSG00000036707.16	1	ENSMUST00000187623.1	6070	Cab39	calcium binding protein 39	1	1000	3' UTR	1.11669	4.32e-47	4.8e-46	chr1	60704006	60704406	+	ENSMUSG00000101188.1	1	ENSMUST00000122226.1	75	Eif4a-ps4	eukaryotic translation initiation factor 4A, pseudogene 4	1	400	Promoter (<=1kb)	2.0392	6.29e-73	9.05e-72	chr1	51289825	51300680
chr1	59151046	59151196	+	ENSMUSG00000101586.1	ENSMUST00000190598.1	0	Gm29017	NA	1	150	Promoter (<=1kb)	2.28097	3.50989e-32	2.03294e-31	chr1	86067536	86070706	+	ENSMUSG00000026229.17	2	ENSMUST00000127104.1	2666	Psmd1	proteasome (prosome, macropain) 26S subunit, non-ATPase, 1	1	3170	Exon (ENSMUST00000147807.7/ENSMUSG00000026229.17, exon 2 of 2)	1.0361	4.58e-06	4.69e-06	chr1	61805820	61806140	+	ENSMUSG00000103002.1	1	ENSMUST00000191979.1	600	Gm38075	NA	1	320	Promoter (<=1kb)	3.09553	3.24e-07	3.94e-07	chr1	51301655	51302030
chr1	59167403	59167578	+	ENSMUSG00000079550.9	ENSMUST00000114275.8	-4015	Mpp4	membrane protein, palmitoylated 4 (MAGUK p55 subfamily member 4)	1	175	Exon (ENSMUST00000190598.1/ENSMUSG00000101586.1, exon 2 of 2)	1.96809	1.52143e-27	7.32921e-27	chr1	86128070	86132783	+	ENSMUSG00000026229.17	2	ENSMUST00000149946.1	204	Psmd1	proteasome (prosome, macropain) 26S subunit, non-ATPase, 1	1	4713	Promoter (<=1kb)	1.36258	4.61e-157	2.72e-155	chr1	62703284	62704259	+	ENSMUSG00000025969.15	1	ENSMUST00000126344.1	0	Nrp2	neuropilin 2	1	975	Promoter (<=1kb)	2.69657	6.03e-09	8.74e-09	chr1	52102868	52119067
chr1	59483748	59484048	+	ENSMUSG00000041075.8	ENSMUST00000114246.3	1325	Fzd7	frizzled class receptor 7	1	300	Promoter (1-2kb)	3.36868	1.42267e-12	2.54594e-12	chr1	86139087	86139151	+	ENSMUSG00000094638.1	1	ENSMUST00000135197.1	5451	Gm21972	NA	1	64	3' UTR	1.47122	1.82e-170	1.23e-168	chr1	62796811	62796936	+	ENSMUSG00000103032.1	2	ENSMUST00000192219.1	-12366	Gm37121	NA	1	125	3' UTR	1.80021	1.34e-24	5.3e-24	chr1	52159356	52159781
chr1	59484523	59484648	+	ENSMUSG00000041075.8	ENSMUST00000114246.3	2100	Fzd7	frizzled class receptor 7	1	125	Exon (ENSMUST00000114246.3/ENSMUSG00000041075.8, exon 1 of 1)	1.83243	4.2303e-13	8.01081e-13	chr1	86580307	86580982	+	ENSMUSG00000102927.1	1	ENSMUST00000193369.1	250	Gm37152	NA	1	675	Promoter (<=1kb)	1.16317	1.54e-14	4.35e-14	chr1	62815478	62816228	+	ENSMUSG00000103032.1	2	ENSMUST00000192219.1	6177	Gm37121	NA	1	750	3' UTR	3.01275	5.35e-06	5.95e-06	chr1	52649716	52649841
chr1	59484673	59484998	+	ENSMUSG00000041075.8	ENSMUST00000114246.3	2250	Fzd7	frizzled class receptor 7	1	325	3' UTR	1.49642	8.95807e-12	1.4799e-11	chr1	86775843	86776068	+	ENSMUSG00000100768.1	1	ENSMUST00000186337.1	1025	Gm29055	NA	1	225	Promoter (1-2kb)	1.48143	1.69e-08	2.36e-08	chr1	63119092	63119192	+	ENSMUSG00000101599.1	2	ENSMUST00000185480.1	1975	Gm20342	predicted gene, 20342	1	100	Promoter (1-2kb)	1.5865	1.19e-10	2.03e-10	chr1	52650541	52650641
chr1	59486273	59486373	+	ENSMUSG00000041075.8	ENSMUST00000114246.3	3850	Fzd7	frizzled class receptor 7	1	100	3' UTR	5.11324	8.80593e-07	8.88939e-07	chr1	86879644	86879894	+	ENSMUSG00000102293.1	1	ENSMUST00000192464.1	5295	Gm37541	NA	1	250	Exon (ENSMUST00000189044.6/ENSMUSG00000053333.15, exon 11 of 11)	3.21332	9.64e-07	1.03e-06	chr1	63122492	63122642	+	ENSMUSG00000101599.1	2	ENSMUST00000185480.1	5375	Gm20342	predicted gene, 20342	1	150	Exon (ENSMUST00000185480.1/ENSMUSG00000101599.1, exon 1 of 1)	1.04922	2.21e-09	3.34e-09	chr1	52920302	52920377
chr1	59627545	59628207	+	ENSMUSG00000089276.1	ENSMUST00000158651.1	966	Gm24545	NA	1	662	Promoter (<=1kb)	2.18034	3.53559e-10	4.82802e-10	chr1	87038947	87039147	+	ENSMUSG00000103984.1	2	ENSMUST00000195625.1	2225	Gm37447	NA	1	200	Exon (ENSMUST00000195625.1/ENSMUSG00000103984.1, exon 1 of 1)	1.94227	4.6e-08	5.96e-08	chr1	63177174	63177980	+	ENSMUSG00000025967.16	2	ENSMUST00000174890.8	0	Eef1b2	eukaryotic translation elongation factor 1 beta 2	1	806	Promoter (<=1kb)	1.27118	1.68e-111	4.2e-110	chr1	52920452	52920677
chr1	59706637	59711311	+	ENSMUSG00000089093.3	ENSMUST00000158468.3	1848	Snord11	small nucleolar RNA, C/D box 11	1	4674	Promoter (1-2kb)	1.71692	5.44675e-24	2.19624e-23	chr1	87039172	87039647	+	ENSMUSG00000103984.1	2	ENSMUST00000195625.1	2450	Gm37447	NA	1	475	Exon (ENSMUST00000195625.1/ENSMUSG00000103984.1, exon 1 of 1)	4.11585	2.02e-20	8.51e-20	chr1	63731471	63731546	+	ENSMUSG00000025962.15	1	ENSMUST00000128621.7	829	Fastkd2	FAST kinase domains 2	1	75	Promoter (<=1kb)	2.55964	2.05e-122	5.86e-121	chr1	53196187	53197610
chr1	59859259	59870781	+	ENSMUSG00000067336.6	ENSMUST00000186246.1	7783	Bmpr2	bone morphogenetic protein receptor, type II (serine/threonine kinase)	1	11522	3' UTR	1.46869	1.04997e-130	4.07153e-129	chr1	87238041	87238141	+	ENSMUSG00000088318.1	1	ENSMUST00000157693.1	-13007	Gm26187	NA	1	100	3' UTR	2.8913	9.04e-09	1.31e-08	chr1	64532669	64532844	+	ENSMUSG00000025958.14	2	ENSMUST00000171164.7	0	Creb1	cAMP responsive element binding protein 1	1	175	Promoter (<=1kb)	1.15354	3.09e-11	5.55e-11	chr1	53313673	53313848
chr1	59872906	59873406	+	ENSMUSG00000103131.1	ENSMUST00000193096.1	14283	Gm37977	NA	1	500	3' UTR	1.24495	1.14329e-10	1.65797e-10	chr1	87449605	87449755	+	ENSMUSG00000048000.15	2	ENSMUST00000174482.1	6278	Gigyf2	GRB10 interacting GYF protein 2	1	150	3' UTR	1.28791	2.05e-08	2.82e-08	chr1	64575196	64576448	+	ENSMUSG00000025958.14	2	ENSMUST00000190979.1	0	Creb1	cAMP responsive element binding protein 1	1	1252	Promoter (<=1kb)	2.04937	5.78e-42	4.18e-41	chr1	53318177	53318277
chr1	59981781	59982281	+	ENSMUSG00000041040.12	ENSMUST00000189790.1	2601	Fam117b	family with sequence similarity 117, member B	1	500	3' UTR	2.23231	2.17121e-18	6.34046e-18	chr1	87450080	87450530	+	ENSMUSG00000048000.15	2	ENSMUST00000174482.1	6753	Gigyf2	GRB10 interacting GYF protein 2	1	450	3' UTR	1.29497	4.27e-11	8.54e-11	chr1	64597431	64598031	+	ENSMUSG00000025956.10	1	ENSMUST00000162806.7	17600	Mettl21a	methyltransferase like 21A	1	600	3' UTR	1.45734	9.43e-10	1.48e-09	chr1	53319723	53320198
chr1	59982756	59983106	+	ENSMUSG00000041040.12	ENSMUST00000189790.1	3576	Fam117b	family with sequence similarity 117, member B	1	350	3' UTR	2.08898	1.01641e-09	1.30865e-09	chr1	87766263	87766338	+	ENSMUSG00000026289.15	1	ENSMUST00000129431.1	-563	Atg16l1	autophagy related 16-like 1 (S. cerevisiae)	1	75	Promoter (<=1kb)	2.12741	1.79e-11	3.76e-11	chr1	64723638	64723938	+	ENSMUSG00000102140.1	1	ENSMUST00000194323.1	-12302	Gm38058	predicted gene, 38058	1	300	3' UTR	1.10394	6.56e-35	3.83e-34	chr1	55071922	55071997
chr1	60258687	60260631	+	ENSMUSG00000073664.11	ENSMUST00000035569.11	0	Nbeal1	neurobeachin like 1	1	1944	Promoter (<=1kb)	1.64257	2.13913e-16	5.43666e-16	chr1	87788122	87788272	+	ENSMUSG00000089281.1	2	ENSMUST00000158656.1	3567	Scarna6	small Cajal body-specific RNA 6	1	150	Exon (ENSMUST00000127884.1/ENSMUSG00000026289.15, exon 4 of 4)	1.58335	2.42e-07	2.8e-07	chr1	65246348	65250240	+	ENSMUSG00000025946.13	2	ENSMUST00000140190.7	-31816	Pth2r	parathyroid hormone 2 receptor	1	3892	3' UTR	1.50055	6.41e-07	7.59e-07	chr1	55238326	55239301
chr1	60267792	60268217	+	ENSMUSG00000100516.1	ENSMUST00000190829.1	-165	Gm29332	NA	1	425	Promoter (<=1kb)	2.55625	1.35062e-13	2.69049e-13	chr1	87788522	87789340	+	ENSMUSG00000089281.1	2	ENSMUST00000158656.1	3967	Scarna6	small Cajal body-specific RNA 6	1	818	Exon (ENSMUST00000027512.12/ENSMUSG00000026289.15, exon 15 of 18)	1.01789	1.92e-06	2e-06	chr1	65272500	65272575	+	ENSMUSG00000025946.13	2	ENSMUST00000140190.7	-9481	Pth2r	parathyroid hormone 2 receptor	1	75	Exon (ENSMUST00000081154.13/ENSMUSG00000025949.16, exon 40 of 42)	1.17542	9.19e-10	1.44e-09	chr1	55695934	55696309
chr1	60268317	60268692	+	ENSMUSG00000100516.1	ENSMUST00000190829.1	-690	Gm29332	NA	1	375	Promoter (<=1kb)	3.10323	5.10383e-13	9.58421e-13	chr1	90214853	90215028	+	ENSMUSG00000044337.5	3	ENSMUST00000159654.1	10848	Ackr3	atypical chemokine receptor 3	1	175	3' UTR	1.34313	7.95e-08	9.9e-08	chr1	66412602	66412877	+	ENSMUSG00000015222.18	3	ENSMUST00000133522.1	-2384	Map2	microtubule-associated protein 2	1	275	Exon (ENSMUST00000114013.7/ENSMUSG00000015222.18, exon 7 of 15)	1.7319	2.49e-13	5.34e-13	chr1	55696934	55697384
chr1	60476915	60477415	+	ENSMUSG00000026014.15	ENSMUST00000188511.1	18866	Raph1	Ras association (RalGDS/AF-6) and pleckstrin homology domains 1	1	500	3' UTR	2.1109	2.45503e-20	8.0701e-20	chr1	90215053	90215303	+	ENSMUSG00000044337.5	3	ENSMUST00000159654.1	11048	Ackr3	atypical chemokine receptor 3	1	250	3' UTR	1.56709	3.32e-10	5.92e-10	chr1	66413427	66413727	+	ENSMUSG00000015222.18	3	ENSMUST00000133522.1	-1534	Map2	microtubule-associated protein 2	1	300	Promoter (1-2kb)	2.0518	1.05e-05	1.15e-05	chr1	55751498	55751623
chr1	60718607	60720493	+	ENSMUSG00000026012.2	ENSMUST00000132833.1	1808	Cd28	CD28 antigen	1	1886	Promoter (1-2kb)	2.04878	1.47628e-08	1.66497e-08	chr1	90215428	90215853	+	ENSMUSG00000044337.5	3	ENSMUST00000159654.1	11423	Ackr3	atypical chemokine receptor 3	1	425	3' UTR	2.02063	6.23e-08	7.92e-08	chr1	66413777	66413977	+	ENSMUSG00000015222.18	3	ENSMUST00000133522.1	-1284	Map2	microtubule-associated protein 2	1	200	Promoter (1-2kb)	1.18851	2.33e-10	3.88e-10	chr1	57382938	57383813
chr1	62211583	62230249	+	ENSMUSG00000102359.1	ENSMUST00000195466.1	-16904	Gm38351	NA	1	18666	Exon (ENSMUST00000075374.9/ENSMUSG00000052062.14, exon 12 of 23)	1.46085	9.23279e-22	3.30018e-21	chr1	91298337	91299440	+	ENSMUSG00000026307.12	1	ENSMUST00000027532.12	0	Scly	selenocysteine lyase	1	1103	Promoter (<=1kb)	1.4057	1.18e-08	1.68e-08	chr1	66441527	66442102	+	ENSMUSG00000065694.1	1	ENSMUST00000083760.1	5446	Gm25411	NA	1	575	3' UTR	1.33844	8.38e-11	1.45e-10	chr1	57879685	57885714
chr1	62703584	62703659	+	ENSMUSG00000025969.15	ENSMUST00000027112.12	-43	Nrp2	neuropilin 2	1	75	Promoter (<=1kb)	1.62546	1.91998e-12	3.38931e-12	chr1	91527995	91528745	+	ENSMUSG00000034292.13	1	ENSMUST00000187588.1	9734	Traf3ip1	TRAF3 interacting protein 1	1	750	3' UTR	1.021	4.47e-27	2.64e-26	chr1	66695523	66695923	+	ENSMUSG00000103375.1	1	ENSMUST00000192513.1	-3168	Gm37181	NA	1	400	3' UTR	1.21101	1.03e-06	1.21e-06	chr1	57946378	57946528
chr1	62703759	62704109	+	ENSMUSG00000025969.15	ENSMUST00000114157.2	58	Nrp2	neuropilin 2	1	350	Promoter (<=1kb)	1.25746	1.0427e-19	3.30373e-19	chr1	92920080	92920555	+	ENSMUSG00000026269.14	1	ENSMUST00000179531.1	467	Rnpepl1	arginyl aminopeptidase (aminopeptidase B)-like 1	1	475	Promoter (<=1kb)	1.02126	1.58e-13	4.07e-13	chr1	69831762	69844318	+	ENSMUSG00000053153.14	1	ENSMUST00000161131.2	23	Spag16	sperm associated antigen 16	1	12556	Promoter (<=1kb)	1.21689	1.96e-26	8.38e-26	chr1	58113129	58118775
chr1	62745486	62747305	+	ENSMUSG00000100811.1	ENSMUST00000189205.1	-27414	Gm29083	predicted gene 29083	1	1819	Exon (ENSMUST00000075144.11/ENSMUSG00000025969.15, exon 5 of 16)	1.74512	2.53484e-10	3.52304e-10	chr1	93168724	93180154	+	ENSMUSG00000084989.3	1	ENSMUST00000138595.2	0	Crocc2	ciliary rootlet coiled-coil, rootletin family member 2	1	11430	Promoter (<=1kb)	1.01234	7.06e-08	8.88e-08	chr1	70882133	70882258	+	ENSMUSG00000045648.15	1	ENSMUST00000162182.1	156211	Vwc2l	von Willebrand factor C domain-containing protein 2-like	1	125	3' UTR	1.29714	1.04e-27	4.69e-27	chr1	58379338	58380113
chr1	62815603	62816053	+	ENSMUSG00000103032.1	ENSMUST00000192219.1	6302	Gm37121	NA	1	450	3' UTR	2.23624	1.14931e-14	2.53218e-14	chr1	93296718	93296793	+	ENSMUSG00000047793.13	2	ENSMUST00000165883.1	1024	Sned1	sushi, nidogen and EGF-like domains 1	1	75	Promoter (1-2kb)	1.47978	1.31e-07	1.57e-07	chr1	72307426	72314164	+	ENSMUSG00000026187.9	1	ENSMUST00000027379.9	0	Xrcc5	X-ray repair complementing defective repair in Chinese hamster cells 5	1	6738	Promoter (<=1kb)	1.56218	1.39e-11	2.58e-11	chr1	58445500	58447503
chr1	63114528	63115078	+	ENSMUSG00000040865.15	ENSMUST00000097718.8	0	Ino80d	INO80 complex subunit D	1	550	Promoter (<=1kb)	1.91307	2.64279e-27	1.25615e-26	chr1	93297968	93298493	+	ENSMUSG00000047793.13	2	ENSMUST00000165883.1	2274	Sned1	sushi, nidogen and EGF-like domains 1	1	525	3' UTR	1.92249	8.53e-14	2.26e-13	chr1	72585814	72587085	+	ENSMUSG00000039354.16	1	ENSMUST00000150725.7	177	Smarcal1	SWI/SNF related matrix associated, actin dependent regulator of chromatin, subfamily a-like 1	1	1271	Promoter (<=1kb)	1.21036	4.43e-08	5.88e-08	chr1	58447637	58447712
chr1	63157435	63157810	+	ENSMUSG00000077884.2	ENSMUST00000104692.2	-4045	Gm24557	NA	1	375	Exon (ENSMUST00000138611.7/ENSMUSG00000084799.7, exon 4 of 4)	1.71446	5.10671e-09	6.0463e-09	chr1	93299793	93299918	+	ENSMUSG00000026273.13	3	ENSMUST00000136754.1	2984	Mterf4	mitochondrial transcription termination factor 4	1	125	3' UTR	1.01602	1.63e-06	1.71e-06	chr1	74254843	74262518	+	ENSMUSG00000064272.3	1	ENSMUST00000077985.3	-16032	Gpbar1	G protein-coupled bile acid receptor 1	1	7675	Exon (ENSMUST00000113820.8/ENSMUSG00000006304.14, exon 6 of 11)	2.0284	3.66e-08	4.9e-08	chr1	58456176	58462149
chr1	63280822	63290666	+	ENSMUSG00000027520.16	ENSMUST00000029025.8	-72	Zdbf2	zinc finger, DBF-type containing 2	1	9844	Promoter (<=1kb)	3.52215	1.11581e-07	1.16965e-07	chr1	93366869	93367119	+	ENSMUSG00000064389.1	2	ENSMUST00000082455.1	3615	LOC115487609	U6 spliceosomal RNA	1	250	3' UTR	1.37745	7.18e-10	1.23e-09	chr1	74281260	74281857	+	ENSMUSG00000101503.1	2	ENSMUST00000187908.1	100	Gm28364	predicted gene 28364	1	597	Promoter (<=1kb)	1.32874	3.41e-24	1.33e-23	chr1	58463274	58481178
chr1	63592694	63593219	+	ENSMUSG00000025964.15	ENSMUST00000141545.2	7672	Adam23	a disintegrin and metallopeptidase domain 23	1	525	3' UTR	1.49852	6.12869e-18	1.73535e-17	chr1	93367144	93367269	+	ENSMUSG00000064389.1	2	ENSMUST00000082455.1	3890	LOC115487609	U6 spliceosomal RNA	1	125	3' UTR	1.49484	3.31e-09	5.13e-09	chr1	74295602	74296102	+	ENSMUSG00000006301.17	2	ENSMUST00000152603.7	0	Tmbim1	transmembrane BAX inhibitor motif containing 1	1	500	Promoter (<=1kb)	1.26879	9.24e-19	2.76e-18	chr1	58755265	58755590
chr1	63731746	63732096	+	ENSMUSG00000025962.15	ENSMUST00000128621.7	1104	Fastkd2	FAST kinase domains 2	1	350	Promoter (1-2kb)	1.97877	4.71959e-12	8.00739e-12	chr1	93479188	93479263	+	ENSMUSG00000026276.20	1	ENSMUST00000149532.7	0	Sept2	septin 2	1	75	Promoter (<=1kb)	1.27798	8.81e-26	4.9e-25	chr1	74368510	74368885	+	ENSMUSG00000073650.8	1	ENSMUST00000186688.1	3980	Catip	ciliogenesis associated TTC17 interacting protein	1	375	Exon (ENSMUST00000097697.7/ENSMUSG00000073650.8, exon 10 of 10)	1.14677	3.96e-39	2.64e-38	chr1	58795548	58802611
chr1	64078653	64090654	+	ENSMUSG00000086836.1	ENSMUST00000149820.1	0	Gm13748	predicted gene 13748	1	12001	Promoter (<=1kb)	1.09508	5.5947e-17	1.47921e-16	chr1	93804014	93804394	+	ENSMUSG00000026283.13	1	ENSMUST00000190476.1	0	Ing5	inhibitor of growth family, member 5	1	380	Promoter (<=1kb)	1.05052	4.89e-09	7.4e-09	chr1	74506107	74506282	+	ENSMUSG00000033364.13	1	ENSMUST00000187590.1	1	Usp37	ubiquitin specific peptidase 37	1	175	Promoter (<=1kb)	1.11238	1.69e-30	8.5e-30	chr1	59120432	59120882
chr1	64575196	64576548	+	ENSMUSG00000025958.14	ENSMUST00000190979.1	0	Creb1	cAMP responsive element binding protein 1	1	1352	Promoter (<=1kb)	1.47257	6.04495e-15	1.36258e-14	chr1	93811944	93818497	+	ENSMUSG00000088961.1	1	ENSMUST00000158336.1	-3274	LOC115487622	U6 spliceosomal RNA	1	6553	3' UTR	1.32954	4.08e-22	1.88e-21	chr1	74603414	74609189	+	ENSMUSG00000033276.18	1	ENSMUST00000189830.1	205	Stk36	serine/threonine kinase 36	1	5775	Promoter (<=1kb)	1.67726	3.28e-113	8.44e-112	chr1	59151046	59151196
chr1	64579123	64598031	+	ENSMUSG00000025958.14	ENSMUST00000190979.1	2736	Creb1	cAMP responsive element binding protein 1	1	18908	3' UTR	1.34852	3.82261e-35	2.45026e-34	chr1	94009480	94010155	+	ENSMUSG00000034000.15	5	ENSMUST00000190212.6	-10296	Neu4	sialidase 4	1	675	3' UTR	1.38333	2.64e-24	1.37e-23	chr1	74661744	74673148	+	ENSMUSG00000033257.14	3	ENSMUST00000042125.14	0	Ttll4	tubulin tyrosine ligase-like family, member 4	1	11404	Promoter (<=1kb)	1.51499	8.25e-05	8.72e-05	chr1	59167403	59167578
chr1	64721630	64724063	+	ENSMUSG00000102140.1	ENSMUST00000194323.1	-12177	Gm38058	predicted gene, 38058	1	2433	3' UTR	1.48898	1.8224e-23	7.13263e-23	chr1	94010280	94010930	+	ENSMUSG00000034000.15	5	ENSMUST00000190212.6	-9521	Neu4	sialidase 4	1	650	3' UTR	1.25766	5.2e-22	2.38e-21	chr1	74697803	74697878	+	ENSMUSG00000033257.14	3	ENSMUST00000143790.1	2070	Ttll4	tubulin tyrosine ligase-like family, member 4	1	75	3' UTR	1.78359	1.47e-31	7.73e-31	chr1	59482423	59482648
chr1	64725288	64725638	+	ENSMUSG00000102140.1	ENSMUST00000194323.1	-10602	Gm38058	predicted gene, 38058	1	350	3' UTR	2.55477	2.25089e-12	3.9488e-12	chr1	94010955	94011055	+	ENSMUSG00000034000.15	5	ENSMUST00000190212.6	-9396	Neu4	sialidase 4	1	100	3' UTR	1.02771	1.93e-07	2.27e-07	chr1	74698353	74698828	+	ENSMUSG00000033257.14	3	ENSMUST00000143790.1	2620	Ttll4	tubulin tyrosine ligase-like family, member 4	1	475	3' UTR	1.16941	6.59e-13	1.36e-12	chr1	59484548	59484623
chr1	65205980	65208876	+	ENSMUSG00000025949.16	ENSMUST00000190847.1	9221	Pikfyve	phosphoinositide kinase, FYVE type zinc finger containing	1	2896	Exon (ENSMUST00000189925.6/ENSMUSG00000025949.16, exon 8 of 8)	2.41421	3.93377e-21	1.35815e-20	chr1	94013005	94013105	+	ENSMUSG00000034000.15	5	ENSMUST00000190212.6	-7346	Neu4	sialidase 4	1	100	3' UTR	1.35882	3.47e-08	4.59e-08	chr1	74902370	74907511	+	ENSMUSG00000089653.1	2	ENSMUST00000160540.1	0	Gm15841	NA	1	5141	Promoter (<=1kb)	2.34487	5.43e-12	1.04e-11	chr1	59484673	59485073
chr1	65246523	65250215	+	ENSMUSG00000025946.13	ENSMUST00000140190.7	-31841	Pth2r	parathyroid hormone 2 receptor	1	3692	3' UTR	1.59036	1.91193e-24	7.86393e-24	chr1	94013130	94014155	+	ENSMUSG00000034000.15	5	ENSMUST00000190212.6	-6296	Neu4	sialidase 4	1	1025	3' UTR	1.66586	2.44e-48	2.82e-47	chr1	75144969	75145069	+	ENSMUSG00000049339.16	1	ENSMUST00000189345.1	-235	Retreg2	reticulophagy regulator family member 2	1	100	Promoter (<=1kb)	1.34232	3.74e-83	6.33e-82	chr1	59625141	59630242
chr1	65272700	65273859	+	ENSMUSG00000025946.13	ENSMUST00000140190.7	-8197	Pth2r	parathyroid hormone 2 receptor	1	1159	3' UTR	1.72478	1.86118e-10	2.62932e-10	chr1	96877898	96878673	+	ENSMUSG00000097814.5	2	ENSMUST00000202118.1	5666	Panct2	pluripotency-associated noncoding transcript 2	1	775	Exon (ENSMUST00000181489.2/ENSMUSG00000097814.5, exon 2 of 2)	1.15345	1.56e-16	5.12e-16	chr1	75198537	75199120	+	ENSMUSG00000026200.13	2	ENSMUST00000186148.1	0	Glb1l	galactosidase, beta 1-like	1	583	Promoter (<=1kb)	1.03079	2.18e-11	3.98e-11	chr1	59705636	59711311
chr1	66380588	66380663	+	ENSMUSG00000015222.18	ENSMUST00000141148.1	-39	Map2	microtubule-associated protein 2	1	75	Promoter (<=1kb)	1.13584	1.39534e-10	2.00015e-10	chr1	97661505	97661580	+	ENSMUSG00000044768.16	3	ENSMUST00000153115.7	96	D1Ertd622e	DNA segment, Chr 1, ERATO Doi 622, expressed	1	75	Promoter (<=1kb)	1.95888	1.19e-06	1.26e-06	chr1	75215088	75215538	+	ENSMUSG00000026202.13	4	ENSMUST00000186971.1	1876	Tuba4a	tubulin, alpha 4A	1	450	Promoter (1-2kb)	1.11562	2.19e-39	1.47e-38	chr1	59764124	59764674
chr1	66413902	66414127	+	ENSMUSG00000015222.18	ENSMUST00000133522.1	-1134	Map2	microtubule-associated protein 2	1	225	Promoter (1-2kb)	5.58398	5.33082e-08	5.71289e-08	chr1	97661780	97662180	+	ENSMUSG00000044768.16	3	ENSMUST00000053033.13	0	D1Ertd622e	DNA segment, Chr 1, ERATO Doi 622, expressed	1	400	Promoter (<=1kb)	1.46335	1.57e-18	5.89e-18	chr1	75245468	75245692	+	ENSMUSG00000026203.16	1	ENSMUST00000190445.1	4060	Dnajb2	DnaJ heat shock protein family (Hsp40) member B2	1	224	3' UTR	1.76751	8.21e-42	5.9e-41	chr1	59856082	59870431
chr1	66416548	66416804	+	ENSMUSG00000015222.18	ENSMUST00000173800.1	0	Map2	microtubule-associated protein 2	1	256	Promoter (<=1kb)	2.03756	6.5522e-14	1.3453e-13	chr1	97770171	97770684	+	ENSMUSG00000026333.14	4	ENSMUST00000112844.9	0	Gin1	gypsy retrotransposon integrase 1	1	513	Promoter (<=1kb)	3.35041	9.84e-34	7.53e-33	chr1	75528795	75529569	+	ENSMUSG00000026213.15	1	ENSMUST00000154303.1	-105	Stk11ip	serine/threonine kinase 11 interacting protein	1	774	Promoter (<=1kb)	1.09428	4.23e-35	2.48e-34	chr1	59870456	59870706
chr1	66439227	66439402	+	ENSMUSG00000065694.1	ENSMUST00000083760.1	3146	Gm25411	NA	1	175	3' UTR	1.28556	2.12758e-09	2.6295e-09	chr1	97775893	97777578	+	ENSMUSG00000026333.14	4	ENSMUST00000189031.1	0	Gin1	gypsy retrotransposon integrase 1	1	1685	Promoter (<=1kb)	2.64857	4.88e-28	3.01e-27	chr1	78527606	78538165	+	ENSMUSG00000012187.13	1	ENSMUST00000125458.1	0	Mogat1	monoacylglycerol O-acyltransferase 1	1	10559	Promoter (<=1kb)	1.37495	1.52e-11	2.81e-11	chr1	59872856	59873406
chr1	66521560	66525676	+	ENSMUSG00000055567.18	ENSMUST00000212557.2	53114	Unc80	unc-80, NALCN activator	1	4116	Exon (ENSMUST00000061620.16/ENSMUSG00000055567.18, exon 14 of 65)	3.44685	1.68141e-07	1.74414e-07	chr1	97785120	97785220	+	ENSMUSG00000026333.14	4	ENSMUST00000189031.1	7722	Gin1	gypsy retrotransposon integrase 1	1	100	3' UTR	1.755	1.43e-06	1.51e-06	chr1	78701277	78706576	+	ENSMUSG00000032883.15	1	ENSMUST00000148608.1	4622	Acsl3	acyl-CoA synthetase long-chain family member 3	1	5299	3' UTR	1.358	4.02e-83	6.79e-82	chr1	59981731	59982281
chr1	66695673	66695748	+	ENSMUSG00000103375.1	ENSMUST00000192513.1	-3318	Gm37181	NA	1	75	3' UTR	3.31109	5.61979e-07	5.69548e-07	chr1	105356606	105356856	+	ENSMUSG00000047496.6	1	ENSMUST00000058688.6	0	Rnf152	ring finger protein 152	1	250	Promoter (<=1kb)	1.68032	5e-08	6.44e-08	chr1	81338031	81338581	+	ENSMUSG00000104029.1	1	ENSMUST00000192484.1	183760	Gm37210	NA	1	550	3' UTR	1.22962	6.44e-13	1.33e-12	chr1	60234864	60235199
chr1	66776260	66776760	+	ENSMUSG00000102776.1	ENSMUST00000195562.1	750	Gm38162	NA	1	500	Promoter (<=1kb)	3.15357	6.17028e-11	9.24471e-11	chr1	106173176	106173251	+	ENSMUSG00000044340.7	1	ENSMUST00000061047.6	1425	Phlpp1	PH domain and leucine rich repeat protein phosphatase 1	1	75	Promoter (1-2kb)	1.29616	2.04e-16	6.63e-16	chr1	82340516	82340616	+	ENSMUSG00000026142.15	1	ENSMUST00000140020.1	1468	Rhbdd1	rhomboid domain containing 1	1	100	Promoter (1-2kb)	1.83003	1.58e-31	8.29e-31	chr1	60258687	60260756
chr1	67250580	67251147	+	ENSMUSG00000086204.1	ENSMUST00000140506.1	1381	Gm15668	NA	1	567	Promoter (1-2kb)	2.34898	7.91063e-11	1.16826e-10	chr1	106392673	106393123	+	ENSMUSG00000100247.1	1	ENSMUST00000187918.1	8864	A530053M12Rik	RIKEN cDNA A530053M12 gene	1	450	Exon (ENSMUST00000061047.6/ENSMUSG00000044340.7, exon 17 of 17)	1.05447	1.33e-09	2.19e-09	chr1	83118996	83119167	+	ENSMUSG00000026166.14	1	ENSMUST00000186832.1	2204	Ccl20	chemokine (C-C motif) ligand 20	1	171	3' UTR	1.54934	4.4e-16	1.13e-15	chr1	60363244	60363319
chr1	67321979	67323381	+	ENSMUSG00000077745.1	ENSMUST00000104557.1	64756	LOC115485776	small nucleolar RNA SNORA17	1	1402	Exon (ENSMUST00000140506.1/ENSMUSG00000086204.1, exon 4 of 5)	2.34807	8.03982e-11	1.1868e-10	chr1	106541942	106542317	+	ENSMUSG00000054006.14	4	ENSMUST00000144260.7	0	D630008O14Rik	RIKEN cDNA D630008O14 gene	1	375	Promoter (<=1kb)	1.63116	2.54e-23	1.25e-22	chr1	85818359	85835443	+	ENSMUSG00000036707.16	2	ENSMUST00000187623.1	-7637	Cab39	calcium binding protein 39	1	17084	5' UTR	1.10612	3.66e-35	2.15e-34	chr1	60366660	60371228
chr1	69923857	69924207	+	ENSMUSG00000089345.1	ENSMUST00000158720.1	-2111	Gm22665	NA	1	350	3' UTR	2.81217	5.1026e-15	1.15829e-14	chr1	118323696	118333107	+	ENSMUSG00000026377.12	1	ENSMUST00000161495.1	1545	Nifk	nucleolar protein interacting with the FHA domain of MKI67	1	9411	Promoter (1-2kb)	1.05769	1.65e-23	8.2e-23	chr1	85849174	85849874	+	ENSMUSG00000036707.16	2	ENSMUST00000187623.1	6095	Cab39	calcium binding protein 39	1	700	3' UTR	1.06645	3.88e-19	1.18e-18	chr1	60476790	60477415
chr1	72236945	72237136	+	ENSMUSG00000094050.1	ENSMUST00000101806.2	0	LOC115487687	U2 spliceosomal RNA	1	191	Promoter (<=1kb)	1.75789	8.8091e-22	3.15355e-21	chr1	118419625	118419725	+	ENSMUSG00000064302.13	1	ENSMUST00000185405.6	0	Clasp1	CLIP associating protein 1	1	100	Promoter (<=1kb)	1.42815	2.24e-20	9.4e-20	chr1	86064461	86064586	+	ENSMUSG00000026229.17	2	ENSMUST00000139715.7	-33	Psmd1	proteasome (prosome, macropain) 26S subunit, non-ATPase, 1	1	125	Promoter (<=1kb)	2.22505	0	0	chr1	62344118	62344872
chr1	72284393	72297820	+	ENSMUSG00000026188.11	ENSMUST00000141783.1	0	Tmem169	transmembrane protein 169	1	13427	Promoter (<=1kb)	2.66729	5.58033e-09	6.57762e-09	chr1	121496914	121499353	+	ENSMUSG00000085857.1	1	ENSMUST00000152863.1	-3712	Gm15392	NA	1	2439	Exon (ENSMUST00000036025.15/ENSMUSG00000026339.18, exon 22 of 24)	1.38008	1.79e-11	3.76e-11	chr1	86128070	86132783	+	ENSMUSG00000026229.17	2	ENSMUST00000149946.1	204	Psmd1	proteasome (prosome, macropain) 26S subunit, non-ATPase, 1	1	4713	Promoter (<=1kb)	1.88496	1.18e-290	1.21e-288	chr1	62638031	62638281
chr1	72585914	72591146	+	ENSMUSG00000039354.16	ENSMUST00000150725.7	277	Smarcal1	SWI/SNF related matrix associated, actin dependent regulator of chromatin, subfamily a-like 1	1	5232	Promoter (<=1kb)	1.38929	5.95844e-25	2.52093e-24	chr1	127482545	127483270	+	ENSMUSG00000026347.13	1	ENSMUST00000160111.7	17074	Tmem163	transmembrane protein 163	1	725	3' UTR	1.09338	6.92e-30	4.56e-29	chr1	86139087	86139151	+	ENSMUSG00000094638.1	1	ENSMUST00000135197.1	5451	Gm21972	NA	1	64	3' UTR	1.26569	3.07e-89	5.67e-88	chr1	62703284	62704109
chr1	72852327	72852402	+	ENSMUSG00000039323.18	ENSMUST00000155703.1	3629	Igfbp2	insulin-like growth factor binding protein 2	1	75	3' UTR	1.9944	7.2992e-09	8.49682e-09	chr1	127774163	127774288	+	ENSMUSG00000026349.14	1	ENSMUST00000125760.7	0	Ccnt2	cyclin T2	1	125	Promoter (<=1kb)	1.43376	2.1e-43	2.12e-42	chr1	86303306	86303656	+	ENSMUSG00000079445.3	2	ENSMUST00000188695.1	0	B3gnt7	UDP-GlcNAc:betaGal beta-1,3-N-acetylglucosaminyltransferase 7	1	350	Promoter (<=1kb)	1.29709	4.76e-07	5.7e-07	chr1	62815478	62816203
chr1	74295877	74295952	+	ENSMUSG00000006301.17	ENSMUST00000152603.7	-183	Tmbim1	transmembrane BAX inhibitor motif containing 1	1	75	Promoter (<=1kb)	3.29371	2.95742e-08	3.24074e-08	chr1	128172917	128173092	+	ENSMUSG00000056211.13	2	ENSMUST00000187605.1	1287	R3hdm1	R3H domain containing 1	1	175	Promoter (1-2kb)	1.0851	8.81e-08	1.09e-07	chr1	86304681	86305393	+	ENSMUSG00000099644.1	1	ENSMUST00000187004.1	-623	Gm28626	predicted gene 28626	1	712	Promoter (<=1kb)	1.53697	4.21e-11	7.46e-11	chr1	63114428	63115153
chr1	74368760	74369110	+	ENSMUSG00000073650.8	ENSMUST00000186688.1	4230	Catip	ciliogenesis associated TTC17 interacting protein	1	350	3' UTR	4.03293	1.60235e-13	3.16744e-13	chr1	128174942	128175367	+	ENSMUSG00000056211.13	2	ENSMUST00000191274.6	250	R3hdm1	R3H domain containing 1	1	425	Promoter (<=1kb)	1.26109	4.9e-20	2.01e-19	chr1	86580057	86580207	+	ENSMUSG00000102927.1	2	ENSMUST00000193369.1	0	Gm37152	NA	1	150	Promoter (<=1kb)	1.3452	1.37e-16	3.64e-16	chr1	63124492	63124592
chr1	74506282	74506382	+	ENSMUSG00000033364.13	ENSMUST00000187590.1	0	Usp37	ubiquitin specific peptidase 37	1	100	Promoter (<=1kb)	1.31869	2.66721e-09	3.26081e-09	chr1	129273301	129273401	+	ENSMUSG00000042581.14	1	ENSMUST00000148051.1	0	Thsd7b	thrombospondin, type I, domain containing 7B	1	100	Promoter (<=1kb)	2.20235	4.32e-17	1.47e-16	chr1	86580307	86580882	+	ENSMUSG00000102927.1	2	ENSMUST00000193369.1	250	Gm37152	NA	1	575	Promoter (<=1kb)	2.32504	4.74e-08	6.27e-08	chr1	63124667	63124767
chr1	74506457	74517090	+	ENSMUSG00000033364.13	ENSMUST00000187590.1	-175	Usp37	ubiquitin specific peptidase 37	1	10633	Promoter (<=1kb)	1.29869	5.92338e-09	6.96396e-09	chr1	131827995	131828120	+	ENSMUSG00000013275.9	3	ENSMUST00000086559.6	19	Slc41a1	solute carrier family 41, member 1	1	125	Promoter (<=1kb)	1.45479	3.78e-08	4.97e-08	chr1	86829200	86829650	+	ENSMUSG00000102383.1	1	ENSMUST00000194093.1	3100	Gm38142	NA	1	450	Exon (ENSMUST00000194093.1/ENSMUSG00000102383.1, exon 1 of 1)	1.80615	8.01e-06	8.84e-06	chr1	63126642	63126817
chr1	74528691	74528866	+	ENSMUSG00000026174.9	ENSMUST00000147810.1	5165	Cnot9	CCR4-NOT transcription complex, subunit 9	1	175	3' UTR	3.13958	2.80833e-10	3.87982e-10	chr1	131828195	131828370	+	ENSMUSG00000013275.9	3	ENSMUST00000086559.6	219	Slc41a1	solute carrier family 41, member 1	1	175	Promoter (<=1kb)	1.12288	2e-09	3.21e-09	chr1	87039297	87039647	+	ENSMUSG00000103984.1	1	ENSMUST00000195625.1	2575	Gm37447	NA	1	350	Exon (ENSMUST00000195625.1/ENSMUSG00000103984.1, exon 1 of 1)	1.79333	3.65e-31	1.89e-30	chr1	63157510	63157860
chr1	74566524	74566824	+	ENSMUSG00000026173.15	ENSMUST00000135111.1	2088	Plcd4	phospholipase C, delta 4	1	300	3' UTR	2.88327	4.4279e-10	5.96656e-10	chr1	131830462	131830562	+	ENSMUSG00000013275.9	3	ENSMUST00000086559.6	2486	Slc41a1	solute carrier family 41, member 1	1	100	5' UTR	1.20849	2.84e-08	3.82e-08	chr1	87213913	87221047	+	ENSMUSG00000026254.17	1	ENSMUST00000113232.7	0	Eif4e2	eukaryotic translation initiation factor 4E member 2	1	7134	Promoter (<=1kb)	1.73032	3.25e-204	2.01e-202	chr1	63179554	63179729
chr1	74635732	74636157	+	ENSMUSG00000033276.18	ENSMUST00000123154.1	9268	Stk36	serine/threonine kinase 36	1	425	3' UTR	1.46557	1.31763e-08	1.49365e-08	chr1	132462912	132463538	+	ENSMUSG00000042046.15	1	ENSMUST00000191494.1	504	Dstyk	dual serine/threonine and tyrosine protein kinase	1	626	Promoter (<=1kb)	1.54751	1.27e-10	2.4e-10	chr1	87450130	87450480	+	ENSMUSG00000048000.15	1	ENSMUST00000174482.1	6803	Gigyf2	GRB10 interacting GYF protein 2	1	350	3' UTR	2.12685	5.39e-08	7.09e-08	chr1	63446390	63447755
chr1	74679265	74679465	+	ENSMUSG00000033257.14	ENSMUST00000113678.1	368	Ttll4	tubulin tyrosine ligase-like family, member 4	1	200	Promoter (<=1kb)	1.5427	2.3891e-13	4.64703e-13	chr1	132497017	132497943	+	ENSMUSG00000026439.14	2	ENSMUST00000187834.1	-5790	Rbbp5	retinoblastoma binding protein 5, histone lysine methyltransferase complex subunit	1	926	Exon (ENSMUST00000190825.6/ENSMUSG00000026439.14, exon 12 of 14)	1.12514	1.05e-07	1.28e-07	chr1	87594757	87596605	+	ENSMUSG00000079434.8	2	ENSMUST00000070898.5	208	Neu2	neuraminidase 2	1	1848	Promoter (<=1kb)	1.93662	3.84e-07	4.63e-07	chr1	63585292	63593644
chr1	74679490	74679615	+	ENSMUSG00000033257.14	ENSMUST00000113678.1	593	Ttll4	tubulin tyrosine ligase-like family, member 4	1	125	Promoter (<=1kb)	1.46131	1.5896e-11	2.5483e-11	chr1	132503929	132504129	+	ENSMUSG00000026439.14	2	ENSMUST00000187834.1	197	Rbbp5	retinoblastoma binding protein 5, histone lysine methyltransferase complex subunit	1	200	Promoter (<=1kb)	1.60576	1.26e-19	5.04e-19	chr1	87597105	87597280	+	ENSMUSG00000079434.8	2	ENSMUST00000070898.5	2556	Neu2	neuraminidase 2	1	175	Exon (ENSMUST00000166259.7/ENSMUSG00000079434.8, exon 3 of 3)	1.20429	4.92e-29	2.34e-28	chr1	63731621	63734806
chr1	74679690	74679765	+	ENSMUSG00000033257.14	ENSMUST00000113678.1	793	Ttll4	tubulin tyrosine ligase-like family, member 4	1	75	Promoter (<=1kb)	1.38278	1.64277e-10	2.33524e-10	chr1	133131892	133137014	+	ENSMUSG00000102425.1	1	ENSMUST00000193049.1	-111	Gm26616	NA	1	5122	Promoter (<=1kb)	1.33765	3.86e-182	2.92e-180	chr1	87766238	87766338	+	ENSMUSG00000026289.15	1	ENSMUST00000129431.1	-563	Atg16l1	autophagy related 16-like 1 (S. cerevisiae)	1	100	Promoter (<=1kb)	1.96157	2e-07	2.48e-07	chr1	64078653	64090654
chr1	74698328	74698828	+	ENSMUSG00000033257.14	ENSMUST00000143790.1	2595	Ttll4	tubulin tyrosine ligase-like family, member 4	1	500	3' UTR	1.24602	1.04767e-11	1.71608e-11	chr1	133299930	133301230	+	ENSMUSG00000041757.17	1	ENSMUST00000190208.1	1980	Plekha6	pleckstrin homology domain containing, family A member 6	1	1300	Promoter (1-2kb)	1.26867	1.1e-55	1.53e-54	chr1	87786797	87787022	+	ENSMUSG00000089281.1	2	ENSMUST00000158656.1	2242	Scarna6	small Cajal body-specific RNA 6	1	225	Exon (ENSMUST00000127884.1/ENSMUSG00000026289.15, exon 4 of 4)	1.32468	5.64e-15	1.35e-14	chr1	64574789	64574864
chr1	74701553	74701703	+	ENSMUSG00000033257.14	ENSMUST00000143790.1	5820	Ttll4	tubulin tyrosine ligase-like family, member 4	1	150	3' UTR	2.76277	3.0395e-08	3.32668e-08	chr1	134182175	134183308	+	ENSMUSG00000064246.10	2	ENSMUST00000156873.7	0	Chil1	chitinase-like 1	1	1133	Promoter (<=1kb)	1.20704	1.28e-70	2.47e-69	chr1	87788397	87789465	+	ENSMUSG00000089281.1	2	ENSMUST00000158656.1	3842	Scarna6	small Cajal body-specific RNA 6	1	1068	Exon (ENSMUST00000027512.12/ENSMUSG00000026289.15, exon 15 of 18)	1.0094	4.72e-07	5.66e-07	chr1	64574989	64576573
chr1	74854958	74855458	+	ENSMUSG00000090071.4	ENSMUST00000160379.3	25	Cdk5r2	cyclin-dependent kinase 5, regulatory subunit 2 (p39)	1	500	Promoter (<=1kb)	2.00436	5.67578e-19	1.72088e-18	chr1	134183458	134183932	+	ENSMUSG00000064246.10	2	ENSMUST00000144819.1	0	Chil1	chitinase-like 1	1	474	Promoter (<=1kb)	1.02706	2.97e-53	3.9e-52	chr1	87943280	87943380	+	ENSMUSG00000070738.10	1	ENSMUST00000189448.1	4896	Dgkd	diacylglycerol kinase, delta	1	100	3' UTR	1.22698	1.89e-71	2.65e-70	chr1	64578998	64598031
chr1	75145800	75147189	+	ENSMUSG00000049339.16	ENSMUST00000189345.1	497	Retreg2	reticulophagy regulator family member 2	1	1389	Promoter (<=1kb)	1.26301	2.42665e-39	1.7636e-38	chr1	134624591	134624666	+	ENSMUSG00000042207.17	2	ENSMUST00000191572.1	1792	Kdm5b	lysine (K)-specific demethylase 5B	1	75	Promoter (1-2kb)	1.02721	2.02e-06	2.1e-06	chr1	89143625	89144150	+	ENSMUSG00000102700.1	3	ENSMUST00000195426.1	46553	Gm38312	NA	1	525	Exon (ENSMUST00000066279.10/ENSMUSG00000036206.12, exon 4 of 6)	1.15982	9.72e-08	1.25e-07	chr1	64721680	64723938
chr1	75171432	75171532	+	ENSMUSG00000026198.15	ENSMUST00000161215.1	1337	Abcb6	ATP-binding cassette, sub-family B (MDR/TAP), member 6	1	100	Promoter (1-2kb)	2.22229	9.30119e-10	1.20341e-09	chr1	134631130	134631355	+	ENSMUSG00000042207.17	2	ENSMUST00000191572.1	8331	Kdm5b	lysine (K)-specific demethylase 5B	1	225	3' UTR	1.0388	9.16e-14	2.42e-13	chr1	89145100	89145350	+	ENSMUSG00000102700.1	3	ENSMUST00000195426.1	48028	Gm38312	NA	1	250	Exon (ENSMUST00000066279.10/ENSMUSG00000036206.12, exon 4 of 6)	1.66831	9.6e-09	1.36e-08	chr1	64725313	64725638
chr1	75196356	75197662	+	ENSMUSG00000026199.17	ENSMUST00000127860.1	664	Ankzf1	ankyrin repeat and zinc finger domain containing 1	1	1306	Promoter (<=1kb)	1.45847	2.03825e-10	2.86539e-10	chr1	135232794	135233219	+	ENSMUSG00000079139.4	1	ENSMUST00000110798.4	800	Gm4204	nucleosome assembly protein 1-like 1 pseudogene	1	425	Promoter (<=1kb)	1.21857	1.94e-10	3.56e-10	chr1	89153131	89153256	+	ENSMUSG00000102700.1	3	ENSMUST00000195426.1	56059	Gm38312	NA	1	125	Exon (ENSMUST00000066279.10/ENSMUSG00000036206.12, exon 6 of 6)	3.01992	6.22e-21	2.08e-20	chr1	65205980	65208876
chr1	75213913	75214163	+	ENSMUSG00000026201.12	ENSMUST00000156012.1	853	Stk16	serine/threonine kinase 16	1	250	Promoter (<=1kb)	1.30297	5.89488e-11	8.85533e-11	chr1	135584772	135585147	+	ENSMUSG00000054412.5	1	ENSMUST00000067468.5	0	Gm4793	predicted gene 4793	1	375	Promoter (<=1kb)	1.24156	2.2e-31	1.54e-30	chr1	89887695	89888974	+	ENSMUSG00000034486.8	3	ENSMUST00000187633.1	40211	Gbx2	gastrulation brain homeobox 2	1	1279	3' UTR	1.21675	7.67e-10	1.21e-09	chr1	65246548	65250240
chr1	75215063	75215163	+	ENSMUSG00000026201.12	ENSMUST00000156012.1	2003	Stk16	serine/threonine kinase 16	1	100	3' UTR	3.40197	1.21946e-09	1.55289e-09	chr1	135827256	135827856	+	ENSMUSG00000041782.14	1	ENSMUST00000190773.6	-2139	Lad1	ladinin	1	600	Exon (ENSMUST00000038760.9/ENSMUSG00000041782.14, exon 3 of 10)	1.01252	2.49e-17	8.62e-17	chr1	89890424	89890574	+	ENSMUSG00000034486.8	3	ENSMUST00000187633.1	38611	Gbx2	gastrulation brain homeobox 2	1	150	3' UTR	1.33286	6.11e-13	1.27e-12	chr1	65272500	65273984
chr1	75215213	75215363	+	ENSMUSG00000026202.13	ENSMUST00000186971.1	2051	Tuba4a	tubulin, alpha 4A	1	150	3' UTR	2.58328	3.80752e-09	4.57075e-09	chr1	136027320	136027470	+	ENSMUSG00000026411.17	2	ENSMUST00000118832.3	324	Tmem9	transmembrane protein 9	1	150	Promoter (<=1kb)	1.05939	5.16e-08	6.63e-08	chr1	89890649	89890724	+	ENSMUSG00000034486.8	3	ENSMUST00000187633.1	38461	Gbx2	gastrulation brain homeobox 2	1	75	3' UTR	2.98892	3.79e-14	8.59e-14	chr1	66364751	66380663
chr1	76527822	76527997	+	ENSMUSG00000098611.1	ENSMUST00000183584.1	18263	Mir6343	microRNA 6343	1	175	Exon (ENSMUST00000185857.1/ENSMUSG00000100827.1, exon 2 of 2)	1.40408	8.31644e-10	1.08309e-09	chr1	136027520	136034166	+	ENSMUSG00000026411.17	2	ENSMUST00000140545.1	0	Tmem9	transmembrane protein 9	1	6646	Promoter (<=1kb)	1.09756	3.89e-10	6.9e-10	chr1	90603305	90604427	+	ENSMUSG00000034432.11	1	ENSMUST00000191510.6	0	Cops8	COP9 signalosome subunit 8	1	1122	Promoter (<=1kb)	1.01134	2.48e-20	8.06e-20	chr1	66401685	66401835
chr1	78417187	78418512	+	ENSMUSG00000101798.1	ENSMUST00000186625.1	-14840	Gm28995	NA	1	1325	3' UTR	2.02131	3.67955e-52	3.86896e-51	chr1	136156285	136157476	+	ENSMUSG00000041642.18	1	ENSMUST00000171381.1	-2882	Kif21b	kinesin family member 21B	1	1191	Exon (ENSMUST00000075164.10/ENSMUSG00000041642.18, exon 15 of 35)	1.25444	2.47e-12	5.68e-12	chr1	90927875	90927975	+	ENSMUSG00000026303.6	1	ENSMUST00000125149.1	197	Mlph	melanophilin	1	100	Promoter (<=1kb)	1.01138	8.89e-33	4.87e-32	chr1	66412602	66412852
chr1	78665570	78665670	+	ENSMUSG00000032883.15	ENSMUST00000135642.1	-5223	Acsl3	acyl-CoA synthetase long-chain family member 3	1	100	Exon (ENSMUST00000053760.11/ENSMUSG00000079470.8, exon 3 of 3)	1.51121	7.50136e-19	2.25687e-18	chr1	136176789	136176889	+	ENSMUSG00000087230.10	1	ENSMUST00000133030.2	6051	Mroh3	maestro heat-like repeat family member 3	1	100	3' UTR	1.26613	7.37e-09	1.09e-08	chr1	91114779	91115004	+	ENSMUSG00000026305.15	2	ENSMUST00000188708.1	3547	Lrrfip1	leucine rich repeat (in FLII) interacting protein 1	1	225	Exon (ENSMUST00000097649.9/ENSMUSG00000026305.15, exon 8 of 8)	1.01772	1.87e-68	2.45e-67	chr1	66413377	66413452
chr1	78665720	78667170	+	ENSMUSG00000032883.15	ENSMUST00000135642.1	-3723	Acsl3	acyl-CoA synthetase long-chain family member 3	1	1450	3' UTR	1.55567	5.59507e-60	7.09656e-59	chr1	136415345	136416928	+	ENSMUSG00000097403.2	1	ENSMUST00000181746.1	0	9230116N13Rik	RIKEN cDNA 9230116N13 gene	1	1583	Promoter (<=1kb)	1.42802	5.08e-10	8.85e-10	chr1	91115054	91115954	+	ENSMUSG00000026305.15	2	ENSMUST00000188708.1	3822	Lrrfip1	leucine rich repeat (in FLII) interacting protein 1	1	900	Exon (ENSMUST00000097649.9/ENSMUSG00000026305.15, exon 8 of 8)	1.38981	2.25e-27	9.99e-27	chr1	66413977	66414127
chr1	78705285	78706676	+	ENSMUSG00000032883.15	ENSMUST00000148608.1	8630	Acsl3	acyl-CoA synthetase long-chain family member 3	1	1391	3' UTR	1.03383	3.42752e-17	9.20761e-17	chr1	136626041	136626866	+	ENSMUSG00000041483.14	2	ENSMUST00000112046.1	1141	Zfp281	zinc finger protein 281	1	825	Promoter (1-2kb)	1.73611	1.09e-40	1.03e-39	chr1	91311327	91317667	+	ENSMUSG00000090322.1	2	ENSMUST00000171768.1	3434	Gm17090	NA	1	6340	Exon (ENSMUST00000027532.12/ENSMUSG00000026307.12, exon 8 of 12)	1.21769	1.54e-40	1.07e-39	chr1	66414527	66415527
chr1	78706701	78706851	+	ENSMUSG00000032883.15	ENSMUST00000148608.1	10046	Acsl3	acyl-CoA synthetase long-chain family member 3	1	150	3' UTR	1.88603	8.94432e-10	1.15997e-09	chr1	136628091	136628316	+	ENSMUSG00000041483.14	2	ENSMUST00000112046.1	3191	Zfp281	zinc finger protein 281	1	225	3' UTR	1.48481	5.79e-08	7.4e-08	chr1	91519636	91527620	+	ENSMUSG00000034292.13	3	ENSMUST00000187588.1	1375	Traf3ip1	TRAF3 interacting protein 1	1	7984	Promoter (1-2kb)	1.58168	1.9e-09	2.9e-09	chr1	66416548	66416754
chr1	79776242	79778263	+	ENSMUSG00000073643.11	ENSMUST00000143368.7	-100	Wdfy1	WD repeat and FYVE domain containing 1	1	2021	Promoter (<=1kb)	1.89505	2.18254e-15	5.12383e-15	chr1	137951546	137951721	+	ENSMUSG00000103427.1	1	ENSMUST00000194483.1	2125	Gm37534	NA	1	175	Exon (ENSMUST00000194483.1/ENSMUSG00000103427.1, exon 1 of 1)	2.11133	4.69e-06	4.8e-06	chr1	91527795	91527920	+	ENSMUSG00000034292.13	3	ENSMUST00000187588.1	9534	Traf3ip1	TRAF3 interacting protein 1	1	125	3' UTR	1.45335	4.84e-58	5.08e-57	chr1	66439252	66439402
chr1	81337156	81337756	+	ENSMUSG00000104029.1	ENSMUST00000192484.1	184585	Gm37210	NA	1	600	3' UTR	2.42603	1.00458e-35	6.54673e-35	chr1	138273737	138288025	+	ENSMUSG00000026394.5	1	ENSMUST00000027643.5	0	Atp6v1g3	ATPase, H+ transporting, lysosomal V1 subunit G3	1	14288	Promoter (<=1kb)	3.03627	1.09e-10	2.07e-10	chr1	91527970	91528770	+	ENSMUSG00000034292.13	3	ENSMUST00000187588.1	9709	Traf3ip1	TRAF3 interacting protein 1	1	800	3' UTR	2.06242	4.39e-07	5.28e-07	chr1	66622563	66626596
chr1	82839445	82839845	+	ENSMUSG00000026159.13	ENSMUST00000189220.6	0	Agfg1	ArfGAP with FG repeats 1	1	400	Promoter (<=1kb)	2.84119	1.84334e-15	4.35179e-15	chr1	139092928	139093478	+	ENSMUSG00000102451.1	1	ENSMUST00000193968.1	-5945	Gm37655	NA	1	550	Exon (ENSMUST00000198418.1/ENSMUSG00000056268.15, exon 3 of 6)	2.32894	2.77e-09	4.35e-09	chr1	92831919	92832069	+	ENSMUSG00000034220.7	3	ENSMUST00000191373.1	0	Gpc1	glypican 1	1	150	Promoter (<=1kb)	1.01192	1.73e-26	7.39e-26	chr1	66678219	66679577
chr1	85536404	85539055	+	ENSMUSG00000089714.1	ENSMUST00000161449.1	-9244	Gm16092	NA	1	2651	5' UTR	2.79613	6.87543e-07	6.95257e-07	chr1	139422417	139424252	+	ENSMUSG00000033964.12	1	ENSMUST00000199011.1	0	Zbtb41	zinc finger and BTB domain containing 41	1	1835	Promoter (<=1kb)	1.09962	1.94e-32	1.41e-31	chr1	92853214	92854941	+	ENSMUSG00000034220.7	3	ENSMUST00000190586.1	17	Gpc1	glypican 1	1	1727	Promoter (<=1kb)	1.32375	2.26e-53	2.15e-52	chr1	66695448	66695523
chr1	85793490	85793590	+	ENSMUSG00000036707.16	ENSMUST00000126962.2	0	Cab39	calcium binding protein 39	1	100	Promoter (<=1kb)	2.61529	1.07049e-18	3.18679e-18	chr1	143640663	143646851	+	ENSMUSG00000026361.9	3	ENSMUST00000189597.1	0	Cdc73	cell division cycle 73, Paf1/RNA polymerase II complex component	1	6188	Promoter (<=1kb)	1.16816	1.27e-45	1.36e-44	chr1	92913082	92915871	+	ENSMUSG00000026269.14	2	ENSMUST00000178816.7	0	Rnpepl1	arginyl aminopeptidase (aminopeptidase B)-like 1	1	2789	Promoter (<=1kb)	1.31899	6.24e-27	2.72e-26	chr1	66701155	66701255
chr1	85849299	85849874	+	ENSMUSG00000036707.16	ENSMUST00000187623.1	6220	Cab39	calcium binding protein 39	1	575	3' UTR	1.89149	9.10869e-73	1.48519e-71	chr1	143777271	143783819	+	ENSMUSG00000018189.12	1	ENSMUST00000189936.6	0	Uchl5	ubiquitin carboxyl-terminal esterase L5	1	6548	Promoter (<=1kb)	1.14256	4.44e-27	2.62e-26	chr1	92920005	92920580	+	ENSMUSG00000026269.14	2	ENSMUST00000179531.1	392	Rnpepl1	arginyl aminopeptidase (aminopeptidase B)-like 1	1	575	Promoter (<=1kb)	1.89803	1.65e-07	2.06e-07	chr1	66715198	66717792
chr1	85908084	85908159	+	ENSMUSG00000026223.15	ENSMUST00000139837.1	1924	Itm2c	integral membrane protein 2C	1	75	Promoter (1-2kb)	1.60557	7.87864e-19	2.36561e-18	chr1	151445504	151445604	+	ENSMUSG00000103928.1	3	ENSMUST00000192826.1	200	Gm37893	NA	1	100	Promoter (<=1kb)	2.7087	1.64e-06	1.72e-06	chr1	93193692	93194055	+	ENSMUSG00000084989.3	1	ENSMUST00000138595.2	24968	Crocc2	ciliary rootlet coiled-coil, rootletin family member 2	1	363	Exon (ENSMUST00000138595.2/ENSMUSG00000084989.3, exon 13 of 32)	1.6934	7.63e-07	8.99e-07	chr1	66776360	66776760
chr1	86128120	86128295	+	ENSMUSG00000026229.17	ENSMUST00000149946.1	254	Psmd1	proteasome (prosome, macropain) 26S subunit, non-ATPase, 1	1	175	Promoter (<=1kb)	1.60883	1.08767e-23	4.32195e-23	chr1	151445754	151445829	+	ENSMUSG00000103928.1	3	ENSMUST00000192826.1	450	Gm37893	NA	1	75	Promoter (<=1kb)	2.19301	1.84e-06	1.92e-06	chr1	93275409	93281311	+	ENSMUSG00000047793.13	3	ENSMUST00000163688.1	0	Sned1	sushi, nidogen and EGF-like domains 1	1	5902	Promoter (<=1kb)	1.76877	3.4e-08	4.57e-08	chr1	66779210	66779735
chr1	86580057	86580407	+	ENSMUSG00000102927.1	ENSMUST00000193369.1	0	Gm37152	NA	1	350	Promoter (<=1kb)	2.2924	3.78159e-15	8.68272e-15	chr1	151447554	151447741	+	ENSMUSG00000103928.1	3	ENSMUST00000192826.1	2250	Gm37893	NA	1	187	Exon (ENSMUST00000192826.1/ENSMUSG00000103928.1, exon 1 of 1)	1.04588	3.2e-08	4.27e-08	chr1	93297093	93297193	+	ENSMUSG00000047793.13	3	ENSMUST00000165883.1	1399	Sned1	sushi, nidogen and EGF-like domains 1	1	100	Promoter (1-2kb)	1.49162	9.94e-08	1.27e-07	chr1	66784287	66784362
chr1	87039447	87039547	+	ENSMUSG00000103984.1	ENSMUST00000195625.1	2725	Gm37447	NA	1	100	Exon (ENSMUST00000195625.1/ENSMUSG00000103984.1, exon 1 of 1)	3.06146	2.04516e-08	2.27404e-08	chr1	151571185	151571392	+	ENSMUSG00000026483.13	1	ENSMUST00000134499.7	0	Fam129a	family with sequence similarity 129, member A	1	207	Promoter (<=1kb)	1.87379	2.93e-41	2.8e-40	chr1	93298068	93298293	+	ENSMUSG00000047793.13	3	ENSMUST00000165883.1	2374	Sned1	sushi, nidogen and EGF-like domains 1	1	225	3' UTR	1.3665	1.91e-13	4.12e-13	chr1	66784738	66786111
chr1	87238741	87238916	+	ENSMUSG00000088318.1	ENSMUST00000157693.1	-12232	Gm26187	NA	1	175	3' UTR	2.21752	2.19341e-10	3.07141e-10	chr1	151717409	151718034	+	ENSMUSG00000100594.1	1	ENSMUST00000186444.1	36984	2810414N06Rik	RIKEN cDNA 2810414N06 gene	1	625	3' UTR	1.71036	2.55e-38	2.25e-37	chr1	93299393	93299968	+	ENSMUSG00000026273.13	3	ENSMUST00000136754.1	2934	Mterf4	mitochondrial transcription termination factor 4	1	575	3' UTR	1.51388	1.09e-32	5.94e-32	chr1	72236945	72237136
chr1	87449180	87449255	+	ENSMUSG00000048000.15	ENSMUST00000174482.1	5853	Gigyf2	GRB10 interacting GYF protein 2	1	75	3' UTR	2.37887	6.96023e-13	1.28858e-12	chr1	151812762	151819395	+	ENSMUSG00000084557.1	1	ENSMUST00000122608.1	35560	Gm25279	predicted gene, 25279	1	6633	3' UTR	1.64205	1.89e-103	6.11e-102	chr1	93750690	93750840	+	ENSMUSG00000026280.17	2	ENSMUST00000149436.7	-660	Atg4b	autophagy related 4B, cysteine peptidase	1	150	Promoter (<=1kb)	1.70878	1.12e-47	9.37e-47	chr1	72585989	72591146
chr1	87449530	87450680	+	ENSMUSG00000048000.15	ENSMUST00000174482.1	6203	Gigyf2	GRB10 interacting GYF protein 2	1	1150	3' UTR	2.45958	5.63604e-33	3.35321e-32	chr1	152812361	152812486	+	ENSMUSG00000026480.12	1	ENSMUST00000189135.1	1472	Ncf2	neutrophil cytosolic factor 2	1	125	Promoter (1-2kb)	1.22672	7.16e-08	9e-08	chr1	93751524	93755204	+	ENSMUSG00000026279.14	1	ENSMUST00000190116.6	0	Thap4	THAP domain containing 4	1	3680	Promoter (<=1kb)	1.9163	2.29e-14	5.26e-14	chr1	72849684	72852002
chr1	87594582	87594657	+	ENSMUSG00000079434.8	ENSMUST00000070898.5	33	Neu2	neuraminidase 2	1	75	Promoter (<=1kb)	1.49782	3.2745e-09	3.96425e-09	chr1	153117730	153117830	+	ENSMUSG00000026479.13	1	ENSMUST00000188206.1	9085	Lamc2	laminin, gamma 2	1	100	3' UTR	1.6636	1.16e-06	1.23e-06	chr1	93804014	93804394	+	ENSMUSG00000026283.13	1	ENSMUST00000190476.1	0	Ing5	inhibitor of growth family, member 5	1	380	Promoter (<=1kb)	1.81313	4.1e-08	5.47e-08	chr1	72852102	72852177
chr1	87594907	87594982	+	ENSMUSG00000079434.8	ENSMUST00000070898.5	358	Neu2	neuraminidase 2	1	75	Promoter (<=1kb)	2.47402	6.84483e-08	7.28165e-08	chr1	153753885	153755997	+	ENSMUSG00000066800.11	1	ENSMUST00000182016.1	0	Rnasel	ribonuclease L (2', 5'-oligoisoadenylate synthetase-dependent)	1	2112	Promoter (<=1kb)	1.69067	6.53e-26	3.66e-25	chr1	93818897	93819047	+	ENSMUSG00000073609.9	2	ENSMUST00000187321.1	-5862	D2hgdh	D-2-hydroxyglutarate dehydrogenase	1	150	3' UTR	2.32075	1.48e-08	2.07e-08	chr1	72852277	72852402
chr1	87597130	87597605	+	ENSMUSG00000079434.8	ENSMUST00000070898.5	2581	Neu2	neuraminidase 2	1	475	3' UTR	2.25931	5.14667e-12	8.69959e-12	chr1	156035677	156036301	+	ENSMUSG00000026466.16	3	ENSMUST00000123705.7	0	Tor1aip1	torsin A interacting protein 1	1	624	Promoter (<=1kb)	1.2948	3.58e-39	3.23e-38	chr1	93819297	93819372	+	ENSMUSG00000073609.9	2	ENSMUST00000187321.1	-5537	D2hgdh	D-2-hydroxyglutarate dehydrogenase	1	75	3' UTR	1.67861	1.11e-10	1.9e-10	chr1	74297777	74297952
chr1	87942780	87943005	+	ENSMUSG00000070738.10	ENSMUST00000189448.1	4396	Dgkd	diacylglycerol kinase, delta	1	225	3' UTR	2.13231	5.3001e-12	8.94368e-12	chr1	156061594	156063287	+	ENSMUSG00000050565.16	3	ENSMUST00000125371.1	0	Tor1aip2	torsin A interacting protein 2	1	1693	Promoter (<=1kb)	1.03199	3.1e-24	1.6e-23	chr1	94009405	94010105	+	ENSMUSG00000034000.15	2	ENSMUST00000190212.6	-10346	Neu4	sialidase 4	1	700	3' UTR	1.55702	8.32e-32	4.42e-31	chr1	74297977	74298052
chr1	88095449	88095824	+	ENSMUSG00000090124.7	ENSMUST00000126203.7	336	Ugt1a7c	UDP glucuronosyltransferase 1 family, polypeptide A7C	1	375	Promoter (<=1kb)	1.28328	7.40759e-11	1.09891e-10	chr1	156063412	156064818	+	ENSMUSG00000050565.16	3	ENSMUST00000125371.1	200	Tor1aip2	torsin A interacting protein 2	1	1406	Promoter (<=1kb)	1.52711	1.25e-16	4.12e-16	chr1	94010380	94011005	+	ENSMUSG00000034000.15	2	ENSMUST00000190212.6	-9446	Neu4	sialidase 4	1	625	3' UTR	1.73018	1.02e-58	1.08e-57	chr1	74368610	74369285
chr1	88304956	88306681	+	ENSMUSG00000036251.16	ENSMUST00000040210.13	-78	Trpm8	transient receptor potential cation channel, subfamily M, member 8	1	1725	Promoter (<=1kb)	3.54442	5.09443e-07	5.17066e-07	chr1	156064893	156065718	+	ENSMUSG00000050565.16	3	ENSMUST00000125371.1	1681	Tor1aip2	torsin A interacting protein 2	1	825	Promoter (1-2kb)	1.86065	5.93e-42	5.78e-41	chr1	97660830	97661155	+	ENSMUSG00000118489.1	3	ENSMUST00000238965.1	0	AC099860.1	NA	1	325	Promoter (<=1kb)	2.74744	2.81e-10	4.63e-10	chr1	74528716	74528816
chr1	89145525	89145725	+	ENSMUSG00000102700.1	ENSMUST00000195426.1	48453	Gm38312	NA	1	200	Exon (ENSMUST00000066279.10/ENSMUSG00000036206.12, exon 4 of 6)	1.88758	8.99803e-14	1.82283e-13	chr1	156558785	156558885	+	ENSMUSG00000026596.13	1	ENSMUST00000173929.7	0	Abl2	v-abl Abelson murine leukemia viral oncogene 2 (arg, Abelson-related gene)	1	100	Promoter (<=1kb)	1.66031	2.82e-07	3.23e-07	chr1	97661205	97661455	+	ENSMUSG00000044768.16	5	ENSMUST00000153115.7	221	D1Ertd622e	DNA segment, Chr 1, ERATO Doi 622, expressed	1	250	Promoter (<=1kb)	3.02704	6.52e-08	8.51e-08	chr1	74529391	74529541
chr1	89580909	89581034	+	ENSMUSG00000055013.16	ENSMUST00000074945.7	674	Agap1	ArfGAP with GTPase domain, ankyrin repeat and PH domain 1	1	125	Promoter (<=1kb)	3.31245	5.89198e-11	8.852e-11	chr1	156642418	156642943	+	ENSMUSG00000060519.11	2	ENSMUST00000154353.1	15515	Tor3a	torsin family 3, member A	1	525	3' UTR	1.40616	1.02e-12	2.44e-12	chr1	97661480	97661580	+	ENSMUSG00000044768.16	5	ENSMUST00000153115.7	96	D1Ertd622e	DNA segment, Chr 1, ERATO Doi 622, expressed	1	100	Promoter (<=1kb)	1.94688	4.04e-24	1.56e-23	chr1	74530516	74530616
chr1	89889499	89889699	+	ENSMUSG00000034486.8	ENSMUST00000187633.1	39486	Gbx2	gastrulation brain homeobox 2	1	200	3' UTR	2.43991	4.925e-13	9.26006e-13	chr1	158688567	158688917	+	ENSMUSG00000026587.15	1	ENSMUST00000194658.1	9774	Astn1	astrotactin 1	1	350	3' UTR	1.52946	2.82e-07	3.23e-07	chr1	97661780	97662180	+	ENSMUSG00000044768.16	5	ENSMUST00000053033.13	0	D1Ertd622e	DNA segment, Chr 1, ERATO Doi 622, expressed	1	400	Promoter (<=1kb)	2.0165	4.51e-29	2.15e-28	chr1	74566524	74567049
chr1	89889724	89890249	+	ENSMUSG00000034486.8	ENSMUST00000187633.1	38936	Gbx2	gastrulation brain homeobox 2	1	525	3' UTR	1.85089	6.80403e-20	2.18067e-19	chr1	160075188	160075688	+	ENSMUSG00000090394.8	2	ENSMUST00000097513.3	27	4930523C07Rik	RIKEN cDNA 4930523C07 gene	1	500	Promoter (<=1kb)	1.38607	1.71e-10	3.16e-10	chr1	97770171	97770684	+	ENSMUSG00000026333.14	3	ENSMUST00000112844.9	0	Gin1	gypsy retrotransposon integrase 1	1	513	Promoter (<=1kb)	2.82112	6.74e-19	2.03e-18	chr1	74634749	74635807
chr1	89890474	89890924	+	ENSMUSG00000034486.8	ENSMUST00000187633.1	38261	Gbx2	gastrulation brain homeobox 2	1	450	3' UTR	1.21723	6.39763e-11	9.56787e-11	chr1	160078113	160078413	+	ENSMUSG00000026729.9	1	ENSMUST00000164249.2	-129	4930562F07Rik	RIKEN cDNA 4930562F07 gene	1	300	Promoter (<=1kb)	3.13055	2.08e-08	2.86e-08	chr1	97775318	97775718	+	ENSMUSG00000026333.14	3	ENSMUST00000188101.1	1604	Gin1	gypsy retrotransposon integrase 1	1	400	Promoter (1-2kb)	2.57717	1.26e-31	6.61e-31	chr1	74636057	74636157
chr1	90215278	90215428	+	ENSMUSG00000044337.5	ENSMUST00000159654.1	11273	Ackr3	atypical chemokine receptor 3	1	150	3' UTR	2.79497	1.62323e-09	2.03515e-09	chr1	160264323	160265402	+	ENSMUSG00000104302.1	1	ENSMUST00000194105.1	0	Gm36975	NA	1	1079	Promoter (<=1kb)	2.32533	1.19e-06	1.26e-06	chr1	97777953	97783115	+	ENSMUSG00000026333.14	3	ENSMUST00000189031.1	555	Gin1	gypsy retrotransposon integrase 1	1	5162	Promoter (<=1kb)	1.71078	7.26e-31	3.71e-30	chr1	74678990	74679365
chr1	90611538	90612793	+	ENSMUSG00000034432.11	ENSMUST00000186882.1	0	Cops8	COP9 signalosome subunit 8	1	1255	Promoter (<=1kb)	1.95352	1.68206e-21	5.92078e-21	chr1	161969185	161969410	+	ENSMUSG00000026698.8	3	ENSMUST00000111594.2	0	Pigc	phosphatidylinositol glycan anchor biosynthesis, class C	1	225	Promoter (<=1kb)	2.29974	1.78e-13	4.58e-13	chr1	106018221	106029925	+	ENSMUSG00000038866.15	2	ENSMUST00000131830.2	6478	Zcchc2	zinc finger, CCHC domain containing 2	1	11704	3' UTR	1.16767	1.58e-07	1.98e-07	chr1	74679915	74680065
chr1	90948660	90949660	+	ENSMUSG00000090550.2	ENSMUST00000166281.2	-3448	Prlh	prolactin releasing hormone	1	1000	3' UTR	2.03785	1.5087e-78	2.76197e-77	chr1	161970235	161970885	+	ENSMUSG00000026698.8	3	ENSMUST00000159648.1	934	Pigc	phosphatidylinositol glycan anchor biosynthesis, class C	1	650	Promoter (<=1kb)	1.36564	9.72e-18	3.47e-17	chr1	106030850	106031300	+	ENSMUSG00000038866.15	2	ENSMUST00000131830.2	19107	Zcchc2	zinc finger, CCHC domain containing 2	1	450	3' UTR	1.39249	4.85e-25	1.96e-24	chr1	74680090	74680215
chr1	91285520	91286020	+	ENSMUSG00000034343.14	ENSMUST00000185697.1	1869	Ube2f	ubiquitin-conjugating enzyme E2F (putative)	1	500	Promoter (1-2kb)	1.17517	1.87018e-18	5.48383e-18	chr1	163929174	163929954	+	ENSMUSG00000026584.14	5	ENSMUST00000027876.10	0	Scyl3	SCY1-like 3 (S. cerevisiae)	1	780	Promoter (<=1kb)	2.11044	2.66e-16	8.56e-16	chr1	106541942	106542342	+	ENSMUSG00000054006.14	3	ENSMUST00000144260.7	0	D630008O14Rik	RIKEN cDNA D630008O14 gene	1	400	Promoter (<=1kb)	2.73672	1.57e-15	3.9e-15	chr1	74697753	74698103
chr1	91528170	91528745	+	ENSMUSG00000034292.13	ENSMUST00000187588.1	9909	Traf3ip1	TRAF3 interacting protein 1	1	575	3' UTR	1.41626	2.31333e-27	1.10339e-26	chr1	163930004	163930079	+	ENSMUSG00000026584.14	5	ENSMUST00000162234.1	200	Scyl3	SCY1-like 3 (S. cerevisiae)	1	75	Promoter (<=1kb)	1.0838	2.64e-08	3.56e-08	chr1	107379639	107380475	+	ENSMUSG00000087210.1	1	ENSMUST00000147509.1	6937	Gm15391	NA	1	836	3' UTR	3.30761	2.56e-28	1.18e-27	chr1	74698728	74698828
chr1	91555007	91555307	+	ENSMUSG00000026311.16	ENSMUST00000188879.1	13928	Asb1	ankyrin repeat and SOCS box-containing 1	1	300	3' UTR	2.07538	3.72513e-07	3.80043e-07	chr1	163953449	163953574	+	ENSMUSG00000026584.14	5	ENSMUST00000162920.1	2237	Scyl3	SCY1-like 3 (S. cerevisiae)	1	125	3' UTR	1.25886	1.47e-07	1.76e-07	chr1	118323721	118327670	+	ENSMUSG00000026377.12	1	ENSMUST00000161495.1	1570	Nifk	nucleolar protein interacting with the FHA domain of MKI67	1	3949	Promoter (1-2kb)	1.21544	1.17e-28	5.47e-28	chr1	74854933	74855358
chr1	92853389	92854916	+	ENSMUSG00000034220.7	ENSMUST00000190586.1	192	Gpc1	glypican 1	1	1527	Promoter (<=1kb)	1.08162	1.0584e-15	2.55044e-15	chr1	163954449	163954899	+	ENSMUSG00000026584.14	5	ENSMUST00000162920.1	3237	Scyl3	SCY1-like 3 (S. cerevisiae)	1	450	3' UTR	2.04571	8.85e-08	1.09e-07	chr1	118627944	118632333	+	ENSMUSG00000026380.10	1	ENSMUST00000190652.1	0	Tfcp2l1	transcription factor CP2-like 1	1	4389	Promoter (<=1kb)	1.09292	1.07e-09	1.67e-09	chr1	74857083	74857233
chr1	92919880	92920630	+	ENSMUSG00000026269.14	ENSMUST00000179531.1	267	Rnpepl1	arginyl aminopeptidase (aminopeptidase B)-like 1	1	750	Promoter (<=1kb)	2.39199	2.11028e-113	6.58078e-112	chr1	163994888	163996280	+	ENSMUSG00000041396.13	1	ENSMUST00000045694.13	0	Mettl18	methyltransferase like 18	1	1392	Promoter (<=1kb)	2.00496	8.94e-11	1.72e-10	chr1	118681105	118681530	+	ENSMUSG00000088363.1	1	ENSMUST00000157738.1	-291	Gm23497	NA	1	425	Promoter (<=1kb)	1.33356	1.16e-10	1.98e-10	chr1	75145274	75146664
chr1	93229715	93230240	+	ENSMUSG00000047793.13	ENSMUST00000062202.13	-5601	Sned1	sushi, nidogen and EGF-like domains 1	1	525	3' UTR	3.43937	5.3594e-15	1.21373e-14	chr1	164192657	164192782	+	ENSMUSG00000089790.1	2	ENSMUST00000162889.1	26079	Gm16588	NA	1	125	Exon (ENSMUST00000086040.5/ENSMUSG00000026579.8, exon 13 of 25)	1.23567	2.61e-06	2.7e-06	chr1	125595189	125595314	+	ENSMUSG00000026342.10	1	ENSMUST00000189443.1	10677	Slc35f5	solute carrier family 35, member F5	1	125	3' UTR	1.17903	1.62e-29	7.85e-29	chr1	75170648	75171557
chr1	93274706	93280544	+	ENSMUSG00000098997.1	ENSMUST00000185062.1	158	Mir6901	microRNA 6901	1	5838	Promoter (<=1kb)	1.26326	2.25817e-13	4.40281e-13	chr1	164192882	164192957	+	ENSMUSG00000089790.1	2	ENSMUST00000162889.1	26304	Gm16588	NA	1	75	Exon (ENSMUST00000086040.5/ENSMUSG00000026579.8, exon 13 of 25)	1.26996	2.25e-06	2.34e-06	chr1	127384820	127387508	+	ENSMUSG00000065687.1	2	ENSMUST00000083753.1	9690	LOC115487646	small nucleolar RNA U6-53/MBII-28	1	2688	Exon (ENSMUST00000189427.6/ENSMUSG00000036155.13, exon 7 of 8)	1.88673	3.49e-09	5.17e-09	chr1	75196356	75196538
chr1	93296743	93297668	+	ENSMUSG00000047793.13	ENSMUST00000165883.1	1049	Sned1	sushi, nidogen and EGF-like domains 1	1	925	Promoter (1-2kb)	2.56702	5.82026e-27	2.72148e-26	chr1	164275584	164286377	+	ENSMUSG00000026578.6	1	ENSMUST00000027867.6	0	Ccdc181	coiled-coil domain containing 181	1	10793	Promoter (<=1kb)	1.2567	1.78e-155	1.04e-153	chr1	127388083	127388158	+	ENSMUSG00000065687.1	2	ENSMUST00000083753.1	12953	LOC115487646	small nucleolar RNA U6-53/MBII-28	1	75	Exon (ENSMUST00000189427.6/ENSMUSG00000036155.13, exon 8 of 8)	1.17541	2.54e-36	1.55e-35	chr1	75196638	75197837
chr1	93298168	93298793	+	ENSMUSG00000047793.13	ENSMUST00000165883.1	2474	Sned1	sushi, nidogen and EGF-like domains 1	1	625	3' UTR	2.38213	1.5074e-24	6.23917e-24	chr1	165461061	165461161	+	ENSMUSG00000026568.6	1	ENSMUST00000027853.5	25	Mpc2	mitochondrial pyruvate carrier 2	1	100	Promoter (<=1kb)	1.05446	1.42e-10	2.66e-10	chr1	127774163	127774288	+	ENSMUSG00000026349.14	4	ENSMUST00000125760.7	0	Ccnt2	cyclin T2	1	125	Promoter (<=1kb)	1.19022	7.94e-21	2.65e-20	chr1	75198137	75199387
chr1	93299393	93299968	+	ENSMUSG00000026273.13	ENSMUST00000136754.1	2934	Mterf4	mitochondrial transcription termination factor 4	1	575	3' UTR	2.07683	1.52793e-26	6.96957e-26	chr1	165543273	165546538	+	ENSMUSG00000026567.16	1	ENSMUST00000124037.1	170	Adcy10	adenylate cyclase 10	1	3265	Promoter (<=1kb)	2.96777	6.86e-06	6.97e-06	chr1	127802416	127803066	+	ENSMUSG00000026349.14	4	ENSMUST00000153359.1	5846	Ccnt2	cyclin T2	1	650	Exon (ENSMUST00000112570.1/ENSMUSG00000026349.14, exon 9 of 10)	1.19503	3.47e-09	5.15e-09	chr1	75213988	75214413
chr1	93364894	93365069	+	ENSMUSG00000064389.1	ENSMUST00000082455.1	1640	LOC115487609	U6 spliceosomal RNA	1	175	Promoter (1-2kb)	1.65986	4.1693e-10	5.63522e-10	chr1	166379221	166382532	+	ENSMUSG00000026563.13	2	ENSMUST00000138148.7	0	Tada1	transcriptional adaptor 1	1	3311	Promoter (<=1kb)	1.27655	2.22e-14	6.17e-14	chr1	127803116	127803191	+	ENSMUSG00000026349.14	4	ENSMUST00000153359.1	6546	Ccnt2	cyclin T2	1	75	Exon (ENSMUST00000112570.1/ENSMUSG00000026349.14, exon 9 of 10)	1.71613	9.72e-17	2.6e-16	chr1	75214788	75215606
chr1	93365744	93366294	+	ENSMUSG00000064389.1	ENSMUST00000082455.1	2490	LOC115487609	U6 spliceosomal RNA	1	550	3' UTR	1.65374	6.55539e-20	2.10386e-19	chr1	167308527	167325941	+	ENSMUSG00000052428.10	1	ENSMUST00000193446.5	0	Tmco1	transmembrane and coiled-coil domains 1	1	17414	Promoter (<=1kb)	1.82553	1.48e-138	7.25e-137	chr1	127803541	127803841	+	ENSMUSG00000026349.14	4	ENSMUST00000153359.1	6971	Ccnt2	cyclin T2	1	300	3' UTR	1.22078	7.17e-08	9.32e-08	chr1	75507326	75507501
chr1	93366719	93367444	+	ENSMUSG00000064389.1	ENSMUST00000082455.1	3465	LOC115487609	U6 spliceosomal RNA	1	725	3' UTR	2.36	5.36925e-22	1.93948e-21	chr1	167350040	167353994	+	ENSMUSG00000026687.14	1	ENSMUST00000194843.5	0	Aldh9a1	aldehyde dehydrogenase 9, subfamily A1	1	3954	Promoter (<=1kb)	1.07366	4.09e-08	5.35e-08	chr1	127868772	127875354	+	ENSMUSG00000036104.12	3	ENSMUST00000037649.5	0	Rab3gap1	RAB3 GTPase activating protein subunit 1	1	6582	Promoter (<=1kb)	1.44344	2.26e-279	2.17e-277	chr1	76527822	76527997
chr1	93750890	93751065	+	ENSMUSG00000026280.17	ENSMUST00000149436.7	-435	Atg4b	autophagy related 4B, cysteine peptidase	1	175	Promoter (<=1kb)	3.35133	3.42644e-09	4.13537e-09	chr1	171217862	171218537	+	ENSMUSG00000005677.14	2	ENSMUST00000149404.1	3514	Nr1i3	nuclear receptor subfamily 1, group I, member 3	1	675	3' UTR	2.31425	2.84e-15	8.48e-15	chr1	127882257	127901109	+	ENSMUSG00000036104.12	3	ENSMUST00000150945.1	0	Rab3gap1	RAB3 GTPase activating protein subunit 1	1	18852	Promoter (<=1kb)	1.51808	5.42e-34	3.08e-33	chr1	78417062	78418412
chr1	93751524	93755022	+	ENSMUSG00000026279.14	ENSMUST00000190116.6	0	Thap4	THAP domain containing 4	1	3498	Promoter (<=1kb)	2.45228	2.08132e-08	2.31253e-08	chr1	171330382	171331283	+	ENSMUSG00000013973.12	1	ENSMUST00000157015.1	28	Dedd	death effector domain-containing	1	901	Promoter (<=1kb)	1.35201	6e-16	1.88e-15	chr1	127937512	127942404	+	ENSMUSG00000036104.12	3	ENSMUST00000131884.1	0	Rab3gap1	RAB3 GTPase activating protein subunit 1	1	4892	Promoter (<=1kb)	1.61066	3.86e-22	1.36e-21	chr1	78663150	78664770
chr1	93851742	93851817	+	ENSMUSG00000094651.2	ENSMUST00000190710.1	-9489	Gal3st2	galactose-3-O-sulfotransferase 2	1	75	3' UTR	2.0586	2.0411e-09	2.52814e-09	chr1	171407957	171408332	+	ENSMUSG00000026641.13	1	ENSMUST00000159207.7	-2981	Usf1	upstream transcription factor 1	1	375	Exon (ENSMUST00000056449.8/ENSMUSG00000048865.16, exon 12 of 12)	1.10414	1.37e-08	1.94e-08	chr1	128153337	128167898	+	ENSMUSG00000103497.1	1	ENSMUST00000194793.1	0	Gm37407	NA	1	14561	Promoter (<=1kb)	1.1231	6.44e-10	1.03e-09	chr1	78664795	78666595
chr1	94008880	94009055	+	ENSMUSG00000034000.15	ENSMUST00000190212.6	-11396	Neu4	sialidase 4	1	175	Exon (ENSMUST00000097632.4/ENSMUSG00000073608.4, exon 8 of 8)	2.04244	7.58196e-10	9.92474e-10	chr1	171417911	171418761	+	ENSMUSG00000103711.1	1	ENSMUST00000193060.1	-111	Tstd1	thiosulfate sulfurtransferase (rhodanese)-like domain containing 1	1	850	Promoter (<=1kb)	1.99025	3.4e-37	2.91e-36	chr1	128172842	128173467	+	ENSMUSG00000056211.13	3	ENSMUST00000187605.1	1212	R3hdm1	R3H domain containing 1	1	625	Promoter (1-2kb)	1.37426	3.48e-25	1.42e-24	chr1	78666620	78667420
chr1	94009080	94009305	+	ENSMUSG00000034000.15	ENSMUST00000190212.6	-11146	Neu4	sialidase 4	1	225	Exon (ENSMUST00000097632.4/ENSMUSG00000073608.4, exon 8 of 8)	1.98482	3.87862e-11	5.95256e-11	chr1	171463340	171464240	+	ENSMUSG00000038235.4	1	ENSMUST00000155913.1	491	F11r	F11 receptor	1	900	Promoter (<=1kb)	1.65798	4.3e-108	1.49e-106	chr1	128174942	128175392	+	ENSMUSG00000056211.13	3	ENSMUST00000191274.6	250	R3hdm1	R3H domain containing 1	1	450	Promoter (<=1kb)	1.09899	1.08e-06	1.26e-06	chr1	78703552	78706626
chr1	94009480	94010155	+	ENSMUSG00000034000.15	ENSMUST00000190212.6	-10296	Neu4	sialidase 4	1	675	3' UTR	2.43332	3.33989e-44	2.80944e-43	chr1	171504027	171504402	+	ENSMUSG00000091993.2	1	ENSMUST00000181170.1	0	B930036N10Rik	RIKEN cDNA B930036N10 gene	1	375	Promoter (<=1kb)	2.16339	1.1e-11	2.35e-11	chr1	128176742	128177042	+	ENSMUSG00000056211.13	3	ENSMUST00000185471.1	0	R3hdm1	R3H domain containing 1	1	300	Promoter (<=1kb)	1.00828	2.44e-28	1.13e-27	chr1	78706851	78706951
chr1	94010180	94010980	+	ENSMUSG00000034000.15	ENSMUST00000190212.6	-9471	Neu4	sialidase 4	1	800	3' UTR	2.20825	1.40333e-44	1.1896e-43	chr1	172148083	172148358	+	ENSMUSG00000026554.15	2	ENSMUST00000193638.5	0	Dcaf8	DDB1 and CUL4 associated factor 8	1	275	Promoter (<=1kb)	1.28628	7.68e-33	5.69e-32	chr1	128274667	128277244	+	ENSMUSG00000026353.9	1	ENSMUST00000189895.1	41	Ubxn4	UBX domain protein 4	1	2577	Promoter (<=1kb)	1.14055	9.54e-06	1.05e-05	chr1	79776267	79778113
chr1	94015005	94015155	+	ENSMUSG00000034000.15	ENSMUST00000190212.6	-5296	Neu4	sialidase 4	1	150	3' UTR	2.06853	9.63908e-09	1.1069e-08	chr1	172179738	172179813	+	ENSMUSG00000026554.15	2	ENSMUST00000192428.1	1202	Dcaf8	DDB1 and CUL4 associated factor 8	1	75	Promoter (1-2kb)	1.00932	1.25e-09	2.07e-09	chr1	129273301	129273401	+	ENSMUSG00000042581.14	2	ENSMUST00000148051.1	0	Thsd7b	thrombospondin, type I, domain containing 7B	1	100	Promoter (<=1kb)	1.90722	6.66e-08	8.69e-08	chr1	79778288	79778388
chr1	94015180	94015455	+	ENSMUSG00000034000.15	ENSMUST00000190212.6	-4996	Neu4	sialidase 4	1	275	3' UTR	1.82849	5.22383e-10	6.97034e-10	chr1	172317590	172318794	+	ENSMUSG00000038034.15	1	ENSMUST00000194505.1	0	Igsf8	immunoglobulin superfamily, member 8	1	1204	Promoter (<=1kb)	1.11504	1.53e-138	7.5e-137	chr1	129595779	129596004	+	ENSMUSG00000042581.14	2	ENSMUST00000190870.1	-17271	Thsd7b	thrombospondin, type I, domain containing 7B	1	225	Exon (ENSMUST00000073527.12/ENSMUSG00000042581.14, exon 3 of 28)	1.46143	1.49e-28	6.98e-28	chr1	81337056	81337781
chr1	96877848	96878673	+	ENSMUSG00000097814.5	ENSMUST00000202118.1	5616	Panct2	pluripotency-associated noncoding transcript 2	1	825	Exon (ENSMUST00000181489.2/ENSMUSG00000097814.5, exon 2 of 2)	2.22366	5.09222e-52	5.33382e-51	chr1	172378595	172378970	+	ENSMUSG00000050229.3	1	ENSMUST00000052455.3	2050	Pigm	phosphatidylinositol glycan anchor biosynthesis, class M	1	375	3' UTR	1.24972	3.17e-07	3.6e-07	chr1	130718780	130719205	+	ENSMUSG00000046404.5	1	ENSMUST00000049813.5	1454	Yod1	YOD1 deubiquitinase	1	425	Promoter (1-2kb)	1.13071	3.54e-06	3.97e-06	chr1	82666534	82668937
chr1	97290921	97310664	+	ENSMUSG00000101348.6	ENSMUST00000191257.6	-35811	Gm7135	predicted gene 7135	1	19743	Exon (ENSMUST00000187797.1/ENSMUSG00000100484.1, exon 10 of 13)	3.07527	7.8024e-21	2.64701e-20	chr1	172523150	172523950	+	ENSMUSG00000026546.16	1	ENSMUST00000162988.7	1970	Cfap45	cilia and flagella associated protein 45	1	800	Promoter (1-2kb)	1.9066	7.15e-22	3.25e-21	chr1	130743657	130744157	+	ENSMUSG00000099556.1	1	ENSMUST00000188068.1	-2331	Gm28857	predicted gene 28857	1	500	3' UTR	1.47125	1.34e-14	3.12e-14	chr1	84869940	84870015
chr1	100160160	100164165	+	ENSMUSG00000067028.11	ENSMUST00000188735.1	62400	Cntnap5b	contactin associated protein-like 5B	1	4005	Exon (ENSMUST00000086738.9/ENSMUSG00000067028.11, exon 9 of 24)	1.81598	9.54554e-15	2.11903e-14	chr1	174051319	174051419	+	ENSMUSG00000102603.2	3	ENSMUST00000192435.2	-579	Olfr431-ps1	olfactory receptor 431, pseudogene 1	1	100	Promoter (<=1kb)	1.39247	1.29e-07	1.55e-07	chr1	130844615	130846403	+	ENSMUSG00000026417.13	1	ENSMUST00000137782.1	15606	Pigr	polymeric immunoglobulin receptor	1	1788	Exon (ENSMUST00000027675.13/ENSMUSG00000026417.13, exon 4 of 11)	1.21792	0	0	chr1	85793515	85794486
chr1	100478381	100484612	+	ENSMUSG00000099427.1	ENSMUST00000185791.1	-112463	Gm18700	baculoviral IAP repeat-containing 2 pseudogene	1	6231	Exon (ENSMUST00000086738.9/ENSMUSG00000067028.11, exon 22 of 24)	1.85509	4.41109e-33	2.63492e-32	chr1	174051569	174051694	+	ENSMUSG00000102603.2	3	ENSMUST00000192435.2	-304	Olfr431-ps1	olfactory receptor 431, pseudogene 1	1	125	Promoter (<=1kb)	1.02891	7.15e-06	7.27e-06	chr1	131827492	131830687	+	ENSMUSG00000013275.9	1	ENSMUST00000132585.1	0	Slc41a1	solute carrier family 41, member 1	1	3195	Promoter (<=1kb)	2.80869	6.13e-30	3.01e-29	chr1	85849249	85849899
chr1	103176636	103194989	+	ENSMUSG00000100955.1	ENSMUST00000186155.1	4711	Gm18728	contactin associated protein-like 5A pseudogene	1	18353	Exon (ENSMUST00000186155.1/ENSMUSG00000100955.1, exon 2 of 5)	1.88818	2.78796e-10	3.8533e-10	chr1	174052319	174052669	+	ENSMUSG00000102603.2	3	ENSMUST00000192435.2	322	Olfr431-ps1	olfactory receptor 431, pseudogene 1	1	350	Promoter (<=1kb)	3.01975	5.39e-07	5.94e-07	chr1	131915628	131915778	+	ENSMUSG00000103569.1	1	ENSMUST00000192346.1	1100	Gm38067	NA	1	150	Promoter (1-2kb)	1.23639	4.91e-08	6.49e-08	chr1	85851249	85851374
chr1	105692091	105692243	+	ENSMUSG00000026319.13	ENSMUST00000185692.6	-4347	Relch	RAB11 binding and LisH domain, coiled-coil and HEAT repeat containing	1	152	Exon (ENSMUST00000186807.6/ENSMUSG00000026319.13, exon 6 of 29)	1.40938	4.86481e-09	5.77447e-09	chr1	174501824	174502524	+	ENSMUSG00000028354.13	1	ENSMUST00000030039.12	0	Fmn2	formin 2	1	700	Promoter (<=1kb)	1.54823	2.65e-24	1.37e-23	chr1	131929430	131929855	+	ENSMUSG00000026434.12	1	ENSMUST00000187405.1	268	Nucks1	nuclear casein kinase and cyclin-dependent kinase substrate 1	1	425	Promoter (<=1kb)	1.13359	2.63e-20	8.53e-20	chr1	85908084	85908284
chr1	105737139	105737239	+	ENSMUSG00000026319.13	ENSMUST00000190459.6	-2973	Relch	RAB11 binding and LisH domain, coiled-coil and HEAT repeat containing	1	100	Exon (ENSMUST00000191293.6/ENSMUSG00000026319.13, exon 22 of 22)	2.56408	1.85865e-08	2.07595e-08	chr1	176889881	176890230	+	ENSMUSG00000102211.1	1	ENSMUST00000195566.1	375	Gm37490	NA	1	349	Promoter (<=1kb)	3.12615	6.05e-17	2.04e-16	chr1	132317474	132317549	+	ENSMUSG00000009772.15	1	ENSMUST00000128661.1	1310	Nuak2	NUAK family, SNF1-like kinase, 2	1	75	Promoter (1-2kb)	1.65694	5.29e-26	2.22e-25	chr1	86128120	86132783
chr1	105737314	105737489	+	ENSMUSG00000026319.13	ENSMUST00000190459.6	-2723	Relch	RAB11 binding and LisH domain, coiled-coil and HEAT repeat containing	1	175	Exon (ENSMUST00000191293.6/ENSMUSG00000026319.13, exon 22 of 22)	3.5583	1.45659e-09	1.83746e-09	chr1	177443270	177444640	+	ENSMUSG00000063659.11	2	ENSMUST00000094276.4	0	Zbtb18	zinc finger and BTB domain containing 18	1	1370	Promoter (<=1kb)	1.36999	1.33e-19	5.31e-19	chr1	132449496	132449796	+	ENSMUSG00000042046.15	1	ENSMUST00000187092.1	99	Dstyk	dual serine/threonine and tyrosine protein kinase	1	300	Promoter (<=1kb)	1.24127	9.05e-85	1.57e-83	chr1	86139087	86139151
chr1	105991155	105991280	+	ENSMUSG00000038866.15	ENSMUST00000119166.7	467	Zcchc2	zinc finger, CCHC domain containing 2	1	125	Promoter (<=1kb)	2.06264	1.39035e-11	2.24432e-11	chr1	177447076	177448301	+	ENSMUSG00000063659.11	2	ENSMUST00000077225.7	1256	Zbtb18	zinc finger and BTB domain containing 18	1	1225	Promoter (1-2kb)	1.58992	8e-137	3.84e-135	chr1	133081160	133081260	+	ENSMUSG00000026447.17	1	ENSMUST00000239467.1	12582	Pik3c2b	phosphatidylinositol-4-phosphate 3-kinase catalytic subunit type 2 beta	1	100	Exon (ENSMUST00000124934.7/ENSMUSG00000026447.17, exon 12 of 12)	1.63957	2.05e-10	3.42e-10	chr1	86367258	86367708
chr1	106030900	106031225	+	ENSMUSG00000038866.15	ENSMUST00000131830.2	19157	Zcchc2	zinc finger, CCHC domain containing 2	1	325	Exon (ENSMUST00000118196.7/ENSMUSG00000038866.15, exon 13 of 14)	1.7196	2.30329e-11	3.62615e-11	chr1	178482837	178482912	+	ENSMUSG00000026495.8	1	ENSMUST00000192905.1	34054	Efcab2	EF-hand calcium binding domain 2	1	75	3' UTR	1.19919	3.55e-07	4.01e-07	chr1	133106570	133106820	+	ENSMUSG00000046062.5	1	ENSMUST00000052529.3	-24323	Ppp1r15b	protein phosphatase 1, regulatory subunit 15B	1	250	3' UTR	1.18212	5.98e-11	1.05e-10	chr1	86580057	86580257
chr1	106172626	106172901	+	ENSMUSG00000044340.7	ENSMUST00000061047.6	875	Phlpp1	PH domain and leucine rich repeat protein phosphatase 1	1	275	Promoter (<=1kb)	2.10742	9.2478e-19	2.76305e-18	chr1	178916505	178916830	+	ENSMUSG00000089713.1	2	ENSMUST00000162545.1	784	Gm16564	NA	1	325	Promoter (<=1kb)	1.81069	1.29e-08	1.83e-08	chr1	133131967	133132267	+	ENSMUSG00000102425.1	2	ENSMUST00000193049.1	-186	Gm26616	NA	1	300	Promoter (<=1kb)	1.2882	7.19e-160	3.06e-158	chr1	86580307	86580407
chr1	106541942	106542392	+	ENSMUSG00000054006.14	ENSMUST00000144260.7	0	D630008O14Rik	RIKEN cDNA D630008O14 gene	1	450	Promoter (<=1kb)	1.29936	1.11445e-24	4.64673e-24	chr1	178932954	178933079	+	ENSMUSG00000089713.1	2	ENSMUST00000162545.1	-15341	Gm16564	NA	1	125	3' UTR	1.94607	5.27e-07	5.82e-07	chr1	133138789	133138889	+	ENSMUSG00000102425.1	2	ENSMUST00000193049.1	-7008	Gm26616	NA	1	100	3' UTR	1.12554	4.04e-14	9.15e-14	chr1	86775568	86776093
chr1	107377519	107380475	+	ENSMUSG00000087210.1	ENSMUST00000147509.1	6937	Gm15391	NA	1	2956	3' UTR	1.71087	7.74999e-111	2.32826e-109	chr1	179602221	179605131	+	ENSMUSG00000038949.8	3	ENSMUST00000143270.1	8832	Cnst	consortin, connexin sorting protein	1	2910	Exon (ENSMUST00000040706.8/ENSMUSG00000038949.8, exon 5 of 11)	1.0495	2.6e-22	1.22e-21	chr1	133281811	133282164	+	ENSMUSG00000041757.17	1	ENSMUST00000189598.1	7558	Plekha6	pleckstrin homology domain containing, family A member 6	1	353	Exon (ENSMUST00000187285.6/ENSMUSG00000041757.17, exon 11 of 23)	1.94165	8.08e-93	1.56e-91	chr1	86829275	86829650
chr1	110049034	110052946	+	ENSMUSG00000026312.17	ENSMUST00000134301.1	-46349	Cdh7	cadherin 7, type 2	1	3912	3' UTR	3.28384	2.00525e-07	2.07233e-07	chr1	179606521	179622773	+	ENSMUSG00000038949.8	3	ENSMUST00000143270.1	13132	Cnst	consortin, connexin sorting protein	1	16252	Exon (ENSMUST00000040706.8/ENSMUSG00000038949.8, exon 8 of 11)	1.26243	2.63e-89	6.92e-88	chr1	134182175	134183358	+	ENSMUSG00000064246.10	1	ENSMUST00000156873.7	0	Chil1	chitinase-like 1	1	1183	Promoter (<=1kb)	1.10999	8.37e-61	9.4e-60	chr1	87038997	87039622
chr1	110065619	110085116	+	ENSMUSG00000026312.17	ENSMUST00000134301.1	-14179	Cdh7	cadherin 7, type 2	1	19497	3' UTR	2.28851	1.02674e-10	1.49623e-10	chr1	179626894	179627269	+	ENSMUSG00000038949.8	3	ENSMUST00000143270.1	33505	Cnst	consortin, connexin sorting protein	1	375	3' UTR	1.06881	8.52e-08	1.06e-07	chr1	134415927	134424235	+	ENSMUSG00000026457.14	1	ENSMUST00000148822.1	364	Adipor1	adiponectin receptor 1	1	8308	Promoter (<=1kb)	1.00548	9.23e-53	8.71e-52	chr1	87238666	87238941
chr1	116804005	116821005	+	ENSMUSG00000094429.2	ENSMUST00000179777.2	1023	Gm19965	zinc finger protein 234-like	1	17000	Promoter (1-2kb)	4.02748	2.20595e-07	2.27573e-07	chr1	179803600	179803875	+	ENSMUSG00000026491.13	4	ENSMUST00000027768.13	0	Ahctf1	AT hook containing transcription factor 1	1	275	Promoter (<=1kb)	1.21797	1.46e-11	3.08e-11	chr1	134489723	134490248	+	ENSMUSG00000042229.9	1	ENSMUST00000047978.8	-4400	Rabif	RAB interacting factor	1	525	3' UTR	2.58776	5.06e-06	5.63e-06	chr1	87386497	87389242
chr1	118332461	118332907	+	ENSMUSG00000026377.12	ENSMUST00000161495.1	10310	Nifk	nucleolar protein interacting with the FHA domain of MKI67	1	446	Exon (ENSMUST00000027626.12/ENSMUSG00000026377.12, exon 6 of 7)	1.47787	6.22085e-10	8.23638e-10	chr1	180038245	180040970	+	ENSMUSG00000102194.1	1	ENSMUST00000191822.1	17184	Gm38169	NA	1	2725	3' UTR	1.19621	2.38e-18	8.85e-18	chr1	134595849	134599177	+	ENSMUSG00000042207.17	3	ENSMUST00000186128.1	7873	Kdm5b	lysine (K)-specific demethylase 5B	1	3328	Exon (ENSMUST00000047714.13/ENSMUSG00000042207.17, exon 6 of 27)	1.21366	1.99e-18	5.85e-18	chr1	87389342	87389492
chr1	118419625	118419725	+	ENSMUSG00000064302.13	ENSMUST00000185405.6	0	Clasp1	CLIP associating protein 1	1	100	Promoter (<=1kb)	1.94018	2.3177e-24	9.49956e-24	chr1	180107359	180107959	+	ENSMUSG00000026490.18	2	ENSMUST00000152582.7	343	Cdc42bpa	CDC42 binding protein kinase alpha	1	600	Promoter (<=1kb)	1.99797	1.73e-12	4.05e-12	chr1	134628625	134630905	+	ENSMUSG00000042207.17	3	ENSMUST00000191572.1	5826	Kdm5b	lysine (K)-specific demethylase 5B	1	2280	3' UTR	1.48258	1.41e-19	4.4e-19	chr1	87421491	87421741
chr1	118602439	118604859	+	ENSMUSG00000064302.13	ENSMUST00000187575.2	0	Clasp1	CLIP associating protein 1	1	2420	Promoter (<=1kb)	2.07071	8.75238e-12	1.44811e-11	chr1	180115515	180116115	+	ENSMUSG00000026490.18	2	ENSMUST00000143161.1	4159	Cdc42bpa	CDC42 binding protein kinase alpha	1	600	Exon (ENSMUST00000143161.1/ENSMUSG00000026490.18, exon 3 of 3)	2.00964	3.62e-11	7.31e-11	chr1	134631055	134631505	+	ENSMUSG00000042207.17	3	ENSMUST00000191572.1	8256	Kdm5b	lysine (K)-specific demethylase 5B	1	450	3' UTR	2.50817	5.84e-13	1.21e-12	chr1	87449255	87450680
chr1	118607034	118607109	+	ENSMUSG00000064302.13	ENSMUST00000187575.2	2308	Clasp1	CLIP associating protein 1	1	75	3' UTR	1.80603	2.31914e-09	2.85464e-09	chr1	180144592	180144792	+	ENSMUSG00000103636.1	1	ENSMUST00000195719.1	3359	Gm38331	predicted gene, 38331	1	200	Exon (ENSMUST00000097453.8/ENSMUSG00000026490.18, exon 28 of 35)	1.16974	3.49e-16	1.11e-15	chr1	135152170	135152270	+	ENSMUSG00000026426.10	1	ENSMUST00000123344.1	89	Arl8a	ADP-ribosylation factor-like 8A	1	100	Promoter (<=1kb)	1.18814	2.13e-26	9.07e-26	chr1	87579531	87594657
chr1	118607159	118607559	+	ENSMUSG00000064302.13	ENSMUST00000187575.2	2433	Clasp1	CLIP associating protein 1	1	400	3' UTR	1.99544	2.40744e-15	5.62604e-15	chr1	180330484	180332291	+	ENSMUSG00000038855.10	3	ENSMUST00000070181.6	0	Itpkb	inositol 1,4,5-trisphosphate 3-kinase B	1	1807	Promoter (<=1kb)	1.21678	4.61e-20	1.89e-19	chr1	135232794	135233219	+	ENSMUSG00000079139.4	1	ENSMUST00000110798.4	800	Gm4204	nucleosome assembly protein 1-like 1 pseudogene	1	425	Promoter (<=1kb)	2.38043	1.8e-09	2.75e-09	chr1	87942830	87943205
chr1	118609009	118609459	+	ENSMUSG00000064302.13	ENSMUST00000187575.2	4283	Clasp1	CLIP associating protein 1	1	450	3' UTR	1.42888	5.26543e-18	1.49738e-17	chr1	180332966	180333916	+	ENSMUSG00000038855.10	3	ENSMUST00000195043.1	0	Itpkb	inositol 1,4,5-trisphosphate 3-kinase B	1	950	Promoter (<=1kb)	1.31268	1.78e-67	3.18e-66	chr1	135248560	135264061	+	ENSMUSG00000003051.13	2	ENSMUST00000003135.13	0	Elf3	E74-like factor 3	1	15501	Promoter (<=1kb)	1.3045	1.33e-49	1.17e-48	chr1	87943555	87943980
chr1	119527359	119527484	+	ENSMUSG00000098447.2	ENSMUST00000185095.2	-1001	Gm27184	NA	1	125	Promoter (1-2kb)	2.44713	1.93096e-09	2.40115e-09	chr1	180364623	180364998	+	ENSMUSG00000104388.1	1	ENSMUST00000193199.1	6975	Gm37033	NA	1	375	Exon (ENSMUST00000193199.1/ENSMUSG00000104388.1, exon 1 of 1)	2.06041	2.41e-12	5.55e-12	chr1	136018507	136027120	+	ENSMUSG00000026411.17	1	ENSMUST00000118832.3	0	Tmem9	transmembrane protein 9	1	8613	Promoter (<=1kb)	1.45296	5e-13	1.04e-12	chr1	88095374	88095949
chr1	127482745	127483270	+	ENSMUSG00000026347.13	ENSMUST00000160111.7	17074	Tmem163	transmembrane protein 163	1	525	3' UTR	1.17578	1.14688e-24	4.77954e-24	chr1	180422339	180422414	+	ENSMUSG00000053963.7	1	ENSMUST00000210737.1	40198	Stum	mechanosensory transduction mediator	1	75	3' UTR	1.14793	2.75e-08	3.7e-08	chr1	136156285	136157476	+	ENSMUSG00000041642.18	1	ENSMUST00000171381.1	-2882	Kif21b	kinesin family member 21B	1	1191	Exon (ENSMUST00000075164.10/ENSMUSG00000041642.18, exon 15 of 35)	1.38396	1.4e-07	1.77e-07	chr1	88138756	88138881
chr1	127802216	127803016	+	ENSMUSG00000026349.14	ENSMUST00000153359.1	5646	Ccnt2	cyclin T2	1	800	Exon (ENSMUST00000112570.1/ENSMUSG00000026349.14, exon 9 of 10)	2.15407	1.79876e-58	2.2201e-57	chr1	180568923	180569345	+	ENSMUSG00000026496.11	1	ENSMUST00000194608.1	0	Parp1	poly (ADP-ribose) polymerase family, member 1	1	422	Promoter (<=1kb)	1.2822	4.92e-21	2.14e-20	chr1	136177039	136177139	+	ENSMUSG00000087230.10	1	ENSMUST00000133030.2	5801	Mroh3	maestro heat-like repeat family member 3	1	100	3' UTR	2.05964	1.39e-283	1.37e-281	chr1	88166186	88166486
chr1	127803191	127803966	+	ENSMUSG00000026349.14	ENSMUST00000153359.1	6621	Ccnt2	cyclin T2	1	775	3' UTR	2.71785	7.57049e-34	4.64393e-33	chr1	180585970	180587205	+	ENSMUSG00000098926.1	2	ENSMUST00000183443.1	0	Mir6904	microRNA 6904	1	1235	Promoter (<=1kb)	1.15284	2.01e-07	2.36e-07	chr1	136260056	136274004	+	ENSMUSG00000052759.7	3	ENSMUST00000086395.6	0	Gpr25	G protein-coupled receptor 25	1	13948	Promoter (<=1kb)	1.67991	4.11e-28	1.88e-27	chr1	88201308	88212141
chr1	127942804	127942904	+	ENSMUSG00000036104.12	ENSMUST00000131884.1	4600	Rab3gap1	RAB3 GTPase activating protein subunit 1	1	100	3' UTR	1.22754	5.60137e-14	1.15746e-13	chr1	180587230	180588397	+	ENSMUSG00000098926.1	2	ENSMUST00000183443.1	30	Mir6904	microRNA 6904	1	1167	Promoter (<=1kb)	1.07503	4.58e-13	1.13e-12	chr1	136626091	136626991	+	ENSMUSG00000041483.14	1	ENSMUST00000112046.1	1191	Zfp281	zinc finger protein 281	1	900	Promoter (1-2kb)	1.83202	1.95e-27	8.69e-27	chr1	88216313	88216438
chr1	128175292	128175367	+	ENSMUSG00000056211.13	ENSMUST00000191274.6	600	R3hdm1	R3H domain containing 1	1	75	Promoter (<=1kb)	1.59023	3.57371e-09	4.30172e-09	chr1	180726117	180729995	+	ENSMUSG00000026499.5	1	ENSMUST00000192420.1	0	Acbd3	acyl-Coenzyme A binding domain containing 3	1	3878	Promoter (<=1kb)	1.20436	2.23e-20	9.34e-20	chr1	139041979	139053356	+	ENSMUSG00000056268.15	1	ENSMUST00000196816.1	-965	Dennd1b	DENN/MADD domain containing 1B	1	11377	Promoter (<=1kb)	3.34185	2.54e-08	3.46e-08	chr1	89144275	89144525
chr1	128177992	128182040	+	ENSMUSG00000056211.13	ENSMUST00000185853.6	0	R3hdm1	R3H domain containing 1	1	4048	Promoter (<=1kb)	1.49596	4.9545e-21	1.69982e-20	chr1	180814425	180814925	+	ENSMUSG00000060743.12	2	ENSMUST00000162814.7	-483	H3f3a	H3.3 histone A	1	500	Promoter (<=1kb)	1.70069	1.85e-12	4.3e-12	chr1	139092928	139093103	+	ENSMUSG00000102451.1	1	ENSMUST00000193968.1	-5945	Gm37655	NA	1	175	Exon (ENSMUST00000198418.1/ENSMUSG00000056268.15, exon 3 of 6)	1.33938	1.69e-07	2.12e-07	chr1	89153131	89153306
chr1	128236700	128237050	+	ENSMUSG00000056211.13	ENSMUST00000188570.1	1322	R3hdm1	R3H domain containing 1	1	350	Promoter (1-2kb)	1.02455	4.0101e-12	6.84542e-12	chr1	180815625	180815775	+	ENSMUSG00000060743.12	2	ENSMUST00000162814.7	-1683	H3f3a	H3.3 histone A	1	150	Promoter (1-2kb)	1.99531	2.79e-09	4.38e-09	chr1	139133790	139133890	+	ENSMUSG00000085481.1	1	ENSMUST00000129972.1	775	Gm16304	predicted gene 16304	1	100	Promoter (<=1kb)	1.02167	8.24e-07	9.68e-07	chr1	89153631	89153706
chr1	128274692	128274817	+	ENSMUSG00000026353.9	ENSMUST00000189895.1	66	Ubxn4	UBX domain protein 4	1	125	Promoter (<=1kb)	1.14799	3.31097e-16	8.29158e-16	chr1	180862287	180866092	+	ENSMUSG00000038806.7	1	ENSMUST00000194948.1	188	Sde2	SDE2 telomere maintenance homolog (S. pombe)	1	3805	Promoter (<=1kb)	1.5283	7.27e-18	2.62e-17	chr1	139423127	139423227	+	ENSMUSG00000033964.12	1	ENSMUST00000199011.1	-427	Zbtb41	zinc finger and BTB domain containing 41	1	100	Promoter (<=1kb)	2.00113	1.37e-71	1.93e-70	chr1	89580834	89581109
chr1	129273301	129273401	+	ENSMUSG00000042581.14	ENSMUST00000148051.1	0	Thsd7b	thrombospondin, type I, domain containing 7B	1	100	Promoter (<=1kb)	3.66005	1.73132e-18	5.08849e-18	chr1	182448746	182448921	+	ENSMUSG00000026510.10	2	ENSMUST00000191626.1	3975	Trp53bp2	transformation related protein 53 binding protein 2	1	175	Exon (ENSMUST00000117245.1/ENSMUSG00000026510.10, exon 13 of 18)	1.18024	1.4e-09	2.3e-09	chr1	143640663	143646826	+	ENSMUSG00000026361.9	3	ENSMUST00000189597.1	0	Cdc73	cell division cycle 73, Paf1/RNA polymerase II complex component	1	6163	Promoter (<=1kb)	2.56875	9.1e-05	9.61e-05	chr1	89887695	89888874
chr1	130423048	130435464	+	ENSMUSG00000026401.15	ENSMUST00000119432.1	-40	Cd55b	CD55 molecule, decay accelerating factor for complement B	1	12416	Promoter (<=1kb)	1.06808	1.9469e-09	2.4192e-09	chr1	182452771	182462164	+	ENSMUSG00000026510.10	2	ENSMUST00000191626.1	8000	Trp53bp2	transformation related protein 53 binding protein 2	1	9393	3' UTR	1.00469	2.22e-30	1.49e-29	chr1	143777271	143783819	+	ENSMUSG00000018189.12	1	ENSMUST00000189936.6	0	Uchl5	ubiquitin carboxyl-terminal esterase L5	1	6548	Promoter (<=1kb)	1.20047	6.1e-07	7.24e-07	chr1	89889799	89890374
chr1	130718830	130720005	+	ENSMUSG00000046404.5	ENSMUST00000049813.5	1504	Yod1	YOD1 deubiquitinase	1	1175	Promoter (1-2kb)	2.17412	7.08532e-43	5.71389e-42	chr1	182764709	182764919	+	ENSMUSG00000038576.15	1	ENSMUST00000085724.4	0	Susd4	sushi domain containing 4	1	210	Promoter (<=1kb)	1.26824	6.75e-08	8.53e-08	chr1	143778491	143778866	+	ENSMUSG00000088323.1	1	ENSMUST00000157698.1	-62	LOC115487685	small nucleolar RNA U109	1	375	Promoter (<=1kb)	1.24469	3.29e-07	4.01e-07	chr1	89890399	89890724
chr1	130743757	130744082	+	ENSMUSG00000099556.1	ENSMUST00000188068.1	-2431	Gm28857	predicted gene 28857	1	325	3' UTR	3.08793	2.29362e-10	3.20353e-10	chr1	182895383	182896008	+	ENSMUSG00000102291.1	1	ENSMUST00000192563.1	-11702	Gm37542	NA	1	625	3' UTR	1.56531	6.13e-22	2.8e-21	chr1	151361148	151361510	+	ENSMUSG00000023150.14	1	ENSMUST00000190872.1	0	Ivns1abp	influenza virus NS1A binding protein	1	362	Promoter (<=1kb)	1.46428	1.81e-34	1.04e-33	chr1	90603505	90604552
chr1	130811416	130811566	+	ENSMUSG00000086706.7	ENSMUST00000122968.1	9108	Gm15848	predicted gene 15848	1	150	Exon (ENSMUST00000112477.8/ENSMUSG00000026415.11, exon 4 of 7)	1.59917	1.06978e-11	1.74986e-11	chr1	183388980	183397807	+	ENSMUSG00000072258.10	1	ENSMUST00000097043.10	0	Taf1a	TATA-box binding protein associated factor, RNA polymerase I, A	1	8827	Promoter (<=1kb)	1.21892	7.62e-37	6.47e-36	chr1	151447504	151447741	+	ENSMUSG00000103928.1	1	ENSMUST00000192826.1	2200	Gm37893	NA	1	237	Exon (ENSMUST00000192826.1/ENSMUSG00000103928.1, exon 1 of 1)	1.28345	8.27e-08	1.07e-07	chr1	90605277	90605527
chr1	130826683	130829091	+	ENSMUSG00000026417.13	ENSMUST00000027675.13	0	Pigr	polymeric immunoglobulin receptor	1	2408	Promoter (<=1kb)	1.43313	5.60375e-117	1.83837e-115	chr1	184074519	184074719	+	ENSMUSG00000039384.8	1	ENSMUST00000048655.7	40139	Dusp10	dual specificity phosphatase 10	1	200	3' UTR	1.61904	5.03e-07	5.56e-07	chr1	151571185	151571392	+	ENSMUSG00000026483.13	1	ENSMUST00000134499.7	0	Fam129a	family with sequence similarity 129, member A	1	207	Promoter (<=1kb)	1.32001	3.25e-28	1.5e-27	chr1	90612293	90612393
chr1	130841672	130846428	+	ENSMUSG00000026417.13	ENSMUST00000137782.1	12663	Pigr	polymeric immunoglobulin receptor	1	4756	Exon (ENSMUST00000027675.13/ENSMUSG00000026417.13, exon 3 of 11)	1.33916	1.7087e-232	1.73012e-230	chr1	185282482	185284159	+	ENSMUSG00000026618.11	2	ENSMUST00000131770.1	4123	Iars2	isoleucine-tRNA synthetase 2, mitochondrial	1	1677	3' UTR	1.10626	1.37e-12	3.23e-12	chr1	151717409	151718034	+	ENSMUSG00000100594.1	1	ENSMUST00000186444.1	36984	2810414N06Rik	RIKEN cDNA 2810414N06 gene	1	625	3' UTR	1.50027	1.08e-11	2.02e-11	chr1	90612418	90612493
chr1	130851149	130852249	+	ENSMUSG00000042474.6	ENSMUST00000038829.6	-13420	Fcmr	Fc fragment of IgM receptor	1	1100	3' UTR	1.11145	5.36076e-272	7.20759e-270	chr1	186705694	186706852	+	ENSMUSG00000039239.14	3	ENSMUST00000045288.13	0	Tgfb2	transforming growth factor, beta 2	1	1158	Promoter (<=1kb)	1.72341	1.85e-24	9.68e-24	chr1	151755370	151771430	+	ENSMUSG00000043019.12	1	ENSMUST00000188145.6	0	Edem3	ER degradation enhancer, mannosidase alpha-like 3	1	16060	Promoter (<=1kb)	1.80588	4.99e-128	1.53e-126	chr1	90948660	90949310
chr1	131174666	131178788	+	ENSMUSG00000026427.16	ENSMUST00000153651.1	8288	Eif2d	eukaryotic translation initiation factor 2D	1	4122	3' UTR	1.34462	6.90015e-12	1.15234e-11	chr1	187349670	187350245	+	ENSMUSG00000104245.1	1	ENSMUST00000192285.1	27224	Gm38155	NA	1	575	3' UTR	1.85955	2.56e-13	6.46e-13	chr1	151811688	151819395	+	ENSMUSG00000084557.1	1	ENSMUST00000122608.1	35560	Gm25279	predicted gene, 25279	1	7707	3' UTR	1.0153	8.22e-09	1.18e-08	chr1	91112798	91114904
chr1	131830237	131830362	+	ENSMUSG00000013275.9	ENSMUST00000086559.6	2261	Slc41a1	solute carrier family 41, member 1	1	125	5' UTR	1.28392	7.4115e-09	8.62021e-09	chr1	188211077	188211177	+	ENSMUSG00000104482.1	1	ENSMUST00000194032.1	-34963	Gm38064	NA	1	100	3' UTR	1.81398	5.06e-07	5.59e-07	chr1	152766691	152766816	+	ENSMUSG00000008475.13	1	ENSMUST00000097536.5	150	Arpc5	actin related protein 2/3 complex, subunit 5	1	125	Promoter (<=1kb)	1.62695	9.17e-16	2.32e-15	chr1	91128375	91128450
chr1	131929955	131931317	+	ENSMUSG00000026434.12	ENSMUST00000187405.1	793	Nucks1	nuclear casein kinase and cyclin-dependent kinase substrate 1	1	1362	Promoter (<=1kb)	1.20113	1.05865e-08	1.21129e-08	chr1	189343430	189343905	+	ENSMUSG00000037624.15	2	ENSMUST00000110920.6	0	Kcnk2	potassium channel, subfamily K, member 2	1	475	Promoter (<=1kb)	1.66193	6.48e-23	3.12e-22	chr1	153088835	153094062	+	ENSMUSG00000042751.14	1	ENSMUST00000190960.1	0	Nmnat2	nicotinamide nucleotide adenylyltransferase 2	1	5227	Promoter (<=1kb)	1.55724	4.8e-11	8.46e-11	chr1	91205288	91206434
chr1	132017608	132017758	+	ENSMUSG00000026436.15	ENSMUST00000147218.1	-50	Elk4	ELK4, member of ETS oncogene family	1	150	Promoter (<=1kb)	1.01108	1.20682e-09	1.53787e-09	chr1	191350443	191350914	+	ENSMUSG00000026626.11	1	ENSMUST00000191920.1	5551	Ppp2r5a	protein phosphatase 2, regulatory subunit B', alpha	1	471	3' UTR	1.66533	4.44e-08	5.77e-08	chr1	155195135	155195235	+	ENSMUSG00000026470.14	1	ENSMUST00000194158.1	115	Stx6	syntaxin 6	1	100	Promoter (<=1kb)	1.428	5.6e-57	5.77e-56	chr1	91285545	91286020
chr1	132017958	132018083	+	ENSMUSG00000026436.15	ENSMUST00000147218.1	151	Elk4	ELK4, member of ETS oncogene family	1	125	Promoter (<=1kb)	1.65137	1.20912e-17	3.35587e-17	chr1	191907416	191909853	+	ENSMUSG00000055833.14	1	ENSMUST00000139827.7	0	1700034H15Rik	RIKEN cDNA 1700034H15 gene	1	2437	Promoter (<=1kb)	2.01412	5.77e-46	6.23e-45	chr1	156040936	156051870	+	ENSMUSG00000050565.16	5	ENSMUST00000097526.2	20	Tor1aip2	torsin A interacting protein 2	1	10934	Promoter (<=1kb)	1.11392	2.58e-24	1.01e-23	chr1	91311152	91317667
chr1	132018283	132018383	+	ENSMUSG00000026436.15	ENSMUST00000131159.2	-60	Elk4	ELK4, member of ETS oncogene family	1	100	Promoter (<=1kb)	1.14438	4.62417e-11	7.03424e-11	chr1	191977369	191978385	+	ENSMUSG00000049353.17	2	ENSMUST00000180463.2	0	Rd3	retinal degeneration 3	1	1016	Promoter (<=1kb)	1.12475	5.09e-65	8.75e-64	chr1	156061744	156063387	+	ENSMUSG00000050565.16	5	ENSMUST00000125371.1	0	Tor1aip2	torsin A interacting protein 2	1	1643	Promoter (<=1kb)	1.22843	3.85e-12	7.47e-12	chr1	91528020	91528770
chr1	132207457	132207557	+	ENSMUSG00000079330.9	ENSMUST00000185223.1	3606	Lemd1	LEM domain containing 1	1	100	3' UTR	4.52628	1.20553e-07	1.26103e-07	chr1	191986720	191987470	+	ENSMUSG00000049353.17	2	ENSMUST00000192547.1	2551	Rd3	retinal degeneration 3	1	750	3' UTR	1.46806	9.78e-43	9.68e-42	chr1	156063412	156064793	+	ENSMUSG00000050565.16	5	ENSMUST00000125371.1	200	Tor1aip2	torsin A interacting protein 2	1	1381	Promoter (<=1kb)	1.37419	2.23e-27	9.89e-27	chr1	91554932	91555232
chr1	132299200	132299350	+	ENSMUSG00000042115.4	ENSMUST00000046071.4	575	Klhdc8a	kelch domain containing 8A	1	150	Promoter (<=1kb)	1.96816	1.38603e-09	1.75398e-09	chr1	193172018	193173782	+	ENSMUSG00000079144.7	2	ENSMUST00000161235.2	0	A130010J15Rik	RIKEN cDNA A130010J15 gene	1	1764	Promoter (<=1kb)	1.30822	3.51e-09	5.43e-09	chr1	156064918	156065918	+	ENSMUSG00000050565.16	5	ENSMUST00000125371.1	1706	Tor1aip2	torsin A interacting protein 2	1	1000	Promoter (1-2kb)	1.75012	5.02e-33	2.77e-32	chr1	92853389	92854941
chr1	132332043	132332743	+	ENSMUSG00000009772.15	ENSMUST00000133246.1	4448	Nuak2	NUAK family, SNF1-like kinase, 2	1	700	3' UTR	2.42936	2.73174e-23	1.05931e-22	chr1	193174032	193174779	+	ENSMUSG00000079144.7	2	ENSMUST00000193307.1	289	A130010J15Rik	RIKEN cDNA A130010J15 gene	1	747	Promoter (<=1kb)	1.87487	7.59e-15	2.19e-14	chr1	156066068	156066868	+	ENSMUSG00000050565.16	5	ENSMUST00000125371.1	2856	Tor1aip2	torsin A interacting protein 2	1	800	3' UTR	1.89754	1.51e-94	2.99e-93	chr1	92859145	92859220
chr1	132434397	132449871	+	ENSMUSG00000042046.15	ENSMUST00000187092.1	0	Dstyk	dual serine/threonine and tyrosine protein kinase	1	15474	Promoter (<=1kb)	1.46177	2.47783e-37	1.702e-36	chr1	194619642	194620242	+	ENSMUSG00000026640.12	2	ENSMUST00000027952.11	0	Plxna2	plexin A2	1	600	Promoter (<=1kb)	1.92054	2.61e-43	2.63e-42	chr1	158684097	158684222	+	ENSMUSG00000026587.15	1	ENSMUST00000194658.1	5304	Astn1	astrotactin 1	1	125	3' UTR	1.1641	2.78e-07	3.4e-07	chr1	92860570	92860720
chr1	132466738	132466838	+	ENSMUSG00000042046.15	ENSMUST00000191494.1	4330	Dstyk	dual serine/threonine and tyrosine protein kinase	1	100	3' UTR	3.76456	1.04277e-07	1.09525e-07	chr1	194643860	194643935	+	ENSMUSG00000026640.12	2	ENSMUST00000125381.1	-921	Plxna2	plexin A2	1	75	Promoter (<=1kb)	1.90661	1.16e-12	2.75e-12	chr1	159250139	159266761	+	ENSMUSG00000040782.12	2	ENSMUST00000195044.1	0	Cop1	COP1, E3 ubiquitin ligase	1	16622	Promoter (<=1kb)	1.24859	7.97e-07	9.36e-07	chr1	92907696	92907921
chr1	132503754	132504404	+	ENSMUSG00000026439.14	ENSMUST00000187834.1	22	Rbbp5	retinoblastoma binding protein 5, histone lysine methyltransferase complex subunit	1	650	Promoter (<=1kb)	1.27544	1.96057e-20	6.49027e-20	chr1	194812245	194812595	+	ENSMUSG00000103597.1	1	ENSMUST00000191940.1	7492	Gm19777	prefoldin subunit 1-like	1	350	3' UTR	1.07542	7.12e-06	7.24e-06	chr1	159270186	159270411	+	ENSMUSG00000040782.12	2	ENSMUST00000194713.1	3453	Cop1	COP1, E3 ubiquitin ligase	1	225	Exon (ENSMUST00000194713.1/ENSMUSG00000040782.12, exon 1 of 1)	1.38936	3.8e-54	3.69e-53	chr1	92918445	92918545
chr1	132937685	132938110	+	ENSMUSG00000102709.1	ENSMUST00000194934.1	7210	Gm38308	NA	1	425	Exon (ENSMUST00000027706.3/ENSMUSG00000026443.3, exon 2 of 2)	3.15046	1.43072e-12	2.56007e-12	chr1	195018586	195018761	+	ENSMUSG00000104077.1	1	ENSMUST00000194642.1	-345	Gm37027	NA	1	175	Promoter (<=1kb)	1.66246	4.74e-16	1.5e-15	chr1	160075213	160075738	+	ENSMUSG00000090394.8	1	ENSMUST00000097513.3	52	4930523C07Rik	RIKEN cDNA 4930523C07 gene	1	525	Promoter (<=1kb)	1.03382	4.38e-149	1.68e-147	chr1	92919880	92920705
chr1	132938485	132938685	+	ENSMUSG00000102709.1	ENSMUST00000194934.1	6635	Gm38308	NA	1	200	Exon (ENSMUST00000027706.3/ENSMUSG00000026443.3, exon 2 of 2)	2.06641	2.64655e-09	3.23772e-09	chr1	195036625	195036700	+	ENSMUSG00000065412.3	1	ENSMUST00000083478.3	-340	Mir29b-2	microRNA 29b-2	1	75	Promoter (<=1kb)	1.24677	9.35e-06	9.48e-06	chr1	160441844	160441994	+	ENSMUSG00000026721.16	3	ENSMUST00000235109.1	0	Rabgap1l	RAB GTPase activating protein 1-like	1	150	Promoter (<=1kb)	1.42913	2.57e-06	2.91e-06	chr1	92920755	92920830
chr1	132939135	132939660	+	ENSMUSG00000102709.1	ENSMUST00000194934.1	5660	Gm38308	NA	1	525	3' UTR	2.89588	5.65333e-16	1.39028e-15	chr1	3375705	3375780	-	ENSMUSG00000104017.1	1	ENSMUST00000192336.1	2008	Gm37363	NA	1	75	Exon (ENSMUST00000192336.1/ENSMUSG00000104017.1, exon 1 of 1)	1.39502	2.04e-07	2.39e-07	chr1	160918523	160918698	+	ENSMUSG00000103739.1	1	ENSMUST00000195401.1	3200	Gm37653	NA	1	175	Exon (ENSMUST00000195401.1/ENSMUSG00000103739.1, exon 1 of 1)	2.03874	3.47e-09	5.15e-09	chr1	92920955	92921942
chr1	133066773	133067323	+	ENSMUSG00000101102.1	ENSMUST00000186515.1	1082	Gm28609	predicted gene 28609	1	550	Promoter (1-2kb)	1.56275	1.45627e-21	5.1459e-21	chr1	3593266	3593341	-	ENSMUSG00000103161.1	3	ENSMUST00000195166.1	2562	Gm38148	NA	1	75	Exon (ENSMUST00000195166.1/ENSMUSG00000103161.1, exon 1 of 1)	1.46165	1.12e-08	1.6e-08	chr1	160962379	160962479	+	ENSMUSG00000040423.11	1	ENSMUST00000161708.1	11403	Rc3h1	RING CCCH (C3H) domains 1	1	100	3' UTR	1.9079	1.62e-17	4.52e-17	chr1	92950939	92956221
chr1	133108220	133108320	+	ENSMUSG00000046062.5	ENSMUST00000052529.3	-22823	Ppp1r15b	protein phosphatase 1, regulatory subunit 15B	1	100	3' UTR	1.41281	5.89067e-09	6.92699e-09	chr1	3593491	3593591	-	ENSMUSG00000103161.1	3	ENSMUST00000195166.1	2312	Gm38148	NA	1	100	Exon (ENSMUST00000195166.1/ENSMUSG00000103161.1, exon 1 of 1)	1.32262	4.65e-08	6.02e-08	chr1	161969185	161969410	+	ENSMUSG00000026698.8	2	ENSMUST00000111594.2	0	Pigc	phosphatidylinositol glycan anchor biosynthesis, class C	1	225	Promoter (<=1kb)	2.13493	8.12e-35	4.72e-34	chr1	93229715	93230240
chr1	133131817	133132617	+	ENSMUSG00000102425.1	ENSMUST00000193049.1	-36	Gm26616	NA	1	800	Promoter (<=1kb)	1.27806	1.93957e-50	1.96145e-49	chr1	3593791	3593941	-	ENSMUSG00000103161.1	3	ENSMUST00000195166.1	1962	Gm38148	NA	1	150	Promoter (1-2kb)	1.63769	1.37e-07	1.64e-07	chr1	162477679	162478179	+	ENSMUSG00000040265.16	2	ENSMUST00000086074.11	0	Dnm3	dynamin 3	1	500	Promoter (<=1kb)	1.8612	1.45e-36	8.93e-36	chr1	93296443	93297243
chr1	133132692	133137039	+	ENSMUSG00000102425.1	ENSMUST00000193049.1	-911	Gm26616	NA	1	4347	Promoter (<=1kb)	2.2815	0	0	chr1	4783846	4784271	-	ENSMUSG00000033845.13	2	ENSMUST00000192286.1	295	Mrpl15	mitochondrial ribosomal protein L15	1	425	Promoter (<=1kb)	1.10085	7.97e-52	1.01e-50	chr1	163856113	163862775	+	ENSMUSG00000026584.14	4	ENSMUST00000161908.7	-66325	Scyl3	SCY1-like 3 (S. cerevisiae)	1	6662	Exon (ENSMUST00000027877.6/ENSMUSG00000026585.13, exon 12 of 20)	1.15502	5.55e-07	6.62e-07	chr1	93297593	93297693
chr1	133137514	133137664	+	ENSMUSG00000102425.1	ENSMUST00000193049.1	-5733	Gm26616	NA	1	150	3' UTR	1.18789	3.70485e-08	4.02002e-08	chr1	4784496	4785739	-	ENSMUSG00000033845.13	2	ENSMUST00000130201.7	0	Mrpl15	mitochondrial ribosomal protein L15	1	1243	Promoter (<=1kb)	1.57445	4.82e-98	1.46e-96	chr1	163929829	163929954	+	ENSMUSG00000026584.14	4	ENSMUST00000162234.1	25	Scyl3	SCY1-like 3 (S. cerevisiae)	1	125	Promoter (<=1kb)	1.54311	1.02e-13	2.25e-13	chr1	93297918	93300043
chr1	133299830	133300130	+	ENSMUSG00000041757.17	ENSMUST00000190208.1	1880	Plekha6	pleckstrin homology domain containing, family A member 6	1	300	Promoter (1-2kb)	1.31733	3.48802e-19	1.07243e-18	chr1	6213440	6213515	-	ENSMUSG00000090031.2	1	ENSMUST00000159618.1	1075	4732440D04Rik	RIKEN cDNA 4732440D04 gene	1	75	Promoter (1-2kb)	1.26098	2.13e-07	2.48e-07	chr1	163952209	163952434	+	ENSMUSG00000026584.14	4	ENSMUST00000162920.1	997	Scyl3	SCY1-like 3 (S. cerevisiae)	1	225	Promoter (<=1kb)	1.65203	6.4e-13	1.32e-12	chr1	93343528	93343603
chr1	133300630	133301480	+	ENSMUSG00000041757.17	ENSMUST00000190208.1	2680	Plekha6	pleckstrin homology domain containing, family A member 6	1	850	3' UTR	1.69819	7.05192e-37	4.76411e-36	chr1	6213940	6214715	-	ENSMUSG00000025907.14	2	ENSMUST00000027040.12	0	Rb1cc1	RB1-inducible coiled-coil 1	1	775	Promoter (<=1kb)	1.74571	1.65e-50	2.03e-49	chr1	163953449	163953599	+	ENSMUSG00000026584.14	4	ENSMUST00000162920.1	2237	Scyl3	SCY1-like 3 (S. cerevisiae)	1	150	3' UTR	2.92248	3.06e-08	4.12e-08	chr1	93365094	93365194
chr1	134424260	134424360	+	ENSMUSG00000026457.14	ENSMUST00000148822.1	8697	Adipor1	adiponectin receptor 1	1	100	Exon (ENSMUST00000148822.1/ENSMUSG00000026457.14, exon 3 of 4)	2.33676	6.6433e-09	7.76084e-09	chr1	9747383	9747783	-	ENSMUSG00000097893.8	4	ENSMUST00000181821.7	0	1700034P13Rik	RIKEN cDNA 1700034P13 gene	1	400	Promoter (<=1kb)	1.20793	1.63e-13	4.2e-13	chr1	164209568	164214379	+	ENSMUSG00000040918.12	1	ENSMUST00000044021.11	-34667	Slc19a2	solute carrier family 19 (thiamine transporter), member 2	1	4811	Exon (ENSMUST00000086040.5/ENSMUSG00000026579.8, exon 21 of 25)	1.48316	3.16e-09	4.71e-09	chr1	93365244	93366669
chr1	134431851	134432551	+	ENSMUSG00000101061.1	ENSMUST00000188474.1	-3077	Platr1	NA	1	700	3' UTR	1.6327	4.63782e-78	8.35063e-77	chr1	9747833	9747933	-	ENSMUSG00000097893.8	4	ENSMUST00000181358.7	-23	1700034P13Rik	RIKEN cDNA 1700034P13 gene	1	100	Promoter (<=1kb)	1.22504	3.02e-07	3.44e-07	chr1	164275584	164287713	+	ENSMUSG00000026578.6	1	ENSMUST00000027867.6	0	Ccdc181	coiled-coil domain containing 181	1	12129	Promoter (<=1kb)	1.0178	4.58e-07	5.5e-07	chr1	93366694	93367369
chr1	134489873	134490423	+	ENSMUSG00000042229.9	ENSMUST00000047978.8	-4225	Rabif	RAB interacting factor	1	550	3' UTR	2.03592	9.68566e-18	2.70378e-17	chr1	9748083	9748382	-	ENSMUSG00000045210.8	2	ENSMUST00000057438.6	0	Vcpip1	valosin containing protein (p97)/p47 complex interacting protein 1	1	299	Promoter (<=1kb)	2.05215	1.79e-14	5.03e-14	chr1	164304120	164307680	+	ENSMUSG00000026575.15	3	ENSMUST00000193808.5	0	Nme7	NME/NM23 family member 7	1	3560	Promoter (<=1kb)	1.42062	2.99e-08	4.03e-08	chr1	93621516	93621591
chr1	134507188	134507763	+	ENSMUSG00000077202.1	ENSMUST00000104014.1	1851	LOC115485771	small nucleolar RNA SNORA61	1	575	Promoter (1-2kb)	1.88548	3.19183e-14	6.74252e-14	chr1	10184100	10188938	-	ENSMUSG00000102556.1	1	ENSMUST00000192111.1	9864	Gm37569	NA	1	4838	Exon (ENSMUST00000088615.10/ENSMUSG00000067851.11, exon 13 of 38)	1.05908	5.48e-69	1.02e-67	chr1	164513759	164513884	+	ENSMUSG00000097281.2	2	ENSMUST00000181831.2	10451	Gm26685	predicted gene, 26685	1	125	Exon (ENSMUST00000181831.2/ENSMUSG00000097281.2, exon 3 of 3)	2.09571	4.42e-08	5.86e-08	chr1	93621616	93621716
chr1	134631105	134631830	+	ENSMUSG00000042207.17	ENSMUST00000191572.1	8306	Kdm5b	lysine (K)-specific demethylase 5B	1	725	3' UTR	1.90113	3.45871e-39	2.5081e-38	chr1	13343712	13343837	-	ENSMUSG00000103085.1	1	ENSMUST00000195506.1	4367	Gm38120	NA	1	125	Exon (ENSMUST00000195506.1/ENSMUSG00000103085.1, exon 1 of 1)	2.18315	4.96e-09	7.5e-09	chr1	164513959	164514284	+	ENSMUSG00000097281.2	2	ENSMUST00000181831.2	10651	Gm26685	predicted gene, 26685	1	325	Exon (ENSMUST00000181831.2/ENSMUSG00000097281.2, exon 3 of 3)	1.48677	4.41e-15	1.06e-14	chr1	93787957	93788207
chr1	135155545	135155670	+	ENSMUSG00000026426.10	ENSMUST00000141177.1	1364	Arl8a	ADP-ribosylation factor-like 8A	1	125	Promoter (1-2kb)	1.33344	2.89822e-12	5.02851e-12	chr1	13626729	13626804	-	ENSMUSG00000025937.6	1	ENSMUST00000156222.1	11607	Lactb2	lactamase, beta 2	1	75	3' UTR	1.07617	1.02e-06	1.09e-06	chr1	165461511	165461636	+	ENSMUSG00000026568.6	1	ENSMUST00000193575.1	147	Mpc2	mitochondrial pyruvate carrier 2	1	125	Promoter (<=1kb)	1.21528	4.86e-23	1.8e-22	chr1	93788782	93789032
chr1	135248560	135263911	+	ENSMUSG00000003051.13	ENSMUST00000003135.13	0	Elf3	E74-like factor 3	1	15351	Promoter (<=1kb)	1.37994	5.78478e-116	1.87525e-114	chr1	14301385	14301485	-	ENSMUSG00000025932.14	1	ENSMUST00000190337.6	3085	Eya1	EYA transcriptional coactivator and phosphatase 1	1	100	Exon (ENSMUST00000185329.1/ENSMUSG00000025932.14, exon 2 of 2)	1.74042	1.83e-10	3.38e-10	chr1	165464461	165475138	+	ENSMUSG00000103763.1	1	ENSMUST00000195380.1	0	Gm37860	NA	1	10677	Promoter (<=1kb)	2.64844	1.76e-165	7.88e-164	chr1	93789082	93789157
chr1	135584772	135585072	+	ENSMUSG00000054412.5	ENSMUST00000067468.5	0	Gm4793	predicted gene 4793	1	300	Promoter (<=1kb)	1.74431	1.84402e-49	1.82433e-48	chr1	16082324	16082424	-	ENSMUSG00000067795.13	1	ENSMUST00000115367.7	-1113	4930444P10Rik	RIKEN cDNA 4930444P10 gene	1	100	Promoter (1-2kb)	1.27608	4.39e-07	4.89e-07	chr1	165869882	165870157	+	ENSMUSG00000005763.15	1	ENSMUST00000162411.2	5228	Cd247	CD247 antigen	1	275	3' UTR	1.25088	2.61e-13	5.59e-13	chr1	93818997	93819272
chr1	135767182	135768552	+	ENSMUSG00000041801.5	ENSMUST00000136445.1	49	Phlda3	pleckstrin homology like domain, family A, member 3	1	1370	Promoter (<=1kb)	3.02308	7.66111e-10	1.00235e-09	chr1	17091473	17091873	-	ENSMUSG00000042686.5	1	ENSMUST00000038382.4	6016	Jph1	junctophilin 1	1	400	Exon (ENSMUST00000186604.1/ENSMUSG00000101640.1, exon 3 of 3)	2.19531	1.07e-41	1.04e-40	chr1	166379196	166382407	+	ENSMUSG00000026563.13	2	ENSMUST00000138148.7	0	Tada1	transcriptional adaptor 1	1	3211	Promoter (<=1kb)	1.83788	4.11e-47	3.39e-46	chr1	93851592	93851967
chr1	135768627	135768852	+	ENSMUSG00000041801.5	ENSMUST00000136445.1	1494	Phlda3	pleckstrin homology like domain, family A, member 3	1	225	Promoter (1-2kb)	3.86129	3.51086e-11	5.41348e-11	chr1	22288325	22288550	-	ENSMUSG00000041670.17	2	ENSMUST00000164877.7	27255	Rims1	regulating synaptic membrane exocytosis 1	1	225	3' UTR	1.30294	1.19e-07	1.44e-07	chr1	166383932	166388662	+	ENSMUSG00000103400.2	2	ENSMUST00000195518.2	-3440	Gm15853	predicted gene 15853	1	4730	3' UTR	1.08682	1.69e-11	3.11e-11	chr1	93874431	93874956
chr1	135827506	135827656	+	ENSMUSG00000041782.14	ENSMUST00000190773.6	-2339	Lad1	ladinin	1	150	Exon (ENSMUST00000038760.9/ENSMUSG00000041782.14, exon 3 of 10)	1.82696	2.42231e-13	4.70772e-13	chr1	22533828	22538448	-	ENSMUSG00000041670.17	2	ENSMUST00000239255.1	-21300	Rims1	regulating synaptic membrane exocytosis 1	1	4620	Exon (ENSMUST00000081544.12/ENSMUSG00000041670.17, exon 6 of 32)	2.45829	1.47e-28	9.22e-28	chr1	167350240	167350365	+	ENSMUSG00000026687.14	1	ENSMUST00000193091.1	0	Aldh9a1	aldehyde dehydrogenase 9, subfamily A1	1	125	Promoter (<=1kb)	1.25356	1.12e-11	2.09e-11	chr1	93875181	93875406
chr1	135827681	135827806	+	ENSMUSG00000041782.14	ENSMUST00000190773.6	-2189	Lad1	ladinin	1	125	Exon (ENSMUST00000038760.9/ENSMUSG00000041782.14, exon 3 of 10)	2.1752	2.97428e-10	4.0946e-10	chr1	23369873	23370273	-	ENSMUSG00000026158.11	1	ENSMUST00000186064.6	10528	Ogfrl1	opioid growth factor receptor-like 1	1	400	Exon (ENSMUST00000027343.5/ENSMUSG00000026158.11, exon 7 of 7)	1.51728	1.1e-10	2.09e-10	chr1	169694192	169694942	+	ENSMUSG00000026678.10	1	ENSMUST00000152809.2	38671	Rgs5	regulator of G-protein signaling 5	1	750	3' UTR	1.429	3.05e-56	3.1e-55	chr1	94009180	94011105
chr1	136175464	136176064	+	ENSMUSG00000041642.18	ENSMUST00000165333.1	6151	Kif21b	kinesin family member 21B	1	600	3' UTR	2.26536	1.21893e-38	8.69688e-38	chr1	24028261	24029386	-	ENSMUSG00000026153.15	1	ENSMUST00000186331.1	0	Fam135a	family with sequence similarity 135, member A	1	1125	Promoter (<=1kb)	2.03167	2.42e-103	7.81e-102	chr1	169933018	169933694	+	ENSMUSG00000089990.1	2	ENSMUST00000159701.1	554	Gm15852	NA	1	676	Promoter (<=1kb)	1.89292	5.97e-279	5.69e-277	chr1	94012730	94012805
chr1	136176739	136177589	+	ENSMUSG00000087230.10	ENSMUST00000133030.2	5351	Mroh3	maestro heat-like repeat family member 3	1	850	3' UTR	2.28937	7.2771e-34	4.46897e-33	chr1	30803663	30804413	-	ENSMUSG00000048874.15	4	ENSMUST00000190190.1	4692	Phf3	PHD finger protein 3	1	750	3' UTR	1.39931	1.3e-95	3.79e-94	chr1	171217862	171218412	+	ENSMUSG00000005677.14	2	ENSMUST00000149404.1	3514	Nr1i3	nuclear receptor subfamily 1, group I, member 3	1	550	3' UTR	1.57804	6.04e-09	8.75e-09	chr1	94013055	94013555
chr1	136260056	136273954	+	ENSMUSG00000052759.7	ENSMUST00000086395.6	0	Gpr25	G protein-coupled receptor 25	1	13898	Promoter (<=1kb)	1.22279	6.22284e-33	3.70099e-32	chr1	30804613	30805838	-	ENSMUSG00000048874.15	4	ENSMUST00000190190.1	3267	Phf3	PHD finger protein 3	1	1225	3' UTR	1.12739	4.86e-59	7.32e-58	chr1	171219437	171219687	+	ENSMUSG00000005674.9	2	ENSMUST00000111327.7	2497	Tomm40l	translocase of outer mitochondrial membrane 40-like	1	250	3' UTR	3.04081	2.97e-10	4.89e-10	chr1	94013605	94013955
chr1	136626091	136626866	+	ENSMUSG00000041483.14	ENSMUST00000112046.1	1191	Zfp281	zinc finger protein 281	1	775	Promoter (1-2kb)	2.24391	3.7808e-55	4.27995e-54	chr1	30823742	30829619	-	ENSMUSG00000048874.15	4	ENSMUST00000188847.1	0	Phf3	PHD finger protein 3	1	5877	Promoter (<=1kb)	1.40681	4.44e-62	7.18e-61	chr1	171330432	171331283	+	ENSMUSG00000013973.12	2	ENSMUST00000157015.1	78	Dedd	death effector domain-containing	1	851	Promoter (<=1kb)	1.23883	3.5e-24	1.36e-23	chr1	94015280	94015455
chr1	136627316	136628041	+	ENSMUSG00000041483.14	ENSMUST00000112046.1	2416	Zfp281	zinc finger protein 281	1	725	3' UTR	2.73931	2.13746e-34	1.33362e-33	chr1	30829694	30831544	-	ENSMUSG00000048874.15	4	ENSMUST00000185521.1	0	Phf3	PHD finger protein 3	1	1850	Promoter (<=1kb)	1.29999	7.88e-111	2.82e-109	chr1	171338465	171338540	+	ENSMUSG00000013973.12	2	ENSMUST00000127830.1	499	Dedd	death effector domain-containing	1	75	Promoter (<=1kb)	2.13422	1.91e-172	9.01e-171	chr1	96872558	96878623
chr1	139169977	139170952	+	ENSMUSG00000102243.1	ENSMUST00000191655.1	14826	Gm37718	NA	1	975	3' UTR	2.41762	1.13272e-30	6.22027e-30	chr1	33669657	33669782	-	ENSMUSG00000026134.11	1	ENSMUST00000027312.10	13	Prim2	DNA primase, p58 subunit	1	125	Promoter (<=1kb)	1.77418	1.54e-08	2.16e-08	chr1	171386852	171387427	+	ENSMUSG00000048865.16	1	ENSMUST00000056449.8	-1527	Arhgap30	Rho GTPase activating protein 30	1	575	Promoter (1-2kb)	2.59638	1.25e-07	1.58e-07	chr1	96880798	96881048
chr1	139423402	139430307	+	ENSMUSG00000033964.12	ENSMUST00000199011.1	0	Zbtb41	zinc finger and BTB domain containing 41	1	6905	Promoter (<=1kb)	2.05288	8.38813e-55	9.4564e-54	chr1	33746833	33748408	-	ENSMUSG00000103072.1	2	ENSMUST00000195310.1	0	Gm37905	NA	1	1575	Promoter (<=1kb)	1.66204	1.67e-18	6.26e-18	chr1	171408032	171408132	+	ENSMUSG00000026641.13	4	ENSMUST00000159207.7	-3181	Usf1	upstream transcription factor 1	1	100	Exon (ENSMUST00000056449.8/ENSMUSG00000048865.16, exon 12 of 12)	1.40308	1.61e-08	2.23e-08	chr1	97293420	97310664
chr1	139441763	139447430	+	ENSMUSG00000033952.14	ENSMUST00000200083.4	-7342	Aspm	abnormal spindle microtubule assembly	1	5667	3' UTR	2.81561	8.78897e-66	1.25689e-64	chr1	33757586	33757661	-	ENSMUSG00000042215.8	2	ENSMUST00000189741.1	66	Bag2	BCL2-associated athanogene 2	1	75	Promoter (<=1kb)	1.30419	4.22e-08	5.51e-08	chr1	171408157	171408232	+	ENSMUSG00000026641.13	4	ENSMUST00000159207.7	-3081	Usf1	upstream transcription factor 1	1	75	Exon (ENSMUST00000056449.8/ENSMUSG00000048865.16, exon 12 of 12)	1.23413	1.41e-51	1.3e-50	chr1	97348535	97354045
chr1	139447455	139447655	+	ENSMUSG00000033952.14	ENSMUST00000200083.4	-7117	Aspm	abnormal spindle microtubule assembly	1	200	3' UTR	2.05073	3.34741e-13	6.40395e-13	chr1	33757686	33757786	-	ENSMUSG00000042215.8	2	ENSMUST00000187602.1	0	Bag2	BCL2-associated athanogene 2	1	100	Promoter (<=1kb)	1.1932	6.11e-07	6.7e-07	chr1	171411437	171411802	+	ENSMUSG00000026641.13	4	ENSMUST00000167546.1	0	Usf1	upstream transcription factor 1	1	365	Promoter (<=1kb)	2.30742	3.05e-64	3.66e-63	chr1	97459801	97469849
chr1	140428812	140431411	+	ENSMUSG00000052726.16	ENSMUST00000192840.1	-11525	Kcnt2	potassium channel, subfamily T, member 2	1	2599	Exon (ENSMUST00000120709.7/ENSMUSG00000052726.16, exon 11 of 27)	3.81187	7.32989e-08	7.7795e-08	chr1	33776403	33777253	-	ENSMUSG00000042197.13	5	ENSMUST00000151055.7	6684	Zfp451	zinc finger protein 451	1	850	3' UTR	1.43429	9.28e-24	4.68e-23	chr1	171417327	171418811	+	ENSMUSG00000026641.13	4	ENSMUST00000159929.1	0	Usf1	upstream transcription factor 1	1	1484	Promoter (<=1kb)	2.57156	0	0	chr1	97660830	97661555
chr1	143640663	143646151	+	ENSMUSG00000026361.9	ENSMUST00000189597.1	0	Cdc73	cell division cycle 73, Paf1/RNA polymerase II complex component	1	5488	Promoter (<=1kb)	1.92039	3.37886e-43	2.75327e-42	chr1	33801431	33801656	-	ENSMUSG00000042197.13	5	ENSMUST00000140163.1	-665	Zfp451	zinc finger protein 451	1	225	Promoter (<=1kb)	1.22269	5.97e-08	7.61e-08	chr1	171503927	171504402	+	ENSMUSG00000091993.2	2	ENSMUST00000181170.1	0	B930036N10Rik	RIKEN cDNA B930036N10 gene	1	475	Promoter (<=1kb)	1.92737	1.09e-09	1.71e-09	chr1	97661955	97662030
chr1	143646201	143647201	+	ENSMUSG00000026361.9	ENSMUST00000189597.1	-3677	Cdc73	cell division cycle 73, Paf1/RNA polymerase II complex component	1	1000	Exon (ENSMUST00000038252.3/ENSMUSG00000033849.3, exon 2 of 2)	2.90944	5.39466e-107	1.53893e-105	chr1	33801906	33802956	-	ENSMUSG00000042197.13	5	ENSMUST00000140163.1	-1140	Zfp451	zinc finger protein 451	1	1050	Promoter (1-2kb)	1.78118	1.89e-44	1.96e-43	chr1	172118861	172120012	+	ENSMUSG00000026553.17	1	ENSMUST00000142765.1	760	Copa	coatomer protein complex subunit alpha	1	1151	Promoter (<=1kb)	1.49521	4.83e-44	3.67e-43	chr1	97783040	97783115
chr1	143746016	143746529	+	ENSMUSG00000018196.18	ENSMUST00000152435.1	46	Glrx2	glutaredoxin 2 (thioltransferase)	1	513	Promoter (<=1kb)	1.80933	2.19597e-09	2.70994e-09	chr1	33803456	33813663	-	ENSMUSG00000042197.13	5	ENSMUST00000115167.7	0	Zfp451	zinc finger protein 451	1	10207	Promoter (<=1kb)	1.05541	7.26e-25	3.87e-24	chr1	172126754	172128736	+	ENSMUSG00000003464.13	2	ENSMUST00000075895.8	0	Pex19	peroxisomal biogenesis factor 19	1	1982	Promoter (<=1kb)	1.18404	6.79e-08	8.85e-08	chr1	100379124	100379249
chr1	143746554	143746879	+	ENSMUSG00000018196.18	ENSMUST00000152435.1	584	Glrx2	glutaredoxin 2 (thioltransferase)	1	325	Promoter (<=1kb)	1.84236	6.27788e-10	8.30319e-10	chr1	33813738	33814595	-	ENSMUSG00000042197.13	5	ENSMUST00000139143.7	0	Zfp451	zinc finger protein 451	1	857	Promoter (<=1kb)	1.73988	2.03e-38	1.79e-37	chr1	172128761	172129949	+	ENSMUSG00000003464.13	2	ENSMUST00000127662.1	1989	Pex19	peroxisomal biogenesis factor 19	1	1188	Promoter (1-2kb)	2.06359	5.37e-41	3.77e-40	chr1	100478381	100484612
chr1	143777271	143783819	+	ENSMUSG00000018189.12	ENSMUST00000189936.6	0	Uchl5	ubiquitin carboxyl-terminal esterase L5	1	6548	Promoter (<=1kb)	1.30815	9.41756e-20	2.99083e-19	chr1	34177664	34178314	-	ENSMUSG00000096992.3	1	ENSMUST00000181692.2	0	Gm26788	predicted gene, 26788	1	650	Promoter (<=1kb)	1.61449	4.29e-37	3.66e-36	chr1	172187435	172187535	+	ENSMUSG00000026554.15	2	ENSMUST00000191891.1	55	Dcaf8	DDB1 and CUL4 associated factor 8	1	100	Promoter (<=1kb)	1.35705	1.51e-11	2.78e-11	chr1	105692243	105692948
chr1	150406464	150407518	+	ENSMUSG00000006005.18	ENSMUST00000141827.2	-4479	Tpr	translocated promoter region, nuclear basket protein	1	1054	Exon (ENSMUST00000124973.8/ENSMUSG00000006005.18, exon 8 of 52)	1.08497	1.08507e-18	3.22785e-18	chr1	36106374	36106446	-	ENSMUSG00000104523.1	2	ENSMUST00000192656.1	0	Gm37335	NA	1	72	Promoter (<=1kb)	1.01995	5.77e-10	9.96e-10	chr1	172187560	172187710	+	ENSMUSG00000026554.15	2	ENSMUST00000191891.1	180	Dcaf8	DDB1 and CUL4 associated factor 8	1	150	Promoter (<=1kb)	1.05367	2.97e-11	5.35e-11	chr1	105736989	105737489
chr1	150408784	150410012	+	ENSMUSG00000006005.18	ENSMUST00000141827.2	-1985	Tpr	translocated promoter region, nuclear basket protein	1	1228	Promoter (1-2kb)	1.1761	7.60599e-19	2.28752e-18	chr1	36140976	36141576	-	ENSMUSG00000098752.1	1	ENSMUST00000184790.1	2737	Mir6897	microRNA 6897	1	600	3' UTR	1.49221	4.19e-17	1.43e-16	chr1	172195591	172195716	+	ENSMUSG00000013698.12	2	ENSMUST00000125361.1	4099	Pea15a	phosphoprotein enriched in astrocytes 15A	1	125	3' UTR	2.56188	2.4e-08	3.28e-08	chr1	105991180	105991405
chr1	150414445	150414520	+	ENSMUSG00000006005.18	ENSMUST00000147769.1	-268	Tpr	translocated promoter region, nuclear basket protein	1	75	Promoter (<=1kb)	1.9476	4.91173e-10	6.57315e-10	chr1	36265971	36266546	-	ENSMUSG00000047180.8	1	ENSMUST00000056946.7	6889	Neurl3	neuralized E3 ubiquitin protein ligase 3	1	575	3' UTR	1.33139	4.26e-12	9.54e-12	chr1	172316364	172318819	+	ENSMUSG00000038034.15	1	ENSMUST00000194505.1	0	Igsf8	immunoglobulin superfamily, member 8	1	2455	Promoter (<=1kb)	1.42329	1.28e-23	4.85e-23	chr1	106030850	106031375
chr1	150414545	150414761	+	ENSMUSG00000006005.18	ENSMUST00000147769.1	-27	Tpr	translocated promoter region, nuclear basket protein	1	216	Promoter (<=1kb)	1.58227	1.26451e-13	2.52856e-13	chr1	36335729	36337179	-	ENSMUSG00000102762.1	1	ENSMUST00000192234.1	3022	4930403P22Rik	RIKEN cDNA 4930403P22 gene	1	1450	3' UTR	1.57614	1.24e-66	2.18e-65	chr1	172520950	172521050	+	ENSMUSG00000026546.16	3	ENSMUST00000085894.11	0	Cfap45	cilia and flagella associated protein 45	1	100	Promoter (<=1kb)	1.69931	9.51e-21	3.16e-20	chr1	106032525	106032600
chr1	150430429	150432448	+	ENSMUSG00000006005.18	ENSMUST00000150752.8	6	Tpr	translocated promoter region, nuclear basket protein	1	2019	Promoter (<=1kb)	1.40991	1.27236e-23	5.03509e-23	chr1	36549063	36550338	-	ENSMUSG00000079610.9	1	ENSMUST00000001172.11	-1619	Ankrd39	ankyrin repeat domain 39	1	1275	Promoter (1-2kb)	1.68393	5.79e-65	9.94e-64	chr1	172538587	172545295	+	ENSMUSG00000026546.16	3	ENSMUST00000160303.1	971	Cfap45	cilia and flagella associated protein 45	1	6708	Promoter (<=1kb)	1.41361	1.71e-148	6.51e-147	chr1	106287047	106287122
chr1	150438936	150440301	+	ENSMUSG00000006005.18	ENSMUST00000152967.7	5	Tpr	translocated promoter region, nuclear basket protein	1	1365	Promoter (<=1kb)	1.2476	4.39878e-23	1.68977e-22	chr1	36792415	36792490	-	ENSMUSG00000026117.10	1	ENSMUST00000190128.1	13432	Zap70	zeta-chain (TCR) associated protein kinase	1	75	3' UTR	1.61047	1.34e-06	1.42e-06	chr1	174131516	174136890	+	ENSMUSG00000051528.4	1	ENSMUST00000214751.1	0	Olfr424	olfactory receptor 424	1	5374	Promoter (<=1kb)	2.15724	0.000134882	0.000141561	chr1	106392673	106393573
chr1	151355384	151355609	+	ENSMUSG00000023150.14	ENSMUST00000190872.1	-5638	Ivns1abp	influenza virus NS1A binding protein	1	225	3' UTR	1.04357	8.23844e-14	1.67371e-13	chr1	37487950	37488650	-	ENSMUSG00000103948.1	1	ENSMUST00000192316.1	0	4930594C11Rik	G1 to S phase transition pseudogene	1	700	Promoter (<=1kb)	1.46333	8.91e-12	1.93e-11	chr1	174819986	174821319	+	ENSMUSG00000050069.3	1	ENSMUST00000055294.3	100500	Grem2	gremlin 2, DAN family BMP antagonist	1	1333	3' UTR	1.23908	0.000502381	0.000519272	chr1	106541942	106558171
chr1	151717484	151718034	+	ENSMUSG00000100594.1	ENSMUST00000186444.1	36984	2810414N06Rik	RIKEN cDNA 2810414N06 gene	1	550	3' UTR	1.4839	1.75577e-26	7.98224e-26	chr1	37535950	37541010	-	ENSMUSG00000026110.15	1	ENSMUST00000042161.14	0	Mgat4a	mannoside acetylglucosaminyltransferase 4, isoenzyme A	1	5060	Promoter (<=1kb)	1.05579	1.6e-14	4.51e-14	chr1	176754516	176758698	+	ENSMUSG00000057335.11	2	ENSMUST00000192664.5	0	Cep170	centrosomal protein 170	1	4182	Promoter (<=1kb)	1.20533	1.68e-12	3.37e-12	chr1	107362076	107362351
chr1	151718334	151718409	+	ENSMUSG00000100594.1	ENSMUST00000186444.1	36609	2810414N06Rik	RIKEN cDNA 2810414N06 gene	1	75	3' UTR	1.77167	2.29203e-10	3.20157e-10	chr1	37719760	37719860	-	ENSMUSG00000026090.16	1	ENSMUST00000160589.1	0	2010300C02Rik	RIKEN cDNA 2010300C02 gene	1	100	Promoter (<=1kb)	1.31012	3.51e-10	6.25e-10	chr1	176889931	176890230	+	ENSMUSG00000102211.1	1	ENSMUST00000195566.1	425	Gm37490	NA	1	299	Promoter (<=1kb)	1.39955	6.05e-15	1.45e-14	chr1	107374150	107380475
chr1	151812762	151819395	+	ENSMUSG00000084557.1	ENSMUST00000122608.1	35560	Gm25279	predicted gene, 25279	1	6633	3' UTR	3.06727	5.44249e-307	8.6673e-305	chr1	37835240	37835315	-	ENSMUSG00000060771.15	2	ENSMUST00000134024.1	8406	Tsga10	testis specific 10	1	75	Exon (ENSMUST00000041815.14/ENSMUSG00000060771.15, exon 8 of 20)	1.24975	6.01e-08	7.65e-08	chr1	177443270	177444640	+	ENSMUSG00000063659.11	2	ENSMUST00000094276.4	0	Zbtb18	zinc finger and BTB domain containing 18	1	1370	Promoter (<=1kb)	1.69794	9.18e-155	3.73e-153	chr1	110084991	110099283
chr1	151820520	151820645	+	ENSMUSG00000084557.1	ENSMUST00000122608.1	34310	Gm25279	predicted gene, 25279	1	125	3' UTR	2.01456	4.55517e-08	4.90762e-08	chr1	37840370	37841497	-	ENSMUSG00000060771.15	2	ENSMUST00000134024.1	2224	Tsga10	testis specific 10	1	1127	5' UTR	1.87062	4.88e-26	2.75e-25	chr1	177446976	177448301	+	ENSMUSG00000063659.11	2	ENSMUST00000077225.7	1156	Zbtb18	zinc finger and BTB domain containing 18	1	1325	Promoter (1-2kb)	1.39409	2.49e-38	1.62e-37	chr1	110108819	110108894
chr1	153752751	153752851	+	ENSMUSG00000066800.11	ENSMUST00000182538.2	-1	Rnasel	ribonuclease L (2', 5'-oligoisoadenylate synthetase-dependent)	1	100	Promoter (<=1kb)	2.71959	1.65558e-07	1.71795e-07	chr1	37865217	37865292	-	ENSMUSG00000097268.1	1	ENSMUST00000181885.1	-7	Gm26805	NA	1	75	Promoter (<=1kb)	1.56173	3.87e-07	4.34e-07	chr1	178340950	178341175	+	ENSMUSG00000104279.1	1	ENSMUST00000194245.1	1350	Gm38300	NA	1	225	Promoter (1-2kb)	1.20171	1.18e-95	2.36e-94	chr1	118332386	118333107
chr1	153753660	153753735	+	ENSMUSG00000066800.11	ENSMUST00000182538.2	809	Rnasel	ribonuclease L (2', 5'-oligoisoadenylate synthetase-dependent)	1	75	Promoter (<=1kb)	1.99548	3.33605e-09	4.0343e-09	chr1	37995272	37995991	-	ENSMUSG00000058407.12	2	ENSMUST00000192960.5	0	Txndc9	thioredoxin domain containing 9	1	719	Promoter (<=1kb)	1.54804	6.57e-38	5.73e-37	chr1	178481387	178481487	+	ENSMUSG00000026495.8	1	ENSMUST00000192905.1	32604	Efcab2	EF-hand calcium binding domain 2	1	100	3' UTR	1.71684	2.21e-07	2.73e-07	chr1	118419625	118419725
chr1	153754085	153754385	+	ENSMUSG00000066800.11	ENSMUST00000182538.2	1234	Rnasel	ribonuclease L (2', 5'-oligoisoadenylate synthetase-dependent)	1	300	Promoter (1-2kb)	2.97136	1.14932e-16	2.97638e-16	chr1	37996741	37997441	-	ENSMUSG00000058407.12	2	ENSMUST00000162031.7	0	Txndc9	thioredoxin domain containing 9	1	700	Promoter (<=1kb)	2.22125	2.42e-60	3.77e-59	chr1	178916280	178916880	+	ENSMUSG00000089713.1	5	ENSMUST00000162545.1	734	Gm16564	NA	1	600	Promoter (<=1kb)	1.44872	1.42e-08	1.99e-08	chr1	118607159	118607659
chr1	153754410	153754635	+	ENSMUSG00000066800.11	ENSMUST00000182016.1	-1349	Rnasel	ribonuclease L (2', 5'-oligoisoadenylate synthetase-dependent)	1	225	Promoter (1-2kb)	3.85445	1.81142e-12	3.20595e-12	chr1	38177725	38177875	-	ENSMUSG00000037138.18	1	ENSMUST00000136641.2	19568	Aff3	AF4/FMR2 family, member 3	1	150	3' UTR	1.54798	1.24e-06	1.31e-06	chr1	178932104	178932504	+	ENSMUSG00000089713.1	5	ENSMUST00000162545.1	-14491	Gm16564	NA	1	400	3' UTR	2.03105	6.53e-09	9.43e-09	chr1	118609134	118609459
chr1	153754685	153756022	+	ENSMUSG00000066800.11	ENSMUST00000182016.1	0	Rnasel	ribonuclease L (2', 5'-oligoisoadenylate synthetase-dependent)	1	1337	Promoter (<=1kb)	2.505	1.44976e-21	5.12508e-21	chr1	38535275	38535544	-	ENSMUSG00000102984.1	1	ENSMUST00000195175.1	47757	Gm34727	predicted gene, 34727	1	269	3' UTR	1.04413	3.64e-17	1.25e-16	chr1	178932779	178933229	+	ENSMUSG00000089713.1	5	ENSMUST00000162545.1	-15166	Gm16564	NA	1	450	3' UTR	1.66101	7.76e-67	9.85e-66	chr1	119527234	119527884
chr1	153908598	153908698	+	ENSMUSG00000026473.16	ENSMUST00000154576.1	2556	Glul	glutamate-ammonia ligase (glutamine synthetase)	1	100	3' UTR	1.04951	2.70397e-19	8.36066e-19	chr1	43049399	43049549	-	ENSMUSG00000100269.1	1	ENSMUST00000185980.1	-6718	Gm28782	predicted gene 28782	1	150	3' UTR	1.03583	6.64e-08	8.4e-08	chr1	179592863	179593411	+	ENSMUSG00000038949.8	3	ENSMUST00000143270.1	0	Cnst	consortin, connexin sorting protein	1	548	Promoter (<=1kb)	1.13449	2.14e-21	7.32e-21	chr1	121328141	121328641
chr1	155567295	155567445	+	ENSMUSG00000033701.13	ENSMUST00000159339.1	48	Acbd6	acyl-Coenzyme A binding domain containing 6	1	150	Promoter (<=1kb)	2.06563	9.69443e-10	1.25152e-09	chr1	43075120	43075770	-	ENSMUSG00000070939.9	1	ENSMUST00000188598.1	-14188	Tgfbrap1	transforming growth factor, beta receptor associated protein 1	1	650	Exon (ENSMUST00000095014.7/ENSMUSG00000070939.9, exon 3 of 13)	1.42057	4.76e-23	2.3e-22	chr1	179602146	179605131	+	ENSMUSG00000038949.8	3	ENSMUST00000143270.1	8757	Cnst	consortin, connexin sorting protein	1	2985	Exon (ENSMUST00000040706.8/ENSMUSG00000038949.8, exon 5 of 11)	1.16694	5.86e-12	1.12e-11	chr1	121496914	121499353
chr1	156051470	156051870	+	ENSMUSG00000050565.16	ENSMUST00000097526.2	10554	Tor1aip2	torsin A interacting protein 2	1	400	5' UTR	1.24411	3.76321e-27	1.7743e-26	chr1	43092573	43092673	-	ENSMUSG00000041878.3	1	ENSMUST00000039080.3	0	8430432A02Rik	RIKEN cDNA 8430432A02 gene	1	100	Promoter (<=1kb)	1.52443	1.55e-14	4.38e-14	chr1	179625994	179626219	+	ENSMUSG00000038949.8	3	ENSMUST00000143270.1	32605	Cnst	consortin, connexin sorting protein	1	225	3' UTR	1.32539	1.86e-12	3.72e-12	chr1	121499403	121501240
chr1	156061619	156061694	+	ENSMUSG00000050565.16	ENSMUST00000125371.1	-1519	Tor1aip2	torsin A interacting protein 2	1	75	Promoter (1-2kb)	1.2063	2.1087e-13	4.11921e-13	chr1	51477502	51477752	-	ENSMUSG00000026107.11	1	ENSMUST00000186003.6	315	Nabp1	nucleic acid binding protein 1	1	250	Promoter (<=1kb)	1.00732	1.1e-09	1.83e-09	chr1	179803775	179803875	+	ENSMUSG00000026491.13	3	ENSMUST00000027768.13	-96	Ahctf1	AT hook containing transcription factor 1	1	100	Promoter (<=1kb)	1.55735	1.23e-05	1.34e-05	chr1	121501365	121501490
chr1	156061719	156061794	+	ENSMUSG00000050565.16	ENSMUST00000125371.1	-1419	Tor1aip2	torsin A interacting protein 2	1	75	Promoter (1-2kb)	1.22998	1.89845e-13	3.7258e-13	chr1	52458343	52464804	-	ENSMUSG00000002881.14	1	ENSMUST00000167732.1	2253	Nab1	Ngfi-A binding protein 1	1	6461	3' UTR	1.50147	4.71e-62	7.59e-61	chr1	179960471	179975982	+	ENSMUSG00000026490.18	5	ENSMUST00000097453.8	0	Cdc42bpa	CDC42 binding protein kinase alpha	1	15511	Promoter (<=1kb)	1.06473	1.87e-14	4.31e-14	chr1	121505990	121506190
chr1	156061994	156062144	+	ENSMUSG00000050565.16	ENSMUST00000125371.1	-1069	Tor1aip2	torsin A interacting protein 2	1	150	Promoter (1-2kb)	1.35004	9.0849e-14	1.83952e-13	chr1	52656485	52658385	-	ENSMUSG00000103630.1	1	ENSMUST00000191873.1	-594	Gm37242	NA	1	1900	Promoter (<=1kb)	1.50453	3.67e-84	8.86e-83	chr1	180107209	180107359	+	ENSMUSG00000026490.18	5	ENSMUST00000152582.7	193	Cdc42bpa	CDC42 binding protein kinase alpha	1	150	Promoter (<=1kb)	1.48433	9.77e-09	1.39e-08	chr1	122232131	122232206
chr1	156064893	156065918	+	ENSMUSG00000050565.16	ENSMUST00000125371.1	1681	Tor1aip2	torsin A interacting protein 2	1	1025	Promoter (1-2kb)	2.13775	4.08244e-40	3.04106e-39	chr1	52727256	52727456	-	ENSMUSG00000041439.15	1	ENSMUST00000147421.1	0	Mfsd6	major facilitator superfamily domain containing 6	1	200	Promoter (<=1kb)	1.44835	2.99e-08	4e-08	chr1	180107409	180107734	+	ENSMUSG00000026490.18	5	ENSMUST00000152582.7	393	Cdc42bpa	CDC42 binding protein kinase alpha	1	325	Promoter (<=1kb)	1.19458	2.68e-21	9.14e-21	chr1	122249090	122250427
chr1	156066418	156066893	+	ENSMUSG00000050565.16	ENSMUST00000125371.1	3206	Tor1aip2	torsin A interacting protein 2	1	475	3' UTR	1.82809	8.02373e-13	1.47631e-12	chr1	52953330	52963057	-	ENSMUSG00000043629.12	1	ENSMUST00000114492.7	0	1700019D03Rik	RIKEN cDNA 1700019D03 gene	1	9727	Promoter (<=1kb)	1.6284	2.58e-06	2.67e-06	chr1	180111184	180111284	+	ENSMUSG00000026490.18	5	ENSMUST00000145181.1	-55	Cdc42bpa	CDC42 binding protein kinase alpha	1	100	Promoter (<=1kb)	1.14765	4.98e-10	8.02e-10	chr1	125595114	125595239
chr1	156635157	156636882	+	ENSMUSG00000026596.13	ENSMUST00000190749.1	19235	Abl2	v-abl Abelson murine leukemia viral oncogene 2 (arg, Abelson-related gene)	1	1725	Exon (ENSMUST00000166172.8/ENSMUSG00000026596.13, exon 9 of 13)	3.06888	5.09016e-12	8.60496e-12	chr1	53504183	53518777	-	ENSMUSG00000092657.1	1	ENSMUST00000174916.1	-60789	Gm25240	NA	1	14594	Exon (ENSMUST00000094964.6/ENSMUSG00000096141.2, exon 41 of 66)	1.1172	1.1e-06	1.17e-06	chr1	180111334	180111459	+	ENSMUSG00000026490.18	5	ENSMUST00000145181.1	0	Cdc42bpa	CDC42 binding protein kinase alpha	1	125	Promoter (<=1kb)	2.02127	9.4e-10	1.48e-09	chr1	125595264	125595514
chr1	156642443	156642918	+	ENSMUSG00000060519.11	ENSMUST00000154353.1	15540	Tor3a	torsin family 3, member A	1	475	3' UTR	1.7706	6.10953e-18	1.73052e-17	chr1	53812925	53813125	-	ENSMUSG00000102405.1	1	ENSMUST00000194911.1	21725	Gm37863	NA	1	200	3' UTR	1.39192	1.29e-06	1.37e-06	chr1	180138544	180139770	+	ENSMUSG00000103636.1	1	ENSMUST00000195719.1	8381	Gm38331	predicted gene, 38331	1	1226	Exon (ENSMUST00000097453.8/ENSMUSG00000026490.18, exon 24 of 35)	1.15783	2.46e-30	1.23e-29	chr1	127384920	127387508
chr1	156678619	156678744	+	ENSMUSG00000102961.1	ENSMUST00000194858.1	75	Gm19918	predicted gene, 19918	1	125	Promoter (<=1kb)	2.34464	1.07559e-07	1.12886e-07	chr1	53926008	53926508	-	ENSMUSG00000087949.1	1	ENSMUST00000157324.1	-39068	Gm24251	NA	1	500	Exon (ENSMUST00000120904.7/ENSMUSG00000042807.15, exon 9 of 29)	1.17707	4.27e-14	1.16e-13	chr1	180330484	180332291	+	ENSMUSG00000038855.10	1	ENSMUST00000070181.6	0	Itpkb	inositol 1,4,5-trisphosphate 3-kinase B	1	1807	Promoter (<=1kb)	1.3687	6.22e-71	8.63e-70	chr1	127482545	127483270
chr1	158684122	158688967	+	ENSMUSG00000026587.15	ENSMUST00000194658.1	5329	Astn1	astrotactin 1	1	4845	3' UTR	2.10955	4.99089e-19	1.51772e-18	chr1	54647364	54647639	-	ENSMUSG00000052331.14	2	ENSMUST00000189563.1	974	Ankrd44	ankyrin repeat domain 44	1	275	Promoter (<=1kb)	1.66302	1.23e-05	1.25e-05	chr1	180362423	180362498	+	ENSMUSG00000104388.1	2	ENSMUST00000193199.1	4775	Gm37033	NA	1	75	Exon (ENSMUST00000193199.1/ENSMUSG00000104388.1, exon 1 of 1)	2.07488	3.44e-19	1.05e-18	chr1	127485570	127485720
chr1	159344999	159345074	+	ENSMUSG00000040782.12	ENSMUST00000192841.1	2644	Cop1	COP1, E3 ubiquitin ligase	1	75	3' UTR	1.68777	4.99233e-07	5.06866e-07	chr1	54647664	54647739	-	ENSMUSG00000052331.14	2	ENSMUST00000189563.1	874	Ankrd44	ankyrin repeat domain 44	1	75	Promoter (<=1kb)	2.52904	2.08e-06	2.16e-06	chr1	180364623	180364998	+	ENSMUSG00000104388.1	2	ENSMUST00000193199.1	6975	Gm37033	NA	1	375	Exon (ENSMUST00000193199.1/ENSMUSG00000104388.1, exon 1 of 1)	2.10627	3.07e-07	3.74e-07	chr1	127802166	127803016
chr1	160075288	160075788	+	ENSMUSG00000090394.8	ENSMUST00000097513.3	127	4930523C07Rik	RIKEN cDNA 4930523C07 gene	1	500	Promoter (<=1kb)	2.49814	2.07292e-15	4.87417e-15	chr1	54913944	54914094	-	ENSMUSG00000102642.1	1	ENSMUST00000193052.1	2500	A130048G24Rik	RIKEN cDNA A130048G24 gene	1	150	Exon (ENSMUST00000193052.1/ENSMUSG00000102642.1, exon 1 of 1)	1.78751	3.5e-06	3.59e-06	chr1	180422414	180422739	+	ENSMUSG00000053963.7	1	ENSMUST00000210737.1	39873	Stum	mechanosensory transduction mediator	1	325	3' UTR	1.09701	2.15e-38	1.4e-37	chr1	127803441	127803791
chr1	160078088	160078613	+	ENSMUSG00000026729.9	ENSMUST00000164249.2	-104	4930562F07Rik	RIKEN cDNA 4930562F07 gene	1	525	Promoter (<=1kb)	5.06291	9.50805e-12	1.56493e-11	chr1	56796730	56796855	-	ENSMUSG00000045336.5	1	ENSMUST00000062085.5	-159296	Hsfy2	heat shock transcription factor, Y-linked 2	1	125	3' UTR	4.11435	8.25e-07	8.91e-07	chr1	180587230	180588124	+	ENSMUSG00000098926.1	1	ENSMUST00000183443.1	30	Mir6904	microRNA 6904	1	894	Promoter (<=1kb)	1.29176	5.73e-77	8.83e-76	chr1	127803816	127803966
chr1	160962454	160963761	+	ENSMUSG00000040423.11	ENSMUST00000161708.1	11478	Rc3h1	RING CCCH (C3H) domains 1	1	1307	3' UTR	1.25884	8.82814e-09	1.01777e-08	chr1	57406418	57406593	-	ENSMUSG00000048495.16	1	ENSMUST00000097732.10	0	Tyw5	tRNA-yW synthesizing protein 5	1	175	Promoter (<=1kb)	1.79342	3.74e-11	7.53e-11	chr1	180815600	180816175	+	ENSMUSG00000060743.12	1	ENSMUST00000162814.7	-1658	H3f3a	H3.3 histone A	1	575	Promoter (1-2kb)	1.58572	1.29e-32	7.04e-32	chr1	127804216	127804766
chr1	161082954	161083104	+	ENSMUSG00000026708.16	ENSMUST00000155808.1	6930	Cenpl	centromere protein L	1	150	3' UTR	2.80751	1.85445e-08	2.07155e-08	chr1	58421007	58424059	-	ENSMUSG00000026034.17	1	ENSMUST00000135380.1	0	Clk1	CDC-like kinase 1	1	3052	Promoter (<=1kb)	1.45691	1.33e-230	1.46e-228	chr1	180862337	180862487	+	ENSMUSG00000038806.7	3	ENSMUST00000194948.1	238	Sde2	SDE2 telomere maintenance homolog (S. pombe)	1	150	Promoter (<=1kb)	1.24346	1.49e-09	2.3e-09	chr1	127807591	127808061
chr1	161970435	161970635	+	ENSMUSG00000026698.8	ENSMUST00000159648.1	1134	Pigc	phosphatidylinositol glycan anchor biosynthesis, class C	1	200	Promoter (1-2kb)	1.85015	9.39803e-13	1.71876e-12	chr1	58445095	58445195	-	ENSMUSG00000026035.15	1	ENSMUST00000124550.1	0	Ppil3	peptidylprolyl isomerase (cyclophilin)-like 3	1	100	Promoter (<=1kb)	1.78529	1.45e-07	1.73e-07	chr1	180862537	180862662	+	ENSMUSG00000038806.7	3	ENSMUST00000194948.1	438	Sde2	SDE2 telomere maintenance homolog (S. pombe)	1	125	Promoter (<=1kb)	1.20672	2.94e-12	5.79e-12	chr1	127924620	127924995
chr1	161970660	161970960	+	ENSMUSG00000026698.8	ENSMUST00000159648.1	1359	Pigc	phosphatidylinositol glycan anchor biosynthesis, class C	1	300	Promoter (1-2kb)	2.2385	8.0255e-17	2.10325e-16	chr1	58463445	58465999	-	ENSMUSG00000094245.1	1	ENSMUST00000179823.1	622	LOC115487580	U6 spliceosomal RNA	1	2554	Promoter (<=1kb)	1.38249	1.99e-30	1.34e-29	chr1	180862712	180862837	+	ENSMUSG00000038806.7	3	ENSMUST00000194948.1	613	Sde2	SDE2 telomere maintenance homolog (S. pombe)	1	125	Promoter (<=1kb)	1.0199	4.12e-06	4.61e-06	chr1	127927961	127937412
chr1	161971035	161971635	+	ENSMUSG00000026698.8	ENSMUST00000159648.1	1734	Pigc	phosphatidylinositol glycan anchor biosynthesis, class C	1	600	Promoter (1-2kb)	2.64543	1.11989e-29	5.88011e-29	chr1	58902973	58903873	-	ENSMUSG00000026028.12	1	ENSMUST00000172685.1	3339	Trak2	trafficking protein, kinesin binding 2	1	900	3' UTR	1.3525	9.85e-77	2.08e-75	chr1	180958037	180960081	+	ENSMUSG00000026519.16	2	ENSMUST00000161942.1	0	Tmem63a	transmembrane protein 63a	1	2044	Promoter (<=1kb)	1.0438	6.54e-11	1.14e-10	chr1	127937512	127938645
chr1	163916297	163916447	+	ENSMUSG00000026584.14	ENSMUST00000161908.7	-12653	Scyl3	SCY1-like 3 (S. cerevisiae)	1	150	3' UTR	2.63166	1.69158e-14	3.66975e-14	chr1	59100589	59101189	-	ENSMUSG00000072295.7	1	ENSMUST00000097080.3	-5690	C2cd6	C2 calcium dependent domain containing 6	1	600	3' UTR	1.65952	6.49e-28	3.99e-27	chr1	180960306	180961098	+	ENSMUSG00000026519.16	2	ENSMUST00000161942.1	240	Tmem63a	transmembrane protein 63a	1	792	Promoter (<=1kb)	2.23011	8.17e-34	4.61e-33	chr1	127939050	127942529
chr1	163952434	163952609	+	ENSMUSG00000026584.14	ENSMUST00000162920.1	1222	Scyl3	SCY1-like 3 (S. cerevisiae)	1	175	Promoter (1-2kb)	1.5005	3.43146e-11	5.29553e-11	chr1	59163151	59163376	-	ENSMUSG00000079550.9	3	ENSMUST00000114275.8	13	Mpp4	membrane protein, palmitoylated 4 (MAGUK p55 subfamily member 4)	1	225	Promoter (<=1kb)	2.14982	1.41e-07	1.69e-07	chr1	182128311	182130866	+	ENSMUSG00000026511.7	2	ENSMUST00000193005.1	0	Srp9	signal recognition particle 9	1	2555	Promoter (<=1kb)	1.13558	7.3e-101	1.58e-99	chr1	127942854	127942929
chr1	163995038	163996330	+	ENSMUSG00000041396.13	ENSMUST00000111490.1	150	Mettl18	methyltransferase like 18	1	1292	Promoter (<=1kb)	2.30899	1.66741e-09	2.08799e-09	chr1	59163776	59167526	-	ENSMUSG00000079550.9	3	ENSMUST00000114275.8	-388	Mpp4	membrane protein, palmitoylated 4 (MAGUK p55 subfamily member 4)	1	3750	Promoter (<=1kb)	1.6001	3.83e-16	1.22e-15	chr1	182131141	182131916	+	ENSMUSG00000026511.7	2	ENSMUST00000193005.1	443	Srp9	signal recognition particle 9	1	775	Promoter (<=1kb)	1.91032	2.24e-76	3.41e-75	chr1	128175042	128175192
chr1	164186886	164192307	+	ENSMUSG00000089790.1	ENSMUST00000162889.1	20308	Gm16588	NA	1	5421	Exon (ENSMUST00000086040.5/ENSMUSG00000026579.8, exon 11 of 25)	2.51881	4.55807e-13	8.59675e-13	chr1	60083799	60085719	-	ENSMUSG00000026019.15	4	ENSMUST00000147413.1	43	Wdr12	WD repeat domain 12	1	1920	Promoter (<=1kb)	2.55139	5.24e-06	5.35e-06	chr1	182440960	182441645	+	ENSMUSG00000026510.10	2	ENSMUST00000191804.1	-431	Trp53bp2	transformation related protein 53 binding protein 2	1	685	Promoter (<=1kb)	1.71998	8.89e-15	2.1e-14	chr1	128175292	128175367
chr1	164194332	164194407	+	ENSMUSG00000089790.1	ENSMUST00000162889.1	27754	Gm16588	NA	1	75	Exon (ENSMUST00000086040.5/ENSMUSG00000026579.8, exon 13 of 25)	2.13471	1.48196e-07	1.54184e-07	chr1	60088090	60089260	-	ENSMUSG00000026019.15	4	ENSMUST00000136461.1	-2152	Wdr12	WD repeat domain 12	1	1170	Exon (ENSMUST00000027173.14/ENSMUSG00000026019.15, exon 4 of 13)	1.16387	5.63e-07	6.2e-07	chr1	182448596	182448946	+	ENSMUSG00000026510.10	2	ENSMUST00000191626.1	3825	Trp53bp2	transformation related protein 53 binding protein 2	1	350	Exon (ENSMUST00000117245.1/ENSMUSG00000026510.10, exon 13 of 18)	1.54872	1.39e-68	1.84e-67	chr1	128178067	128181990
chr1	164194482	164194582	+	ENSMUSG00000089790.1	ENSMUST00000162889.1	27904	Gm16588	NA	1	100	Exon (ENSMUST00000086040.5/ENSMUSG00000026579.8, exon 13 of 25)	3.80834	4.24584e-09	5.06911e-09	chr1	60091021	60091096	-	ENSMUSG00000026019.15	4	ENSMUST00000136461.1	-5083	Wdr12	WD repeat domain 12	1	75	Exon (ENSMUST00000027173.14/ENSMUSG00000026019.15, exon 3 of 13)	1.32536	8.57e-07	9.23e-07	chr1	182892100	182896008	+	ENSMUSG00000102291.1	1	ENSMUST00000192563.1	-11702	Gm37542	NA	1	3908	3' UTR	1.14393	5.52e-24	2.13e-23	chr1	128236850	128236925
chr1	164275584	164280623	+	ENSMUSG00000026578.6	ENSMUST00000027867.6	0	Ccdc181	coiled-coil domain containing 181	1	5039	Promoter (<=1kb)	2.05695	1.76565e-151	8.59405e-150	chr1	60094254	60097859	-	ENSMUSG00000026019.15	4	ENSMUST00000133767.1	0	Wdr12	WD repeat domain 12	1	3605	Promoter (<=1kb)	2.16335	1.38e-15	4.22e-15	chr1	183388980	183397807	+	ENSMUSG00000072258.10	1	ENSMUST00000097043.10	0	Taf1a	TATA-box binding protein associated factor, RNA polymerase I, A	1	8827	Promoter (<=1kb)	1.27877	2.64e-16	6.89e-16	chr1	128236950	128237050
chr1	164503483	164513409	+	ENSMUSG00000097281.2	ENSMUST00000181831.2	175	Gm26685	predicted gene, 26685	1	9926	Promoter (<=1kb)	2.40575	4.34635e-11	6.62884e-11	chr1	63056730	63056955	-	ENSMUSG00000040865.15	7	ENSMUST00000188100.1	6606	Ino80d	INO80 complex subunit D	1	225	3' UTR	1.09298	2.75e-07	3.16e-07	chr1	185282482	185284234	+	ENSMUSG00000026618.11	3	ENSMUST00000131770.1	4048	Iars2	isoleucine-tRNA synthetase 2, mitochondrial	1	1752	3' UTR	2.19292	3.68e-11	6.57e-11	chr1	128244013	128252254
chr1	164513584	164514109	+	ENSMUSG00000097281.2	ENSMUST00000181831.2	10276	Gm26685	predicted gene, 26685	1	525	Exon (ENSMUST00000181831.2/ENSMUSG00000097281.2, exon 3 of 3)	3.44996	8.07865e-14	1.64298e-13	chr1	63058780	63058905	-	ENSMUSG00000040865.15	7	ENSMUST00000188100.1	4656	Ino80d	INO80 complex subunit D	1	125	Exon (ENSMUST00000133236.7/ENSMUSG00000040865.15, exon 9 of 13)	1.17304	1.26e-07	1.52e-07	chr1	185345334	185346681	+	ENSMUSG00000026617.16	1	ENSMUST00000137757.1	13128	Bpnt1	bisphosphate 3'-nucleotidase 1	1	1347	Exon (ENSMUST00000027916.12/ENSMUSG00000026617.16, exon 4 of 9)	1.26769	1.51e-13	3.28e-13	chr1	128274667	128277194
chr1	164514184	164514309	+	ENSMUSG00000097281.2	ENSMUST00000181831.2	10876	Gm26685	predicted gene, 26685	1	125	Exon (ENSMUST00000181831.2/ENSMUSG00000097281.2, exon 3 of 3)	2.81431	9.26306e-08	9.75425e-08	chr1	63060894	63060969	-	ENSMUSG00000040865.15	7	ENSMUST00000188100.1	2592	Ino80d	INO80 complex subunit D	1	75	Exon (ENSMUST00000188100.1/ENSMUSG00000040865.15, exon 1 of 1)	2.4137	1.37e-08	1.93e-08	chr1	185401254	185401654	+	ENSMUSG00000026615.14	2	ENSMUST00000192049.1	1597	Eprs	glutamyl-prolyl-tRNA synthetase	1	400	Promoter (1-2kb)	1.47562	4.7e-44	3.57e-43	chr1	128278919	128279069
chr1	165489358	165503244	+	ENSMUSG00000087886.1	ENSMUST00000157261.1	0	Gm23599	NA	1	13886	Promoter (<=1kb)	2.95723	2.57601e-08	2.84138e-08	chr1	63060994	63061244	-	ENSMUSG00000040865.15	7	ENSMUST00000188100.1	2317	Ino80d	INO80 complex subunit D	1	250	Exon (ENSMUST00000133236.7/ENSMUSG00000040865.15, exon 8 of 13)	1.74604	1.45e-09	2.38e-09	chr1	185403529	185407921	+	ENSMUSG00000026615.14	2	ENSMUST00000192049.1	3872	Eprs	glutamyl-prolyl-tRNA synthetase	1	4392	Exon (ENSMUST00000192284.5/ENSMUSG00000026615.14, exon 19 of 20)	1.85687	3.99e-06	4.46e-06	chr1	128279169	128279369
chr1	165774596	165774671	+	ENSMUSG00000104306.1	ENSMUST00000194000.1	2484	Gm36972	NA	1	75	3' UTR	1.68797	1.45255e-09	1.83279e-09	chr1	63093344	63093444	-	ENSMUSG00000040865.15	7	ENSMUST00000133236.7	-1416	Ino80d	INO80 complex subunit D	1	100	Promoter (1-2kb)	1.03208	1.29e-09	2.13e-09	chr1	186705694	186706852	+	ENSMUSG00000039239.14	3	ENSMUST00000045288.13	0	Tgfb2	transforming growth factor, beta 2	1	1158	Promoter (<=1kb)	1.03023	6.68e-28	3.03e-27	chr1	129273301	129273401
chr1	165870957	165876998	+	ENSMUSG00000026565.18	ENSMUST00000184799.1	3162	Pou2f1	POU domain, class 2, transcription factor 1	1	6041	3' UTR	1.76015	1.06242e-47	9.98098e-47	chr1	63114479	63114667	-	ENSMUSG00000040865.15	7	ENSMUST00000097718.8	0	Ino80d	INO80 complex subunit D	1	188	Promoter (<=1kb)	1.0464	3.6e-08	4.75e-08	chr1	187215507	187226044	+	ENSMUSG00000039210.16	1	ENSMUST00000097443.9	0	Gpatch2	G patch domain containing 2	1	10537	Promoter (<=1kb)	2.11239	2.97e-18	8.65e-18	chr1	129595779	129613133
chr1	171122886	171122961	+	ENSMUSG00000026649.14	ENSMUST00000143623.7	-189	Cfap126	cilia and flagella associated protein 126	1	75	Promoter (<=1kb)	1.98858	1.59878e-15	3.7996e-15	chr1	64035171	64042007	-	ENSMUSG00000098487.1	1	ENSMUST00000184798.1	494	Mir6899	microRNA 6899	1	6836	Promoter (<=1kb)	1.45547	1.26e-67	2.26e-66	chr1	187349645	187350245	+	ENSMUSG00000104245.1	2	ENSMUST00000192285.1	27224	Gm38155	NA	1	600	3' UTR	1.13376	1.75e-238	1.32e-236	chr1	130529012	130529487
chr1	171217887	171218562	+	ENSMUSG00000005677.14	ENSMUST00000149404.1	3539	Nr1i3	nuclear receptor subfamily 1, group I, member 3	1	675	3' UTR	4.40556	2.04209e-16	5.19807e-16	chr1	64607572	64607947	-	ENSMUSG00000025956.10	3	ENSMUST00000162806.7	7684	Mettl21a	methyltransferase like 21A	1	375	3' UTR	1.30029	1.15e-08	1.64e-08	chr1	189850890	189851690	+	ENSMUSG00000026604.17	1	ENSMUST00000195038.1	5848	Ptpn14	protein tyrosine phosphatase, non-receptor type 14	1	800	Exon (ENSMUST00000097442.8/ENSMUSG00000026604.17, exon 13 of 19)	4.91694	3.58e-09	5.3e-09	chr1	130529512	130529587
chr1	171341395	171341495	+	ENSMUSG00000013997.10	ENSMUST00000136339.1	2972	Nit1	nitrilase 1	1	100	3' UTR	2.9415	1.00522e-09	1.29505e-09	chr1	64794240	64794790	-	ENSMUSG00000051344.13	2	ENSMUST00000187188.1	41974	Plekhm3	pleckstrin homology domain containing, family M, member 3	1	550	3' UTR	1.11557	1.04e-14	2.96e-14	chr1	190944953	190945278	+	ENSMUSG00000026634.16	1	ENSMUST00000146048.1	7702	Angel2	angel homolog 2	1	325	3' UTR	1.52883	1.28e-08	1.79e-08	chr1	130717801	130720105
chr1	171342070	171342331	+	ENSMUSG00000013997.10	ENSMUST00000136339.1	2136	Nit1	nitrilase 1	1	261	3' UTR	2.52322	1.31828e-12	2.36635e-12	chr1	64921729	64922054	-	ENSMUSG00000051344.13	2	ENSMUST00000140857.1	6043	Plekhm3	pleckstrin homology domain containing, family M, member 3	1	325	Exon (ENSMUST00000139649.7/ENSMUSG00000051344.13, exon 3 of 9)	1.26306	2.14e-09	3.42e-09	chr1	191026374	191029531	+	ENSMUSG00000066595.9	1	ENSMUST00000085635.5	-217	Flvcr1	feline leukemia virus subgroup C cellular receptor 1	1	3157	Promoter (<=1kb)	1.57334	3.3e-13	7e-13	chr1	130743607	130744157
chr1	171417936	171418761	+	ENSMUSG00000103711.1	ENSMUST00000193060.1	-111	Tstd1	thiosulfate sulfurtransferase (rhodanese)-like domain containing 1	1	825	Promoter (<=1kb)	2.39224	1.30232e-40	9.86698e-40	chr1	66766675	66766775	-	ENSMUSG00000102559.1	1	ENSMUST00000195411.1	1956	Gm37570	NA	1	100	Promoter (1-2kb)	2.5611	3.15e-07	3.58e-07	chr1	191350418	191350914	+	ENSMUSG00000026626.11	2	ENSMUST00000191920.1	5551	Ppp2r5a	protein phosphatase 2, regulatory subunit B', alpha	1	496	3' UTR	1.82629	1.97e-09	3e-09	chr1	130826683	130829091
chr1	171463315	171464090	+	ENSMUSG00000038235.4	ENSMUST00000155913.1	466	F11r	F11 receptor	1	775	Promoter (<=1kb)	2.44175	5.74521e-111	1.73233e-109	chr1	66793669	66793844	-	ENSMUSG00000103706.1	1	ENSMUST00000194648.1	2454	6820402A03Rik	RIKEN cDNA 6820402A03 gene	1	175	Exon (ENSMUST00000194648.1/ENSMUSG00000103706.1, exon 1 of 1)	1.28221	2.39e-06	2.47e-06	chr1	191779845	191780445	+	ENSMUSG00000064845.1	2	ENSMUST00000082911.1	-7012	LOC115487607	U6 spliceosomal RNA	1	600	3' UTR	1.07433	5.95e-109	1.43e-107	chr1	130841722	130847231
chr1	171503752	171504252	+	ENSMUSG00000091993.2	ENSMUST00000181170.1	0	B930036N10Rik	RIKEN cDNA B930036N10 gene	1	500	Promoter (<=1kb)	3.25023	1.47245e-12	2.633e-12	chr1	69534938	69536038	-	ENSMUSG00000101156.1	3	ENSMUST00000187100.1	21007	Gm29114	NA	1	1100	3' UTR	1.35472	1.72e-27	1.04e-26	chr1	191780770	191781420	+	ENSMUSG00000064845.1	2	ENSMUST00000082911.1	-7937	LOC115487607	U6 spliceosomal RNA	1	650	3' UTR	1.14783	1.42e-33	7.97e-33	chr1	130851424	130852249
chr1	171839771	171852236	+	ENSMUSG00000038147.13	ENSMUST00000135386.1	0	Cd84	CD84 antigen	1	12465	Promoter (<=1kb)	3.02506	3.70653e-16	9.23705e-16	chr1	69538663	69539013	-	ENSMUSG00000101156.1	3	ENSMUST00000187100.1	24732	Gm29114	NA	1	350	3' UTR	1.04912	2.13e-12	4.92e-12	chr1	191907291	191909278	+	ENSMUSG00000055833.14	2	ENSMUST00000139827.7	0	1700034H15Rik	RIKEN cDNA 1700034H15 gene	1	1987	Promoter (<=1kb)	1.82732	4.96e-16	1.27e-15	chr1	131174666	131178788
chr1	171854911	171872860	+	ENSMUSG00000038147.13	ENSMUST00000042302.6	14279	Cd84	CD84 antigen	1	17949	3' UTR	2.37112	1.79625e-10	2.54196e-10	chr1	69539038	69539288	-	ENSMUSG00000101156.1	3	ENSMUST00000187100.1	25107	Gm29114	NA	1	250	Exon (ENSMUST00000027146.8/ENSMUSG00000025997.13, exon 8 of 8)	1.12571	1.31e-09	2.16e-09	chr1	191909328	191909753	+	ENSMUSG00000055833.14	2	ENSMUST00000069573.5	-1802	1700034H15Rik	RIKEN cDNA 1700034H15 gene	1	425	Promoter (1-2kb)	1.82834	1.48e-48	1.27e-47	chr1	131179488	131179663
chr1	172119270	172119504	+	ENSMUSG00000026553.17	ENSMUST00000142765.1	1169	Copa	coatomer protein complex subunit alpha	1	234	Promoter (1-2kb)	1.02057	1.45378e-15	3.46857e-15	chr1	69682536	69682761	-	ENSMUSG00000025997.13	2	ENSMUST00000188110.6	1396	Ikzf2	IKAROS family zinc finger 2	1	225	Promoter (1-2kb)	1.35332	7.91e-07	8.56e-07	chr1	191985120	191985295	+	ENSMUSG00000049353.17	2	ENSMUST00000192547.1	951	Rd3	retinal degeneration 3	1	175	Promoter (<=1kb)	1.32582	1.26e-34	7.31e-34	chr1	131830387	131830662
chr1	172119937	172120012	+	ENSMUSG00000026553.17	ENSMUST00000142765.1	1836	Copa	coatomer protein complex subunit alpha	1	75	Promoter (1-2kb)	1.09123	9.91216e-17	2.57832e-16	chr1	69687132	69687245	-	ENSMUSG00000025997.13	2	ENSMUST00000187184.6	0	Ikzf2	IKAROS family zinc finger 2	1	113	Promoter (<=1kb)	1.02873	2.86e-07	3.27e-07	chr1	191986720	191987545	+	ENSMUSG00000049353.17	2	ENSMUST00000192547.1	2551	Rd3	retinal degeneration 3	1	825	3' UTR	1.81312	1.82e-212	1.19e-210	chr1	131929930	131931392
chr1	172134036	172134703	+	ENSMUSG00000003464.13	ENSMUST00000133081.1	77	Pex19	peroxisomal biogenesis factor 19	1	667	Promoter (<=1kb)	1.70215	1.67711e-14	3.63981e-14	chr1	72427711	72428436	-	ENSMUSG00000085812.1	1	ENSMUST00000146593.1	-31063	Gm15843	ribosomal protein L17 pseudogene	1	725	3' UTR	1.22437	4.64e-21	2.03e-20	chr1	193153110	193156729	+	ENSMUSG00000026638.15	3	ENSMUST00000076521.6	0	Irf6	interferon regulatory factor 6	1	3619	Promoter (<=1kb)	1.00127	2.39e-32	1.29e-31	chr1	132013050	132013225
chr1	172172769	172173955	+	ENSMUSG00000026554.15	ENSMUST00000194972.1	0	Dcaf8	DDB1 and CUL4 associated factor 8	1	1186	Promoter (<=1kb)	1.29512	1.56042e-21	5.50087e-21	chr1	72861731	72862481	-	ENSMUSG00000026185.8	1	ENSMUST00000137339.1	11794	Igfbp5	insulin-like growth factor binding protein 5	1	750	3' UTR	1.44189	1.07e-255	1.38e-253	chr1	193157329	193162833	+	ENSMUSG00000026638.15	3	ENSMUST00000140066.2	661	Irf6	interferon regulatory factor 6	1	5504	Promoter (<=1kb)	1.03054	1.82e-07	2.27e-07	chr1	132017608	132018133
chr1	172194716	172195016	+	ENSMUSG00000013698.12	ENSMUST00000125361.1	4799	Pea15a	phosphoprotein enriched in astrocytes 15A	1	300	3' UTR	1.36717	8.15449e-24	3.25842e-23	chr1	74283795	74284730	-	ENSMUSG00000006299.13	1	ENSMUST00000186833.1	0	Aamp	angio-associated migratory protein	1	935	Promoter (<=1kb)	2.22517	0	0	chr1	193170168	193170243	+	ENSMUSG00000026638.15	3	ENSMUST00000193772.1	1666	Irf6	interferon regulatory factor 6	1	75	Promoter (1-2kb)	1.2639	3.31e-06	3.73e-06	chr1	132018283	132018383
chr1	172195366	172195516	+	ENSMUSG00000013698.12	ENSMUST00000125361.1	4299	Pea15a	phosphoprotein enriched in astrocytes 15A	1	150	3' UTR	1.17332	2.54382e-10	3.53372e-10	chr1	74295456	74295856	-	ENSMUSG00000006301.17	4	ENSMUST00000152603.7	0	Tmbim1	transmembrane BAX inhibitor motif containing 1	1	400	Promoter (<=1kb)	1.33037	1.17e-09	1.95e-09	chr1	193173537	193173607	+	ENSMUSG00000079144.7	2	ENSMUST00000178744.1	0	A130010J15Rik	RIKEN cDNA A130010J15 gene	1	70	Promoter (<=1kb)	1.62822	2.45e-11	4.44e-11	chr1	132299175	132299350
chr1	172316514	172318769	+	ENSMUSG00000038034.15	ENSMUST00000194505.1	0	Igsf8	immunoglobulin superfamily, member 8	1	2255	Promoter (<=1kb)	1.19788	5.5314e-135	2.257e-133	chr1	74296031	74296106	-	ENSMUSG00000006301.17	4	ENSMUST00000152603.7	-337	Tmbim1	transmembrane BAX inhibitor motif containing 1	1	75	Promoter (<=1kb)	1.4031	2.41e-07	2.79e-07	chr1	193174032	193174779	+	ENSMUSG00000079144.7	2	ENSMUST00000193307.1	289	A130010J15Rik	RIKEN cDNA A130010J15 gene	1	747	Promoter (<=1kb)	1.6419	5.39e-18	1.55e-17	chr1	132332118	132332568
chr1	172371803	172372153	+	ENSMUSG00000050229.3	ENSMUST00000052455.3	-4393	Pigm	phosphatidylinositol glycan anchor biosynthesis, class M	1	350	3' UTR	1.88549	1.19334e-10	1.72538e-10	chr1	75142297	75142622	-	ENSMUSG00000033159.14	1	ENSMUST00000168720.7	16	Cnppd1	cyclin Pas1/PHO80 domain containing 1	1	325	Promoter (<=1kb)	1.02999	2.42e-15	7.29e-15	chr1	193269498	193280412	+	ENSMUSG00000009633.3	1	ENSMUST00000009777.3	0	G0s2	G0/G1 switch gene 2	1	10914	Promoter (<=1kb)	2.59129	4.24e-67	5.41e-66	chr1	132449321	132449896
chr1	172377445	172378395	+	ENSMUSG00000050229.3	ENSMUST00000052455.3	900	Pigm	phosphatidylinositol glycan anchor biosynthesis, class M	1	950	Promoter (<=1kb)	3.25815	1.53866e-25	6.70706e-25	chr1	75198335	75199376	-	ENSMUSG00000026200.13	2	ENSMUST00000186148.1	0	Glb1l	galactosidase, beta 1-like	1	1041	Promoter (<=1kb)	1.48545	3.37e-15	1e-14	chr1	194619642	194620492	+	ENSMUSG00000026640.12	1	ENSMUST00000027952.11	0	Plxna2	plexin A2	1	850	Promoter (<=1kb)	1.51816	3.66e-76	5.53e-75	chr1	132463588	132463788
chr1	172498641	172498878	+	ENSMUSG00000037995.15	ENSMUST00000150855.1	862	Igsf9	immunoglobulin superfamily, member 9	1	237	Promoter (<=1kb)	3.58775	1.79456e-08	2.00888e-08	chr1	75215452	75216102	-	ENSMUSG00000026202.13	1	ENSMUST00000186971.1	1312	Tuba4a	tubulin, alpha 4A	1	650	Promoter (1-2kb)	1.53018	3.72e-34	2.89e-33	chr1	195018586	195018761	+	ENSMUSG00000104077.1	1	ENSMUST00000194642.1	-345	Gm37027	NA	1	175	Promoter (<=1kb)	1.69755	2.99e-07	3.64e-07	chr1	132466363	132466438
chr1	172523250	172523925	+	ENSMUSG00000026546.16	ENSMUST00000162988.7	2070	Cfap45	cilia and flagella associated protein 45	1	675	Exon (ENSMUST00000194051.1/ENSMUSG00000026546.16, exon 1 of 1)	2.88599	1.96193e-28	9.84749e-28	chr1	75477681	75477881	-	ENSMUSG00000032997.16	1	ENSMUST00000143496.7	865	Chpf	chondroitin polymerizing factor	1	200	Promoter (<=1kb)	1.45533	2.15e-08	2.95e-08	chr1	195024258	195024508	+	ENSMUSG00000096929.7	2	ENSMUST00000194584.1	150	A330023F24Rik	RIKEN cDNA A330023F24 gene	1	250	Promoter (<=1kb)	1.29418	1.01e-05	1.11e-05	chr1	132466538	132466888
chr1	172527838	172532160	+	ENSMUSG00000026546.16	ENSMUST00000159395.1	1429	Cfap45	cilia and flagella associated protein 45	1	4322	Promoter (1-2kb)	1.2613	1.81524e-15	4.28855e-15	chr1	78195319	78195394	-	ENSMUSG00000004872.15	1	ENSMUST00000004994.15	1444	Pax3	paired box 3	1	75	Promoter (1-2kb)	1.63063	4.49e-08	5.83e-08	chr1	195034800	195034875	+	ENSMUSG00000065412.3	1	ENSMUST00000083478.3	-2165	Mir29b-2	microRNA 29b-2	1	75	Exon (ENSMUST00000181273.6/ENSMUSG00000096929.7, exon 8 of 8)	1.43484	5.58e-14	1.25e-13	chr1	132494103	132494273
chr1	173203488	173203638	+	ENSMUSG00000046643.2	ENSMUST00000057548.1	131	Olfr218	olfactory receptor 218	1	150	Promoter (<=1kb)	1.73621	1.34009e-06	1.34856e-06	chr1	79436018	79436543	-	ENSMUSG00000050711.7	1	ENSMUST00000185234.1	3499	Scg2	secretogranin II	1	525	Exon (ENSMUST00000185234.1/ENSMUSG00000050711.7, exon 2 of 3)	1.82172	2.81e-09	4.41e-09	chr1	3376205	3376830	-	ENSMUSG00000104017.1	1	ENSMUST00000192336.1	958	Gm37363	NA	1	625	Promoter (<=1kb)	1.57807	6.92e-06	7.65e-06	chr1	132497993	132504129
chr1	173212741	173215622	+	ENSMUSG00000049456.3	ENSMUST00000056592.2	0	Olfr1404	olfactory receptor 1404	1	2881	Promoter (<=1kb)	2.78046	5.35709e-12	9.03201e-12	chr1	79857963	79858213	-	ENSMUSG00000026249.10	2	ENSMUST00000191026.1	422	Serpine2	serine (or cysteine) peptidase inhibitor, clade E, member 2	1	250	Promoter (<=1kb)	1.17886	7.69e-13	1.86e-12	chr1	3670729	3671104	-	ENSMUSG00000051951.5	1	ENSMUST00000070533.4	394	Xkr4	X-linked Kx blood group related 4	1	375	Promoter (<=1kb)	1.15294	1.24e-35	7.4e-35	chr1	132507321	132507621
chr1	173270281	173271281	+	ENSMUSG00000049605.3	ENSMUST00000059754.2	135	Olfr418	olfactory receptor 418	1	1000	Promoter (<=1kb)	3.38914	6.85323e-28	3.35663e-27	chr1	79858513	79861180	-	ENSMUSG00000026249.10	2	ENSMUST00000027467.10	0	Serpine2	serine (or cysteine) peptidase inhibitor, clade E, member 2	1	2667	Promoter (<=1kb)	1.02954	3.23e-68	5.89e-67	chr1	4783846	4784296	-	ENSMUSG00000033845.13	2	ENSMUST00000192286.1	270	Mrpl15	mitochondrial ribosomal protein L15	1	450	Promoter (<=1kb)	1.38116	5.15e-62	5.94e-61	chr1	132937710	132938210
chr1	174042679	174043054	+	ENSMUSG00000045381.6	ENSMUST00000052975.5	1562	Olfr433	olfactory receptor 433	1	375	Promoter (1-2kb)	4.02906	2.12258e-10	2.97706e-10	chr1	82236525	82237400	-	ENSMUSG00000022591.5	1	ENSMUST00000023262.5	3414	Gm9747	NA	1	875	3' UTR	1.79518	8.58e-21	3.69e-20	chr1	4784371	4785739	-	ENSMUSG00000033845.13	2	ENSMUST00000130201.7	0	Mrpl15	mitochondrial ribosomal protein L15	1	1368	Promoter (<=1kb)	2.33784	1.84e-205	1.16e-203	chr1	132938510	132938635
chr1	174089108	174089208	+	ENSMUSG00000049528.7	ENSMUST00000060693.4	71	Olfr429	olfactory receptor 429	1	100	Promoter (<=1kb)	3.94826	3.69293e-07	3.76828e-07	chr1	82290897	82291097	-	ENSMUSG00000055980.2	1	ENSMUST00000069799.2	319	Irs1	insulin receptor substrate 1	1	200	Promoter (<=1kb)	1.37992	4.38e-07	4.88e-07	chr1	6213940	6214765	-	ENSMUSG00000025907.14	4	ENSMUST00000027040.12	0	Rb1cc1	RB1-inducible coiled-coil 1	1	825	Promoter (<=1kb)	1.62147	5.96e-20	1.9e-19	chr1	132938735	132938960
chr1	174136815	174136940	+	ENSMUSG00000051528.4	ENSMUST00000053941.3	70	Olfr424	olfactory receptor 424	1	125	Promoter (<=1kb)	3.85088	1.55404e-10	2.21448e-10	chr1	82455838	82466537	-	ENSMUSG00000100786.1	1	ENSMUST00000187929.1	-53093	Gm28940	predicted gene 28940	1	10699	Exon (ENSMUST00000087050.6/ENSMUSG00000067158.9, exon 42 of 48)	1.58456	4.19e-10	7.4e-10	chr1	9687608	9687683	-	ENSMUSG00000025912.16	2	ENSMUST00000160451.1	-4157	Mybl1	myeloblastosis oncogene-like 1	1	75	Exon (ENSMUST00000088658.10/ENSMUSG00000025912.16, exon 5 of 16)	1.78871	1.52e-07	1.91e-07	chr1	132939210	132939485
chr1	174205363	174208414	+	ENSMUSG00000026532.7	ENSMUST00000156092.1	-7071	Spta1	spectrin alpha, erythrocytic 1	1	3051	Exon (ENSMUST00000027817.7/ENSMUSG00000026532.7, exon 21 of 52)	3.24225	2.6142e-08	2.88138e-08	chr1	84037645	84037870	-	ENSMUSG00000045658.16	1	ENSMUST00000175948.1	15383	Pid1	phosphotyrosine interaction domain containing 1	1	225	3' UTR	1.52485	2.49e-08	3.38e-08	chr1	9690082	9690157	-	ENSMUSG00000025912.16	2	ENSMUST00000160451.1	-6631	Mybl1	myeloblastosis oncogene-like 1	1	75	Exon (ENSMUST00000088658.10/ENSMUSG00000025912.16, exon 4 of 16)	1.21662	3.73e-07	4.51e-07	chr1	133067073	133067173
chr1	174442081	174448366	+	ENSMUSG00000066671.4	ENSMUST00000194229.2	0	Olfr220	olfactory receptor 220	1	6285	Promoter (<=1kb)	3.75246	4.32726e-10	5.83862e-10	chr1	84392502	84392702	-	ENSMUSG00000104396.1	1	ENSMUST00000191700.1	2697	Gm37959	NA	1	200	Exon (ENSMUST00000191700.1/ENSMUSG00000104396.1, exon 1 of 1)	1.4852	9.61e-07	1.03e-06	chr1	9724421	9725171	-	ENSMUSG00000097893.8	1	ENSMUST00000181821.7	-22477	1700034P13Rik	RIKEN cDNA 1700034P13 gene	1	750	3' UTR	1.04133	0.000331419	0.000344039	chr1	133106520	133106720
chr1	175647185	175649211	+	ENSMUSG00000039783.15	ENSMUST00000137174.1	14947	Kmo	kynurenine 3-monooxygenase (kynurenine 3-hydroxylase)	1	2026	Exon (ENSMUST00000140474.7/ENSMUSG00000039783.15, exon 6 of 14)	3.01234	2.99936e-07	3.0708e-07	chr1	86344743	86344918	-	ENSMUSG00000026234.12	3	ENSMUST00000188682.1	6293	Ncl	nucleolin	1	175	3' UTR	1.77284	3.93e-07	4.4e-07	chr1	10189534	10194312	-	ENSMUSG00000102556.1	1	ENSMUST00000192111.1	4490	Gm37569	NA	1	4778	Exon (ENSMUST00000088615.10/ENSMUSG00000067851.11, exon 10 of 38)	1.04914	8.5e-68	1.11e-66	chr1	133108145	133108670
chr1	175720329	175726431	+	ENSMUSG00000026523.14	ENSMUST00000194087.5	21543	Wdr64	WD repeat domain 64	1	6102	Exon (ENSMUST00000195794.1/ENSMUSG00000026523.14, exon 4 of 10)	2.50066	2.93658e-07	3.00885e-07	chr1	86350811	86351636	-	ENSMUSG00000026234.12	3	ENSMUST00000188682.1	0	Ncl	nucleolin	1	825	Promoter (<=1kb)	1.37482	2.16e-75	4.51e-74	chr1	12872198	12878724	-	ENSMUSG00000016918.15	7	ENSMUST00000185780.1	29408	Sulf1	sulfatase 1	1	6526	3' UTR	1.071	1.01e-12	2.06e-12	chr1	133131442	133131517
chr1	175772340	175789962	+	ENSMUSG00000026523.14	ENSMUST00000194783.1	5303	Wdr64	WD repeat domain 64	1	17622	Exon (ENSMUST00000094288.9/ENSMUSG00000026523.14, exon 14 of 28)	3.37246	7.96893e-12	1.32369e-11	chr1	86352969	86358728	-	ENSMUSG00000064823.1	1	ENSMUST00000082889.1	0	Snord82	small nucleolar RNA, C/D box 82	1	5759	Promoter (<=1kb)	1.26938	0	0	chr1	14169928	14170078	-	ENSMUSG00000095853.1	3	ENSMUST00000179783.1	-12500	Gm22616	NA	1	150	3' UTR	1.43096	0.000105867	0.000111519	chr1	133131767	133137064
chr1	176754516	176758698	+	ENSMUSG00000057335.11	ENSMUST00000192664.5	0	Cep170	centrosomal protein 170	1	4182	Promoter (<=1kb)	2.12499	1.59446e-145	7.24487e-144	chr1	86358928	86359400	-	ENSMUSG00000026234.12	3	ENSMUST00000027438.7	0	Ncl	nucleolin	1	472	Promoter (<=1kb)	1.56208	1.39e-134	6.47e-133	chr1	14170353	14170803	-	ENSMUSG00000095853.1	3	ENSMUST00000179783.1	-11775	Gm22616	NA	1	450	3' UTR	1.24039	2.18e-14	5.01e-14	chr1	133292237	133292412
chr1	177446901	177448176	+	ENSMUSG00000063659.11	ENSMUST00000077225.7	1081	Zbtb18	zinc finger and BTB domain containing 18	1	1275	Promoter (1-2kb)	1.59972	7.35563e-88	1.55483e-86	chr1	86909217	86909592	-	ENSMUSG00000084106.4	1	ENSMUST00000120149.1	91	Gm6136	ribosomal protein L6 pseudogene	1	375	Promoter (<=1kb)	1.39101	2.75e-13	6.91e-13	chr1	14170828	14183187	-	ENSMUSG00000095853.1	3	ENSMUST00000179783.1	0	Gm22616	NA	1	12359	Promoter (<=1kb)	1.20305	2.55e-26	1.08e-25	chr1	133293562	133293812
chr1	177448551	177448826	+	ENSMUSG00000063659.11	ENSMUST00000077225.7	2731	Zbtb18	zinc finger and BTB domain containing 18	1	275	3' UTR	1.14763	6.32735e-17	1.66888e-16	chr1	88008147	88008530	-	ENSMUSG00000005501.14	1	ENSMUST00000186315.1	0	Usp40	ubiquitin specific peptidase 40	1	383	Promoter (<=1kb)	1.22314	8.28e-11	1.6e-10	chr1	14310102	14310227	-	ENSMUSG00000025932.14	1	ENSMUST00000027066.12	0	Eya1	EYA transcriptional coactivator and phosphatase 1	1	125	Promoter (<=1kb)	2.02325	2.66e-12	5.26e-12	chr1	133298140	133298215
chr1	177983522	178003037	+	ENSMUSG00000091476.8	ENSMUST00000094273.9	0	Catspere2	cation channel sperm associated auxiliary subunit epsilon 2	1	19515	Promoter (<=1kb)	1.27267	2.69498e-30	1.45366e-29	chr1	88265370	88270466	-	ENSMUSG00000044783.16	3	ENSMUST00000127446.1	0	A730008H23Rik	RIKEN cDNA A730008H23 gene	1	5096	Promoter (<=1kb)	1.31795	2.51e-199	2.19e-197	chr1	16344649	16345024	-	ENSMUSG00000025920.19	2	ENSMUST00000115360.7	30371	Stau2	staufen double-stranded RNA binding protein 2	1	375	3' UTR	1.02353	7.81e-11	1.35e-10	chr1	133299830	133301480
chr1	178096691	178098453	+	ENSMUSG00000102493.1	ENSMUST00000194128.1	-44848	Gm8010	translin-associated factor X pseudogene	1	1762	3' UTR	2.89204	6.07603e-11	9.111e-11	chr1	88276364	88276564	-	ENSMUSG00000044783.16	3	ENSMUST00000147393.1	942	A730008H23Rik	RIKEN cDNA A730008H23 gene	1	200	Promoter (<=1kb)	1.02136	1.53e-08	2.14e-08	chr1	16519272	16520040	-	ENSMUSG00000025920.19	2	ENSMUST00000162751.7	0	Stau2	staufen double-stranded RNA binding protein 2	1	768	Promoter (<=1kb)	1.06633	5.32e-11	9.35e-11	chr1	133914535	133914660
chr1	178098678	178103800	+	ENSMUSG00000102493.1	ENSMUST00000194128.1	-39501	Gm8010	translin-associated factor X pseudogene	1	5122	3' UTR	2.79441	4.53003e-10	6.09715e-10	chr1	88277064	88277627	-	ENSMUSG00000044783.16	3	ENSMUST00000065420.11	0	A730008H23Rik	RIKEN cDNA A730008H23 gene	1	563	Promoter (<=1kb)	1.17072	1.96e-78	4.3e-77	chr1	17091473	17091823	-	ENSMUSG00000042686.5	2	ENSMUST00000038382.4	6066	Jph1	junctophilin 1	1	350	Exon (ENSMUST00000186604.1/ENSMUSG00000101640.1, exon 3 of 3)	1.48817	3.4e-13	7.2e-13	chr1	134040650	134040750
chr1	178249270	178249345	+	ENSMUSG00000026502.13	ENSMUST00000069568.3	-6758	Desi2	desumoylating isopeptidase 2	1	75	Exon (ENSMUST00000161075.7/ENSMUSG00000026502.13, exon 6 of 6)	1.40867	4.4324e-10	5.97114e-10	chr1	88699354	88700029	-	ENSMUSG00000049866.12	2	ENSMUST00000051236.10	1847	Arl4c	ADP-ribosylation factor-like 4C	1	675	Promoter (1-2kb)	1.99851	1.14e-13	2.98e-13	chr1	17097416	17097491	-	ENSMUSG00000042686.5	2	ENSMUST00000038382.4	398	Jph1	junctophilin 1	1	75	Promoter (<=1kb)	1.48031	1.29e-23	4.87e-23	chr1	134431851	134432626
chr1	178249420	178249620	+	ENSMUSG00000026502.13	ENSMUST00000069568.3	-6483	Desi2	desumoylating isopeptidase 2	1	200	3' UTR	2.06461	5.34209e-10	7.11945e-10	chr1	88700804	88701454	-	ENSMUSG00000049866.12	2	ENSMUST00000051236.10	422	Arl4c	ADP-ribosylation factor-like 4C	1	650	Promoter (<=1kb)	1.58796	1.18e-15	3.63e-15	chr1	19153421	19153621	-	ENSMUSG00000100720.1	1	ENSMUST00000162030.1	345	Gm10075	predicted gene 10075	1	200	Promoter (<=1kb)	1.67188	6.05e-16	1.54e-15	chr1	134489798	134490423
chr1	178254670	178254770	+	ENSMUSG00000026502.13	ENSMUST00000069568.3	-1333	Desi2	desumoylating isopeptidase 2	1	100	Promoter (1-2kb)	2.88659	2.78482e-09	3.39901e-09	chr1	90077812	90082293	-	ENSMUSG00000026301.16	2	ENSMUST00000186403.1	7850	Iqca	IQ motif containing with AAA domain	1	4481	Exon (ENSMUST00000113094.8/ENSMUSG00000026301.16, exon 10 of 19)	1.31143	9.58e-09	1.39e-08	chr1	22432809	22432960	-	ENSMUSG00000041670.17	1	ENSMUST00000185942.1	0	Rims1	regulating synaptic membrane exocytosis 1	1	151	Promoter (<=1kb)	3.55169	3.55e-10	5.8e-10	chr1	134506463	134506613
chr1	178254795	178255220	+	ENSMUSG00000026502.13	ENSMUST00000069568.3	-883	Desi2	desumoylating isopeptidase 2	1	425	Promoter (<=1kb)	2.19005	3.53178e-12	6.07124e-12	chr1	90144879	90144954	-	ENSMUSG00000026301.16	2	ENSMUST00000211999.1	24	Iqca	IQ motif containing with AAA domain	1	75	Promoter (<=1kb)	1.47486	2.6e-08	3.51e-08	chr1	23369848	23370273	-	ENSMUSG00000026158.11	1	ENSMUST00000186064.6	10528	Ogfrl1	opioid growth factor receptor-like 1	1	425	Exon (ENSMUST00000027343.5/ENSMUSG00000026158.11, exon 7 of 7)	1.29192	1.83e-11	3.35e-11	chr1	134507263	134507738
chr1	178319129	178321940	+	ENSMUSG00000026500.6	ENSMUST00000154437.1	0	Cox20	cytochrome c oxidase assembly protein 20	1	2811	Promoter (<=1kb)	1.28808	3.08823e-41	2.37711e-40	chr1	91412757	91414030	-	ENSMUSG00000067071.8	2	ENSMUST00000132188.7	0	Hes6	hairy and enhancer of split 6	1	1273	Promoter (<=1kb)	2.46413	3.09e-34	2.41e-33	chr1	23845070	23845195	-	ENSMUSG00000026155.13	2	ENSMUST00000136506.1	2582	Smap1	small ArfGAP 1	1	125	3' UTR	2.19962	4.83e-12	9.3e-12	chr1	134588696	134589071
chr1	178322140	178322265	+	ENSMUSG00000039630.10	ENSMUST00000159117.1	1906	Hnrnpu	heterogeneous nuclear ribonucleoprotein U	1	125	Promoter (1-2kb)	1.19955	9.30695e-13	1.70287e-12	chr1	91416781	91416931	-	ENSMUSG00000067071.8	2	ENSMUST00000150520.1	-2744	Hes6	hairy and enhancer of split 6	1	150	3' UTR	1.14601	4.49e-11	8.95e-11	chr1	24028261	24029261	-	ENSMUSG00000026153.15	1	ENSMUST00000186331.1	0	Fam135a	family with sequence similarity 135, member A	1	1000	Promoter (<=1kb)	1.9741	8.32e-07	9.77e-07	chr1	134628650	134630855
chr1	178340325	178340900	+	ENSMUSG00000104279.1	ENSMUST00000194245.1	725	Gm38300	NA	1	575	Promoter (<=1kb)	4.0916	9.68155e-17	2.52114e-16	chr1	91932503	91932953	-	ENSMUSG00000026313.16	1	ENSMUST00000191327.1	1911	Hdac4	histone deacetylase 4	1	450	Promoter (1-2kb)	1.29843	1.28e-10	2.41e-10	chr1	25111853	25131293	-	ENSMUSG00000033569.17	1	ENSMUST00000154102.1	73430	Adgrb3	adhesion G protein-coupled receptor B3	1	19440	Exon (ENSMUST00000126626.7/ENSMUSG00000033569.17, exon 5 of 16)	1.85794	1.79e-06	2.05e-06	chr1	134631055	134631855
chr1	178340975	178341150	+	ENSMUSG00000104279.1	ENSMUST00000194245.1	1375	Gm38300	NA	1	175	Promoter (1-2kb)	3.94068	1.30589e-11	2.11374e-11	chr1	92469914	92472804	-	ENSMUSG00000026260.12	2	ENSMUST00000187141.6	0	Ndufa10	NADH:ubiquinone oxidoreductase subunit A10	1	2890	Promoter (<=1kb)	1.15717	6.56e-139	3.23e-137	chr1	30803663	30804363	-	ENSMUSG00000048874.15	5	ENSMUST00000190190.1	4742	Phf3	PHD finger protein 3	1	700	3' UTR	2.08381	1e-177	4.92e-176	chr1	134632305	134632855
chr1	178341250	178341425	+	ENSMUSG00000104279.1	ENSMUST00000194245.1	1650	Gm38300	NA	1	175	Promoter (1-2kb)	3.1748	2.30082e-07	2.37152e-07	chr1	92473554	92473854	-	ENSMUSG00000026260.12	2	ENSMUST00000189503.6	0	Ndufa10	NADH:ubiquinone oxidoreductase subunit A10	1	300	Promoter (<=1kb)	1.38603	9.24e-135	4.31e-133	chr1	30804613	30806138	-	ENSMUSG00000048874.15	5	ENSMUST00000190190.1	2967	Phf3	PHD finger protein 3	1	1525	3' UTR	1.5483	2.02e-93	3.93e-92	chr1	134634880	134635055
chr1	178434209	178448866	+	ENSMUSG00000026495.8	ENSMUST00000192905.1	0	Efcab2	EF-hand calcium binding domain 2	1	14657	Promoter (<=1kb)	1.35379	2.12924e-09	2.63136e-09	chr1	93299435	93299510	-	ENSMUSG00000026273.13	3	ENSMUST00000136754.1	3392	Mterf4	mitochondrial transcription termination factor 4	1	75	3' UTR	1.14671	6.52e-08	8.26e-08	chr1	30816296	30821317	-	ENSMUSG00000048874.15	5	ENSMUST00000188847.1	2526	Phf3	PHD finger protein 3	1	5021	3' UTR	1.24968	5.65e-23	2.08e-22	chr1	135248560	135263961
chr1	179609798	179610648	+	ENSMUSG00000038949.8	ENSMUST00000143270.1	16409	Cnst	consortin, connexin sorting protein	1	850	Exon (ENSMUST00000040706.8/ENSMUSG00000038949.8, exon 9 of 11)	1.27355	1.66831e-46	1.51777e-45	chr1	93299785	93299935	-	ENSMUSG00000026273.13	3	ENSMUST00000136754.1	2967	Mterf4	mitochondrial transcription termination factor 4	1	150	3' UTR	1.0309	1.17e-06	1.24e-06	chr1	30829694	30831544	-	ENSMUSG00000048874.15	5	ENSMUST00000185521.1	0	Phf3	PHD finger protein 3	1	1850	Promoter (<=1kb)	1.93529	1.21e-94	2.38e-93	chr1	135366392	135366692
chr1	179622798	179625869	+	ENSMUSG00000038949.8	ENSMUST00000143270.1	29409	Cnst	consortin, connexin sorting protein	1	3071	3' UTR	1.48619	1.0452e-48	1.00849e-47	chr1	93800716	93801878	-	ENSMUSG00000026281.15	1	ENSMUST00000112890.2	28	Dtymk	deoxythymidylate kinase	1	1162	Promoter (<=1kb)	1.40311	9.05e-10	1.53e-09	chr1	30863184	30872829	-	ENSMUSG00000048874.15	5	ENSMUST00000088310.9	0	Phf3	PHD finger protein 3	1	9645	Promoter (<=1kb)	1.66157	3.37e-164	1.5e-162	chr1	135584772	135585122
chr1	179626119	179626219	+	ENSMUSG00000038949.8	ENSMUST00000143270.1	32730	Cnst	consortin, connexin sorting protein	1	100	3' UTR	1.64739	8.9942e-10	1.16617e-09	chr1	94469039	94469339	-	ENSMUSG00000100347.1	1	ENSMUST00000187459.1	548	Gm7895	protein phosphatase 1B, magnesium dependent, beta isoform pseudogene	1	300	Promoter (<=1kb)	3.89587	9.73e-08	1.2e-07	chr1	33669632	33669732	-	ENSMUSG00000026134.11	1	ENSMUST00000027312.10	63	Prim2	DNA primase, p58 subunit	1	100	Promoter (<=1kb)	2.14507	2.33e-09	3.52e-09	chr1	135766843	135768852
chr1	179626944	179627469	+	ENSMUSG00000038949.8	ENSMUST00000143270.1	33555	Cnst	consortin, connexin sorting protein	1	525	3' UTR	1.56101	5.64877e-15	1.27662e-14	chr1	96818494	96818569	-	ENSMUSG00000097814.5	2	ENSMUST00000188631.4	-52557	Panct2	pluripotency-associated noncoding transcript 2	1	75	3' UTR	1.79394	8.89e-07	9.55e-07	chr1	33746833	33748408	-	ENSMUSG00000103072.1	2	ENSMUST00000195310.1	0	Gm37905	NA	1	1575	Promoter (<=1kb)	2.37798	5.05e-07	6.04e-07	chr1	135825860	135827681
chr1	180072499	180074582	+	ENSMUSG00000026490.18	ENSMUST00000139002.1	-9901	Cdc42bpa	CDC42 binding protein kinase alpha	1	2083	3' UTR	1.26594	5.20324e-11	7.86915e-11	chr1	97661621	97662074	-	ENSMUSG00000044768.16	3	ENSMUST00000053033.13	0	D1Ertd622e	DNA segment, Chr 1, ERATO Doi 622, expressed	1	453	Promoter (<=1kb)	1.50455	1.44e-19	5.76e-19	chr1	33776453	33777103	-	ENSMUSG00000042197.13	4	ENSMUST00000151055.7	6834	Zfp451	zinc finger protein 451	1	650	3' UTR	1.67481	1.97e-12	3.92e-12	chr1	136175464	136175989
chr1	180094099	180094543	+	ENSMUSG00000026490.18	ENSMUST00000133890.7	-6601	Cdc42bpa	CDC42 binding protein kinase alpha	1	444	3' UTR	1.09043	1.45902e-11	2.34861e-11	chr1	97770005	97770405	-	ENSMUSG00000026333.14	4	ENSMUST00000112844.9	0	Gin1	gypsy retrotransposon integrase 1	1	400	Promoter (<=1kb)	1.11692	4.28e-18	1.56e-17	chr1	33783811	33783911	-	ENSMUSG00000042197.13	4	ENSMUST00000151055.7	26	Zfp451	zinc finger protein 451	1	100	Promoter (<=1kb)	1.17659	3.13e-16	8.15e-16	chr1	136177039	136177164
chr1	180094743	180101096	+	ENSMUSG00000026490.18	ENSMUST00000133890.7	-48	Cdc42bpa	CDC42 binding protein kinase alpha	1	6353	Promoter (<=1kb)	1.27429	1.71349e-21	6.02624e-21	chr1	98047588	98054184	-	ENSMUSG00000089706.7	1	ENSMUST00000159324.7	0	B230216N24Rik	RIKEN cDNA B230216N24 gene	1	6596	Promoter (<=1kb)	1.30507	2.95e-19	1.15e-18	chr1	33786428	33792156	-	ENSMUSG00000042197.13	4	ENSMUST00000151055.7	-2492	Zfp451	zinc finger protein 451	1	5728	3' UTR	1.79896	4.04e-14	9.14e-14	chr1	136260056	136274004
chr1	180107209	180107684	+	ENSMUSG00000026490.18	ENSMUST00000152582.7	193	Cdc42bpa	CDC42 binding protein kinase alpha	1	475	Promoter (<=1kb)	2.47772	3.37231e-13	6.44784e-13	chr1	105281388	105281513	-	ENSMUSG00000099702.1	1	ENSMUST00000187431.1	36964	Gm29013	NA	1	125	3' UTR	1.59757	4.85e-07	5.38e-07	chr1	33803456	33814595	-	ENSMUSG00000042197.13	4	ENSMUST00000139143.7	0	Zfp451	zinc finger protein 451	1	11139	Promoter (<=1kb)	1.59822	1.13e-35	6.77e-35	chr1	136416778	136417153
chr1	180141457	180144767	+	ENSMUSG00000103636.1	ENSMUST00000195719.1	3384	Gm38331	predicted gene, 38331	1	3310	Exon (ENSMUST00000097453.8/ENSMUSG00000026490.18, exon 26 of 35)	1.21709	5.26522e-21	1.80228e-20	chr1	106540852	106540952	-	ENSMUSG00000054006.14	4	ENSMUST00000144260.7	-991	D630008O14Rik	RIKEN cDNA D630008O14 gene	1	100	Promoter (<=1kb)	1.12268	4.69e-07	5.21e-07	chr1	34177614	34178314	-	ENSMUSG00000096992.3	1	ENSMUST00000181692.2	0	Gm26788	predicted gene, 26788	1	700	Promoter (<=1kb)	1.44809	1.35e-179	6.77e-178	chr1	136434612	136440030
chr1	180332991	180333866	+	ENSMUSG00000038855.10	ENSMUST00000195043.1	0	Itpkb	inositol 1,4,5-trisphosphate 3-kinase B	1	875	Promoter (<=1kb)	1.66319	2.7915e-98	7.03363e-97	chr1	106541077	106541252	-	ENSMUSG00000054006.14	4	ENSMUST00000144260.7	-691	D630008O14Rik	RIKEN cDNA D630008O14 gene	1	175	Promoter (<=1kb)	1.22055	1.85e-08	2.57e-08	chr1	34270856	34271128	-	ENSMUSG00000103001.1	1	ENSMUST00000194920.1	0	A930005N03Rik	RIKEN cDNA A930005N03 gene	1	272	Promoter (<=1kb)	3.77403	9.55e-09	1.36e-08	chr1	136626091	136628141
chr1	180422664	180422739	+	ENSMUSG00000053963.7	ENSMUST00000210737.1	39873	Stum	mechanosensory transduction mediator	1	75	3' UTR	1.16218	1.40253e-13	2.78992e-13	chr1	106541627	106542402	-	ENSMUSG00000054006.14	4	ENSMUST00000144260.7	0	D630008O14Rik	RIKEN cDNA D630008O14 gene	1	775	Promoter (<=1kb)	1.25861	4.99e-18	1.82e-17	chr1	34815918	34816118	-	ENSMUSG00000104002.2	1	ENSMUST00000193040.2	-4011	Gm38336	NA	1	200	3' UTR	1.50745	1.24e-52	1.17e-51	chr1	137951446	137951571
chr1	180423564	180423864	+	ENSMUSG00000053963.7	ENSMUST00000210737.1	38748	Stum	mechanosensory transduction mediator	1	300	3' UTR	1.8835	4.225e-13	8.00355e-13	chr1	106712667	106713292	-	ENSMUSG00000057329.7	2	ENSMUST00000189999.1	0	Bcl2	B cell leukemia/lymphoma 2	1	625	Promoter (<=1kb)	1.66137	4.39e-28	2.71e-27	chr1	36140976	36141601	-	ENSMUSG00000098752.1	2	ENSMUST00000184790.1	2712	Mir6897	microRNA 6897	1	625	3' UTR	1.8536	1.92e-19	5.97e-19	chr1	137951596	137951821
chr1	180746794	180753524	+	ENSMUSG00000103649.1	ENSMUST00000192748.1	2312	Gm37768	NA	1	6730	3' UTR	2.12737	5.07775e-129	1.9415e-127	chr1	106713567	106713817	-	ENSMUSG00000057329.7	2	ENSMUST00000189999.1	-389	Bcl2	B cell leukemia/lymphoma 2	1	250	Promoter (<=1kb)	1.21169	2.45e-12	5.63e-12	chr1	36143951	36146670	-	ENSMUSG00000098752.1	2	ENSMUST00000184790.1	0	Mir6897	microRNA 6897	1	2719	Promoter (<=1kb)	1.59108	1.8e-19	5.6e-19	chr1	139169020	139169802
chr1	180814250	180815200	+	ENSMUSG00000060743.12	ENSMUST00000162814.7	-308	H3f3a	H3.3 histone A	1	950	Promoter (<=1kb)	2.39774	5.04117e-28	2.48319e-27	chr1	110889800	110893271	-	ENSMUSG00000102788.1	1	ENSMUST00000194910.1	67555	Gm38255	NA	1	3471	Exon (ENSMUST00000094626.4/ENSMUSG00000047216.8, exon 11 of 12)	1.2315	7.76e-09	1.14e-08	chr1	36335729	36336704	-	ENSMUSG00000102762.1	1	ENSMUST00000192234.1	3022	4930403P22Rik	RIKEN cDNA 4930403P22 gene	1	975	3' UTR	1.68307	9.43e-100	2.01e-98	chr1	139169852	139169952
chr1	180866392	180866467	+	ENSMUSG00000038806.7	ENSMUST00000194948.1	4293	Sde2	SDE2 telomere maintenance homolog (S. pombe)	1	75	3' UTR	2.47095	1.6729e-09	2.09454e-09	chr1	111859426	111860326	-	ENSMUSG00000038702.6	2	ENSMUST00000186365.1	4442	Dsel	dermatan sulfate epimerase-like	1	900	Exon (ENSMUST00000186365.1/ENSMUSG00000038702.6, exon 3 of 3)	1.37823	4.32e-26	2.44e-25	chr1	36419870	36422249	-	ENSMUSG00000037432.15	3	ENSMUST00000140452.3	2983	Fer1l5	fer-1-like 5 (C. elegans)	1	2379	3' UTR	1.59163	6.2e-16	1.58e-15	chr1	139169977	139170927
chr1	182131691	182131841	+	ENSMUSG00000026511.7	ENSMUST00000193005.1	993	Srp9	signal recognition particle 9	1	150	Promoter (<=1kb)	1.17699	1.21741e-13	2.43884e-13	chr1	111862876	111864555	-	ENSMUSG00000038702.6	2	ENSMUST00000186365.1	213	Dsel	dermatan sulfate epimerase-like	1	1679	Promoter (<=1kb)	1.11142	1.26e-33	9.59e-33	chr1	36422524	36423074	-	ENSMUSG00000001143.13	3	ENSMUST00000152088.1	5292	Lman2l	lectin, mannose-binding 2-like	1	550	3' UTR	1.07027	1.48e-20	4.88e-20	chr1	139398520	139402616
chr1	182448496	182448871	+	ENSMUSG00000026510.10	ENSMUST00000191626.1	3725	Trp53bp2	transformation related protein 53 binding protein 2	1	375	Exon (ENSMUST00000117245.1/ENSMUSG00000026510.10, exon 13 of 18)	1.56649	3.72451e-14	7.82142e-14	chr1	119417914	119418014	-	ENSMUSG00000037035.5	1	ENSMUST00000038765.5	4234	Inhbb	inhibin beta-B	1	100	Exon (ENSMUST00000038765.5/ENSMUSG00000037035.5, exon 2 of 2)	2.63439	1.06e-06	1.13e-06	chr1	36423499	36423824	-	ENSMUSG00000001143.13	3	ENSMUST00000152088.1	4542	Lman2l	lectin, mannose-binding 2-like	1	325	3' UTR	1.54509	8.81e-18	2.5e-17	chr1	139423427	139429185
chr1	182461789	182461939	+	ENSMUSG00000026510.10	ENSMUST00000191626.1	17018	Trp53bp2	transformation related protein 53 binding protein 2	1	150	3' UTR	1.49561	2.79187e-11	4.35314e-11	chr1	119475918	119476018	-	ENSMUSG00000004451.14	2	ENSMUST00000142945.2	2061	Ralb	v-ral simian leukemia viral oncogene B	1	100	Exon (ENSMUST00000004565.14/ENSMUSG00000004451.14, exon 4 of 5)	1.07519	9.21e-08	1.14e-07	chr1	36444612	36444962	-	ENSMUSG00000001143.13	3	ENSMUST00000193502.1	295	Lman2l	lectin, mannose-binding 2-like	1	350	Promoter (<=1kb)	1.75958	5.08e-15	1.22e-14	chr1	139439036	139447405
chr1	182895258	182896008	+	ENSMUSG00000102291.1	ENSMUST00000192563.1	-11702	Gm37542	NA	1	750	3' UTR	1.7413	4.93604e-35	3.15288e-34	chr1	119476043	119477935	-	ENSMUSG00000004451.14	2	ENSMUST00000142945.2	144	Ralb	v-ral simian leukemia viral oncogene B	1	1892	Promoter (<=1kb)	1.04344	5.98e-09	8.92e-09	chr1	36698613	36699263	-	ENSMUSG00000037351.9	2	ENSMUST00000159675.1	2388	Actr1b	ARP1 actin-related protein 1B, centractin beta	1	650	3' UTR	1.2541	2.27e-13	4.87e-13	chr1	139447455	139447930
chr1	183298339	183306367	+	ENSMUSG00000042901.10	ENSMUST00000194652.5	0	Aida	axin interactor, dorsalization associated	1	8028	Promoter (<=1kb)	1.30815	1.49944e-27	7.2254e-27	chr1	119595538	119595813	-	ENSMUSG00000026383.14	2	ENSMUST00000185467.1	3427	Epb41l5	erythrocyte membrane protein band 4.1 like 5	1	275	3' UTR	1.57097	1.58e-10	2.95e-10	chr1	36709640	36709817	-	ENSMUSG00000037351.9	2	ENSMUST00000159448.7	0	Actr1b	ARP1 actin-related protein 1B, centractin beta	1	177	Promoter (<=1kb)	1.34607	1.72e-11	3.16e-11	chr1	139481118	139482340
chr1	183322239	183323601	+	ENSMUSG00000042901.10	ENSMUST00000195268.1	127	Aida	axin interactor, dorsalization associated	1	1362	Promoter (<=1kb)	1.77802	2.18272e-62	2.91082e-61	chr1	119659541	119659741	-	ENSMUSG00000026383.14	2	ENSMUST00000191046.6	-10542	Epb41l5	erythrocyte membrane protein band 4.1 like 5	1	200	3' UTR	2.19007	2.46e-11	5.06e-11	chr1	36810449	36814147	-	ENSMUSG00000026116.11	1	ENSMUST00000187917.1	0	Tmem131	transmembrane protein 131	1	3698	Promoter (<=1kb)	1.60112	8.48e-60	9.29e-59	chr1	143640663	143647201
chr1	184037361	184037461	+	ENSMUSG00000039384.8	ENSMUST00000048655.7	2981	Dusp10	dual specificity phosphatase 10	1	100	Exon (ENSMUST00000048655.7/ENSMUSG00000039384.8, exon 2 of 4)	1.69722	3.53199e-11	5.44402e-11	chr1	127850433	127855031	-	ENSMUSG00000051590.10	1	ENSMUST00000208183.2	0	Map3k19	mitogen-activated protein kinase kinase kinase 19	1	4598	Promoter (<=1kb)	1.26638	1.07e-52	1.39e-51	chr1	36914451	36914901	-	ENSMUSG00000102930.1	1	ENSMUST00000194317.1	1638	Gm38115	NA	1	450	Promoter (1-2kb)	1.75513	1.58e-09	2.43e-09	chr1	143647476	143647576
chr1	185283478	185284259	+	ENSMUSG00000026618.11	ENSMUST00000131770.1	4023	Iars2	isoleucine-tRNA synthetase 2, mitochondrial	1	781	3' UTR	1.66354	3.48106e-15	8.01738e-15	chr1	128331914	128332064	-	ENSMUSG00000026354.8	1	ENSMUST00000073490.6	-3597	Lct	lactase	1	150	3' UTR	3.21005	1.32e-06	1.39e-06	chr1	37420158	37428583	-	ENSMUSG00000026112.7	1	ENSMUST00000192179.1	1417	Coa5	cytochrome C oxidase assembly factor 5	1	8425	Promoter (1-2kb)	1.04901	3.99e-19	1.22e-18	chr1	143719353	143721933
chr1	185356744	185357119	+	ENSMUSG00000097261.2	ENSMUST00000180632.1	5746	4930532G15Rik	RIKEN cDNA 4930532G15 gene	1	375	3' UTR	1.16592	4.10209e-09	4.90713e-09	chr1	128589423	128589523	-	ENSMUSG00000045382.6	2	ENSMUST00000052172.6	2767	Cxcr4	chemokine (C-X-C motif) receptor 4	1	100	Exon (ENSMUST00000052172.6/ENSMUSG00000045382.6, exon 2 of 2)	1.54295	1.87e-08	2.6e-08	chr1	37488125	37488750	-	ENSMUSG00000103948.1	1	ENSMUST00000192316.1	0	4930594C11Rik	G1 to S phase transition pseudogene	1	625	Promoter (<=1kb)	1.03234	2.39e-41	1.69e-40	chr1	143742703	143742828
chr1	185379672	185384939	+	ENSMUSG00000026615.14	ENSMUST00000192324.1	12076	Eprs	glutamyl-prolyl-tRNA synthetase	1	5267	3' UTR	1.21139	9.05341e-16	2.19225e-15	chr1	128589773	128589848	-	ENSMUSG00000045382.6	2	ENSMUST00000052172.6	2442	Cxcr4	chemokine (C-X-C motif) receptor 4	1	75	Exon (ENSMUST00000052172.6/ENSMUSG00000045382.6, exon 2 of 2)	1.26541	7.79e-08	9.71e-08	chr1	37535900	37536225	-	ENSMUSG00000026110.15	1	ENSMUST00000042161.14	10	Mgat4a	mannoside acetylglucosaminyltransferase 4, isoenzyme A	1	325	Promoter (<=1kb)	1.27046	4.24e-37	2.65e-36	chr1	143742903	143743078
chr1	185398396	185399829	+	ENSMUSG00000026615.14	ENSMUST00000192049.1	0	Eprs	glutamyl-prolyl-tRNA synthetase	1	1433	Promoter (<=1kb)	1.19422	2.99185e-18	8.64915e-18	chr1	130690456	130691206	-	ENSMUSG00000026409.14	1	ENSMUST00000187522.1	1039	Pfkfb2	6-phosphofructo-2-kinase/fructose-2,6-biphosphatase 2	1	750	Promoter (1-2kb)	1.43817	4e-20	1.65e-19	chr1	37611851	37613363	-	ENSMUSG00000089767.1	1	ENSMUST00000160659.1	-896	4930556I23Rik	RIKEN cDNA 4930556I23 gene	1	1512	Promoter (<=1kb)	2.10739	3.25e-14	7.4e-14	chr1	143743153	143743278
chr1	185401229	185401829	+	ENSMUSG00000026615.14	ENSMUST00000192049.1	1572	Eprs	glutamyl-prolyl-tRNA synthetase	1	600	Promoter (1-2kb)	2.25496	4.7612e-36	3.12642e-35	chr1	131129004	131129129	-	ENSMUSG00000016526.8	3	ENSMUST00000189756.1	9116	Dyrk3	dual-specificity tyrosine-(Y)-phosphorylation regulated kinase 3	1	125	Exon (ENSMUST00000016670.8/ENSMUSG00000016526.8, exon 3 of 3)	1.21489	5.92e-08	7.55e-08	chr1	37624604	37625154	-	ENSMUSG00000026090.16	1	ENSMUST00000160023.5	88	2010300C02Rik	RIKEN cDNA 2010300C02 gene	1	550	Promoter (<=1kb)	1.13471	1.43e-12	2.88e-12	chr1	143744978	143745278
chr1	185407000	185407946	+	ENSMUSG00000026615.14	ENSMUST00000192049.1	7343	Eprs	glutamyl-prolyl-tRNA synthetase	1	946	Exon (ENSMUST00000192284.5/ENSMUSG00000026615.14, exon 19 of 20)	2.03809	1.07934e-44	9.18275e-44	chr1	131129654	131129854	-	ENSMUSG00000016526.8	3	ENSMUST00000189756.1	8391	Dyrk3	dual-specificity tyrosine-(Y)-phosphorylation regulated kinase 3	1	200	Exon (ENSMUST00000016670.8/ENSMUSG00000016526.8, exon 3 of 3)	1.24362	1.11e-07	1.35e-07	chr1	37807095	37815615	-	ENSMUSG00000060771.15	3	ENSMUST00000134024.1	28106	Tsga10	testis specific 10	1	8520	3' UTR	2.24642	3.3e-07	4.01e-07	chr1	143746016	143746929
chr1	185408271	185408421	+	ENSMUSG00000026615.14	ENSMUST00000192049.1	8614	Eprs	glutamyl-prolyl-tRNA synthetase	1	150	Exon (ENSMUST00000192284.5/ENSMUSG00000026615.14, exon 20 of 20)	3.02367	1.93285e-09	2.40283e-09	chr1	131138137	131138262	-	ENSMUSG00000016526.8	3	ENSMUST00000189756.1	0	Dyrk3	dual-specificity tyrosine-(Y)-phosphorylation regulated kinase 3	1	125	Promoter (<=1kb)	1.21785	2.07e-08	2.84e-08	chr1	37842297	37842647	-	ENSMUSG00000060771.15	3	ENSMUST00000134024.1	1074	Tsga10	testis specific 10	1	350	Promoter (1-2kb)	1.75205	1.92e-27	8.55e-27	chr1	143777271	143783819
chr1	185428183	185428358	+	ENSMUSG00000118510.1	ENSMUST00000238834.1	-3655	AC131980.1	NA	1	175	3' UTR	1.48857	3.60416e-10	4.91512e-10	chr1	131285875	131285950	-	ENSMUSG00000042349.13	2	ENSMUST00000062108.9	-6270	Ikbke	inhibitor of kappaB kinase epsilon	1	75	3' UTR	2.88986	2.02e-06	2.11e-06	chr1	37849231	37849381	-	ENSMUSG00000060771.15	3	ENSMUST00000134024.1	-5511	Tsga10	testis specific 10	1	150	5' UTR	2.22399	1.24e-10	2.11e-10	chr1	143778266	143778341
chr1	187349220	187349295	+	ENSMUSG00000104245.1	ENSMUST00000192285.1	28174	Gm38155	NA	1	75	3' UTR	2.39725	1.48897e-07	1.54893e-07	chr1	131286725	131286800	-	ENSMUSG00000042349.13	2	ENSMUST00000062108.9	-7120	Ikbke	inhibitor of kappaB kinase epsilon	1	75	3' UTR	1.1384	1.92e-08	2.66e-08	chr1	37890341	37890411	-	ENSMUSG00000026088.15	1	ENSMUST00000139725.7	0	Mitd1	MIT, microtubule interacting and transport, domain containing 1	1	70	Promoter (<=1kb)	1.02639	1.19e-20	3.94e-20	chr1	143778391	143778691
chr1	187349395	187350245	+	ENSMUSG00000104245.1	ENSMUST00000192285.1	27224	Gm38155	NA	1	850	3' UTR	3.59695	1.56273e-37	1.07885e-36	chr1	131376960	131377585	-	ENSMUSG00000104060.1	1	ENSMUST00000195400.1	946	Gm37954	NA	1	625	Promoter (<=1kb)	1.14857	2.97e-10	5.35e-10	chr1	37990338	37994247	-	ENSMUSG00000058407.12	3	ENSMUST00000192960.5	1598	Txndc9	thioredoxin domain containing 9	1	3909	Promoter (1-2kb)	1.79468	1.46e-09	2.25e-09	chr1	143778791	143779341
chr1	188211077	188211277	+	ENSMUSG00000104482.1	ENSMUST00000194032.1	-34863	Gm38064	NA	1	200	3' UTR	2.15928	1.59449e-08	1.79287e-08	chr1	132359724	132360924	-	ENSMUSG00000042066.16	2	ENSMUST00000125439.1	4024	Tmcc2	transmembrane and coiled-coil domains 2	1	1200	Exon (ENSMUST00000045473.15/ENSMUSG00000042066.16, exon 3 of 5)	1.45869	2.16e-62	3.5e-61	chr1	37995272	37996066	-	ENSMUSG00000058407.12	3	ENSMUST00000192960.5	0	Txndc9	thioredoxin domain containing 9	1	794	Promoter (<=1kb)	1.10729	1.78e-21	6.11e-21	chr1	143796889	143796989
chr1	190925111	190928626	+	ENSMUSG00000026634.16	ENSMUST00000027947.12	0	Angel2	angel homolog 2	1	3515	Promoter (<=1kb)	1.61756	1.85289e-10	2.61805e-10	chr1	132391039	132391281	-	ENSMUSG00000042066.16	2	ENSMUST00000045473.15	0	Tmcc2	transmembrane and coiled-coil domains 2	1	242	Promoter (<=1kb)	1.02038	7.15e-21	3.09e-20	chr1	37996741	37997416	-	ENSMUSG00000058407.12	3	ENSMUST00000162031.7	0	Txndc9	thioredoxin domain containing 9	1	675	Promoter (<=1kb)	2.09865	1.87e-68	2.46e-67	chr1	150393473	150410012
chr1	190932906	190933006	+	ENSMUSG00000026634.16	ENSMUST00000134187.1	4054	Angel2	angel homolog 2	1	100	Exon (ENSMUST00000027947.12/ENSMUSG00000026634.16, exon 3 of 10)	1.47311	3.50185e-11	5.4006e-11	chr1	132569489	132569614	-	ENSMUSG00000026442.14	1	ENSMUST00000186330.1	17526	Nfasc	neurofascin	1	125	3' UTR	1.75924	1.98e-06	2.07e-06	chr1	39392066	39392441	-	ENSMUSG00000003134.10	1	ENSMUST00000195854.1	190	Tbc1d8	TBC1 domain family, member 8	1	375	Promoter (<=1kb)	1.20246	4.23e-24	1.64e-23	chr1	150414495	150414761
chr1	190933056	190934784	+	ENSMUSG00000026634.16	ENSMUST00000146048.1	-2468	Angel2	angel homolog 2	1	1728	3' UTR	1.85262	3.01531e-12	5.22117e-12	chr1	132991596	132999539	-	ENSMUSG00000054387.13	1	ENSMUST00000186513.1	1882	Mdm4	transformed mouse 3T3 cell double minute 4	1	7943	Promoter (1-2kb)	1.12138	5.74e-60	8.83e-59	chr1	40773562	40773887	-	ENSMUSG00000103270.1	3	ENSMUST00000195134.1	2178	Gm37915	predicted gene, 37915	1	325	3' UTR	2.73299	4.76e-07	5.7e-07	chr1	150416290	150417468
chr1	190937441	190937641	+	ENSMUSG00000026634.16	ENSMUST00000146048.1	190	Angel2	angel homolog 2	1	200	Promoter (<=1kb)	1.78017	5.28088e-09	6.24035e-09	chr1	133254458	133256293	-	ENSMUSG00000101693.1	1	ENSMUST00000186027.1	59	Gm19461	predicted gene, 19461	1	1835	Promoter (<=1kb)	1.36151	1.69e-15	5.13e-15	chr1	43051846	43051946	-	ENSMUSG00000100269.1	2	ENSMUST00000185980.1	-4321	Gm28782	predicted gene 28782	1	100	Exon (ENSMUST00000095014.7/ENSMUSG00000070939.9, exon 12 of 13)	1.9372	6.34e-12	1.21e-11	chr1	150428295	150433697
chr1	191780845	191780970	+	ENSMUSG00000064845.1	ENSMUST00000082911.1	-8012	LOC115487607	U6 spliceosomal RNA	1	125	3' UTR	1.00769	6.24016e-19	1.88747e-18	chr1	133619911	133620761	-	ENSMUSG00000102976.6	3	ENSMUST00000191828.1	6471	Zc3h11a	zinc finger CCCH type containing 11A	1	850	3' UTR	1.40401	4.19e-57	6.05e-56	chr1	43051971	43053465	-	ENSMUSG00000100269.1	2	ENSMUST00000185980.1	-2802	Gm28782	predicted gene 28782	1	1494	Exon (ENSMUST00000095014.7/ENSMUSG00000070939.9, exon 11 of 13)	1.7174	2.09e-08	2.87e-08	chr1	150437466	150440301
chr1	191908903	191910028	+	ENSMUSG00000055833.14	ENSMUST00000069573.5	-1377	1700034H15Rik	RIKEN cDNA 1700034H15 gene	1	1125	Promoter (1-2kb)	2.29614	5.82497e-30	3.09916e-29	chr1	133621036	133624532	-	ENSMUSG00000102976.6	3	ENSMUST00000191828.1	2700	Zc3h11a	zinc finger CCCH type containing 11A	1	3496	3' UTR	1.07072	7e-38	6.08e-37	chr1	43075095	43075770	-	ENSMUSG00000070939.9	1	ENSMUST00000188598.1	-14163	Tgfbrap1	transforming growth factor, beta receptor associated protein 1	1	675	Exon (ENSMUST00000095014.7/ENSMUSG00000070939.9, exon 3 of 13)	1.30153	4.75e-11	8.39e-11	chr1	150448996	150449071
chr1	191977369	191977494	+	ENSMUSG00000049353.17	ENSMUST00000180463.2	0	Rd3	retinal degeneration 3	1	125	Promoter (<=1kb)	1.58515	1.80736e-32	1.05917e-31	chr1	133659185	133660085	-	ENSMUSG00000102976.6	3	ENSMUST00000191705.5	1196	Zc3h11a	zinc finger CCCH type containing 11A	1	900	Promoter (1-2kb)	1.17036	9.21e-65	1.57e-63	chr1	43797267	43805396	-	ENSMUSG00000090243.1	1	ENSMUST00000163003.1	11358	Gm16103	enolase 1, alpha non-neuron pseudogene	1	8129	3' UTR	1.86495	8.28e-18	2.35e-17	chr1	150449196	150449839
chr1	191978435	191978510	+	ENSMUSG00000049353.17	ENSMUST00000175680.2	185	Rd3	retinal degeneration 3	1	75	Promoter (<=1kb)	1.74856	7.00758e-09	8.17012e-09	chr1	133661185	133661380	-	ENSMUSG00000094410.8	1	ENSMUST00000179598.3	0	Gm38394	NA	1	195	Promoter (<=1kb)	1.2282	6.07e-07	6.65e-07	chr1	46819338	46820527	-	ENSMUSG00000025986.6	1	ENSMUST00000141226.2	15372	Slc39a10	solute carrier family 39 (zinc transporter), member 10	1	1189	Exon (ENSMUST00000027131.5/ENSMUSG00000025986.6, exon 6 of 10)	2.08166	4.01e-05	4.29e-05	chr1	151356384	151356559
chr1	191985720	191986245	+	ENSMUSG00000049353.17	ENSMUST00000192547.1	1551	Rd3	retinal degeneration 3	1	525	Promoter (1-2kb)	1.04034	3.84755e-32	2.22302e-31	chr1	133704306	133704456	-	ENSMUSG00000026463.17	2	ENSMUST00000167348.1	-2426	Atp2b4	ATPase, Ca++ transporting, plasma membrane 4	1	150	3' UTR	1.87538	2.4e-08	3.27e-08	chr1	51863183	51863258	-	ENSMUSG00000018417.14	2	ENSMUST00000123299.1	-12078	Myo1b	myosin IB	1	75	Exon (ENSMUST00000126657.1/ENSMUSG00000018417.14, exon 4 of 4)	1.91974	1.74e-05	1.89e-05	chr1	151443593	151448410
chr1	191986470	191987470	+	ENSMUSG00000049353.17	ENSMUST00000192547.1	2301	Rd3	retinal degeneration 3	1	1000	3' UTR	2.1744	9.38229e-127	3.52976e-125	chr1	133704581	133704656	-	ENSMUSG00000026463.17	2	ENSMUST00000167348.1	-2701	Atp2b4	ATPase, Ca++ transporting, plasma membrane 4	1	75	3' UTR	1.79651	1.49e-06	1.56e-06	chr1	51911683	51916071	-	ENSMUSG00000018417.14	2	ENSMUST00000046390.13	0	Myo1b	myosin IB	1	4388	Promoter (<=1kb)	2.08185	2.07e-12	4.13e-12	chr1	151689717	151689792
chr1	193166867	193168572	+	ENSMUSG00000026638.15	ENSMUST00000193772.1	0	Irf6	interferon regulatory factor 6	1	1705	Promoter (<=1kb)	1.61827	1.2164e-21	4.31781e-21	chr1	134077094	134079120	-	ENSMUSG00000020423.6	1	ENSMUST00000020692.6	0	Btg2	BTG anti-proliferation factor 2	1	2026	Promoter (<=1kb)	1.25457	4.37e-95	1.25e-93	chr1	52207236	52215672	-	ENSMUSG00000026103.14	1	ENSMUST00000155587.7	0	Gls	glutaminase	1	8436	Promoter (<=1kb)	1.20237	9.21e-18	2.61e-17	chr1	151695774	151696129
chr1	193169668	193170568	+	ENSMUSG00000026638.15	ENSMUST00000193772.1	1166	Irf6	interferon regulatory factor 6	1	900	Promoter (1-2kb)	2.73779	1.35362e-30	7.39865e-30	chr1	134765908	134777335	-	ENSMUSG00000073557.12	2	ENSMUST00000137022.1	-5556	Ppp1r12b	protein phosphatase 1, regulatory subunit 12B	1	11427	3' UTR	1.09138	6.7e-40	6.18e-39	chr1	52490598	52490748	-	ENSMUSG00000002881.14	1	ENSMUST00000170269.1	0	Nab1	Ngfi-A binding protein 1	1	150	Promoter (<=1kb)	1.02094	4.57e-08	6.06e-08	chr1	151696204	151696279
chr1	193174254	193174779	+	ENSMUSG00000079144.7	ENSMUST00000193307.1	511	A130010J15Rik	RIKEN cDNA A130010J15 gene	1	525	Promoter (<=1kb)	2.44082	3.31641e-22	1.21291e-21	chr1	134820065	134820415	-	ENSMUSG00000103976.1	1	ENSMUST00000194520.1	7134	Gm37677	NA	1	350	Exon (ENSMUST00000194520.1/ENSMUSG00000103976.1, exon 1 of 1)	1.31072	5.6e-07	6.17e-07	chr1	52708314	52708864	-	ENSMUSG00000041439.15	1	ENSMUST00000147758.7	331	Mfsd6	major facilitator superfamily domain containing 6	1	550	Promoter (<=1kb)	1.60017	2.55e-85	4.44e-84	chr1	151717409	151718409
chr1	193174829	193174929	+	ENSMUSG00000079144.7	ENSMUST00000193307.1	1086	A130010J15Rik	RIKEN cDNA A130010J15 gene	1	100	Promoter (1-2kb)	2.93076	1.5165e-08	1.70787e-08	chr1	134955759	134955934	-	ENSMUSG00000073557.12	2	ENSMUST00000168381.7	0	Ppp1r12b	protein phosphatase 1, regulatory subunit 12B	1	175	Promoter (<=1kb)	1.53164	3e-07	3.42e-07	chr1	52788476	52789226	-	ENSMUSG00000026102.9	1	ENSMUST00000159607.1	5822	Inpp1	inositol polyphosphate-1-phosphatase	1	750	3' UTR	1.35305	7.17e-05	7.6e-05	chr1	151718434	151718984
chr1	194812320	194812695	+	ENSMUSG00000103597.1	ENSMUST00000191940.1	7392	Gm19777	prefoldin subunit 1-like	1	375	3' UTR	1.77621	1.00396e-10	1.46473e-10	chr1	135253599	135256314	-	ENSMUSG00000003051.13	1	ENSMUST00000188895.1	1335	Elf3	E74-like factor 3	1	2715	Promoter (1-2kb)	1.20369	4.89e-92	1.33e-90	chr1	52953230	52963057	-	ENSMUSG00000043629.12	1	ENSMUST00000114492.7	0	1700019D03Rik	RIKEN cDNA 1700019D03 gene	1	9827	Promoter (<=1kb)	1.41525	2.65e-09	3.98e-09	chr1	151811588	151819670
chr1	195034450	195034975	+	ENSMUSG00000065412.3	ENSMUST00000083478.3	-2065	Mir29b-2	microRNA 29b-2	1	525	Exon (ENSMUST00000181273.6/ENSMUSG00000096929.7, exon 8 of 8)	2.69805	8.25059e-14	1.67576e-13	chr1	135295212	135295437	-	ENSMUSG00000041926.15	1	ENSMUST00000077340.13	-11129	Rnpep	arginyl aminopeptidase (aminopeptidase B)	1	225	3' UTR	1.60003	2.16e-07	2.52e-07	chr1	53197118	53206677	-	ENSMUSG00000100763.1	2	ENSMUST00000191402.1	1006	Gm28777	predicted gene 28777	1	9559	Promoter (1-2kb)	1.9922	4.56e-10	7.37e-10	chr1	153118805	153119155
chr1	195036300	195036375	+	ENSMUSG00000065412.3	ENSMUST00000083478.3	-665	Mir29b-2	microRNA 29b-2	1	75	Promoter (<=1kb)	1.50169	4.74867e-10	6.36948e-10	chr1	135301562	135301662	-	ENSMUSG00000062580.9	1	ENSMUST00000152706.1	8177	Timm17a	translocase of inner mitochondrial membrane 17a	1	100	3' UTR	1.04686	7.61e-08	9.51e-08	chr1	53206727	53206977	-	ENSMUSG00000100763.1	2	ENSMUST00000191402.1	10615	Gm28777	predicted gene 28777	1	250	Exon (ENSMUST00000027267.13/ENSMUSG00000026098.13, exon 9 of 13)	1.99428	1.09e-08	1.54e-08	chr1	153749425	153749575
chr1	195037075	195037300	+	ENSMUSG00000065412.3	ENSMUST00000083478.3	36	Mir29b-2	microRNA 29b-2	1	225	Promoter (<=1kb)	2.84108	8.78393e-11	1.29083e-10	chr1	135438629	135439579	-	ENSMUSG00000041879.13	2	ENSMUST00000041023.13	-8131	Ipo9	importin 9	1	950	3' UTR	1.14032	7.49e-25	3.99e-24	chr1	53344816	53344941	-	ENSMUSG00000101838.6	1	ENSMUST00000186588.1	-2631	Gm18800	ankyrin and armadillo repeat containing pseudogene	1	125	Exon (ENSMUST00000027264.9/ENSMUSG00000026095.15, exon 6 of 6)	1.07811	9.99e-06	1.1e-05	chr1	153753810	153758518
chr1	195037325	195037450	+	ENSMUSG00000065548.1	ENSMUST00000083614.1	-97	Mir29c	microRNA 29c	1	125	Promoter (<=1kb)	2.03457	2.18199e-09	2.6939e-09	chr1	135440829	135441754	-	ENSMUSG00000041879.13	2	ENSMUST00000041023.13	-10331	Ipo9	importin 9	1	925	3' UTR	1.29409	2.85e-72	5.68e-71	chr1	53698369	53706717	-	ENSMUSG00000096141.2	1	ENSMUST00000094964.6	44	Dnah7a	dynein, axonemal, heavy chain 7A	1	8348	Promoter (<=1kb)	1.12778	4.54e-11	8.03e-11	chr1	153908398	153908473
chr1	3206800	3216171	-	ENSMUSG00000051951.5	ENSMUST00000159265.1	0	Xkr4	X-linked Kx blood group related 4	1	9371	Promoter (<=1kb)	2.50759	1.01799e-237	1.07039e-235	chr1	136126977	136127502	-	ENSMUSG00000086264.9	1	ENSMUST00000146091.9	3669	Gm15850	predicted gene 15850	1	525	Exon (ENSMUST00000134998.7/ENSMUSG00000086264.9, exon 4 of 4)	1.80093	3.99e-09	6.12e-09	chr1	53926008	53926508	-	ENSMUSG00000087949.1	1	ENSMUST00000157324.1	-39068	Gm24251	NA	1	500	Exon (ENSMUST00000120904.7/ENSMUSG00000042807.15, exon 9 of 29)	1.53039	1.7e-10	2.86e-10	chr1	156036077	156036226
chr1	3216396	3216771	-	ENSMUSG00000051951.5	ENSMUST00000162897.1	-53	Xkr4	X-linked Kx blood group related 4	1	375	Promoter (<=1kb)	2.13819	1.10409e-34	6.9763e-34	chr1	136269447	136269572	-	ENSMUSG00000052759.7	1	ENSMUST00000086395.6	-8575	Gpr25	G protein-coupled receptor 25	1	125	3' UTR	1.11469	1.05e-06	1.12e-06	chr1	54434184	54438971	-	ENSMUSG00000041303.7	1	ENSMUST00000041638.7	0	Gtf3c3	general transcription factor IIIC, polypeptide 3	1	4787	Promoter (<=1kb)	1.24058	1.38e-06	1.59e-06	chr1	156051295	156051895
chr1	3375905	3376180	-	ENSMUSG00000104017.1	ENSMUST00000192336.1	1608	Gm37363	NA	1	275	Promoter (1-2kb)	1.50491	1.9036e-09	2.36874e-09	chr1	136281087	136281837	-	ENSMUSG00000041570.14	1	ENSMUST00000194808.5	0	Camsap2	calmodulin regulated spectrin-associated protein family, member 2	1	750	Promoter (<=1kb)	1.05978	4.64e-32	3.33e-31	chr1	54524349	54525399	-	ENSMUSG00000073678.4	1	ENSMUST00000187949.1	4047	Pgap1	post-GPI attachment to proteins 1	1	1050	Exon (ENSMUST00000097739.4/ENSMUSG00000073678.4, exon 11 of 27)	1.03652	3.46e-07	4.19e-07	chr1	156059419	156063287
chr1	3376205	3376280	-	ENSMUSG00000104017.1	ENSMUST00000192336.1	1508	Gm37363	NA	1	75	Promoter (1-2kb)	1.78759	5.04346e-11	7.64017e-11	chr1	138164819	138165369	-	ENSMUSG00000104291.1	1	ENSMUST00000194467.1	2314	A130071D04Rik	RIKEN cDNA A130071D04 gene	1	550	Exon (ENSMUST00000194467.1/ENSMUSG00000104291.1, exon 1 of 1)	2.34064	2.56e-19	1.01e-18	chr1	54648514	54649097	-	ENSMUSG00000052331.14	1	ENSMUST00000189563.1	0	Ankrd44	ankyrin repeat domain 44	1	583	Promoter (<=1kb)	1.91844	9.42e-08	1.21e-07	chr1	156063412	156064818
chr1	3670729	3671129	-	ENSMUSG00000051951.5	ENSMUST00000070533.4	369	Xkr4	X-linked Kx blood group related 4	1	400	Promoter (<=1kb)	2.3693	3.14891e-53	3.3959e-52	chr1	143599699	143600424	-	ENSMUSG00000026361.9	3	ENSMUST00000188838.1	36153	Cdc73	cell division cycle 73, Paf1/RNA polymerase II complex component	1	725	3' UTR	1.63336	1.14e-17	4.04e-17	chr1	54913844	54914194	-	ENSMUSG00000102642.1	1	ENSMUST00000193052.1	2400	A130048G24Rik	RIKEN cDNA A130048G24 gene	1	350	Exon (ENSMUST00000193052.1/ENSMUSG00000102642.1, exon 1 of 1)	2.41345	3.92e-07	4.73e-07	chr1	156064993	156065918
chr1	4292831	4292981	-	ENSMUSG00000102948.1	ENSMUST00000195384.1	-32313	Gm6101	actinin alpha 4 pseudogene	1	150	Exon (ENSMUST00000208660.1/ENSMUSG00000025900.13, exon 5 of 30)	1.537	1.26768e-10	1.82723e-10	chr1	143640530	143641405	-	ENSMUSG00000026361.9	3	ENSMUST00000162638.1	0	Cdc73	cell division cycle 73, Paf1/RNA polymerase II complex component	1	875	Promoter (<=1kb)	1.72758	5.81e-41	5.52e-40	chr1	58385536	58385661	-	ENSMUSG00000103839.1	1	ENSMUST00000194925.1	473	Gm37607	NA	1	125	Promoter (<=1kb)	1.15733	2.9e-07	3.55e-07	chr1	156641368	156641793
chr1	4776355	4776555	-	ENSMUSG00000102275.1	ENSMUST00000195445.1	2657	Gm37144	NA	1	200	3' UTR	3.26119	6.92762e-07	7.00448e-07	chr1	143752014	143752114	-	ENSMUSG00000018196.18	1	ENSMUST00000152435.1	6044	Glrx2	glutaredoxin 2 (thioltransferase)	1	100	3' UTR	1.10467	3.01e-07	3.43e-07	chr1	58420007	58420382	-	ENSMUSG00000026034.17	1	ENSMUST00000186552.6	16	Clk1	CDC-like kinase 1	1	375	Promoter (<=1kb)	1.15867	5.97e-08	7.82e-08	chr1	156642318	156643068
chr1	4776605	4776680	-	ENSMUSG00000102275.1	ENSMUST00000195445.1	2532	Gm37144	NA	1	75	Exon (ENSMUST00000156816.6/ENSMUSG00000033845.13, exon 5 of 5)	3.5626	5.1756e-07	5.25115e-07	chr1	143757414	143760062	-	ENSMUSG00000018199.9	1	ENSMUST00000018343.9	10964	Ro60	Ro60, Y RNA binding protein	1	2648	3' UTR	1.01457	2.18e-17	7.57e-17	chr1	58463470	58467661	-	ENSMUSG00000094245.1	1	ENSMUST00000179823.1	0	LOC115487580	U6 spliceosomal RNA	1	4191	Promoter (<=1kb)	1.61019	3.19e-22	1.13e-21	chr1	156678719	156678919
chr1	6213765	6214540	-	ENSMUSG00000090031.2	ENSMUST00000159618.1	50	4732440D04Rik	RIKEN cDNA 4732440D04 gene	1	775	Promoter (<=1kb)	2.01692	7.76326e-25	3.26431e-24	chr1	144139653	144140754	-	ENSMUSG00000051079.8	1	ENSMUST00000111941.1	36521	Rgs13	regulator of G-protein signaling 13	1	1101	Exon (ENSMUST00000052375.7/ENSMUSG00000051079.8, exon 5 of 6)	1.02499	1.3e-06	1.37e-06	chr1	58497418	58505102	-	ENSMUSG00000026037.14	1	ENSMUST00000114325.7	0	Orc2	origin recognition complex, subunit 2	1	7684	Promoter (<=1kb)	1.47531	1.46e-30	7.35e-30	chr1	157458576	157465029
chr1	7383653	7397869	-	ENSMUSG00000097797.6	ENSMUST00000181554.1	0	Gm26901	predicted gene, 26901	1	14216	Promoter (<=1kb)	2.2741	6.66643e-31	3.69549e-30	chr1	149842330	149857455	-	ENSMUSG00000077516.1	1	ENSMUST00000104328.1	801	n-R5s219	NA	1	15125	Promoter (<=1kb)	1.05731	1.7e-06	1.78e-06	chr1	58529855	58530080	-	ENSMUSG00000085054.2	1	ENSMUST00000139825.1	24701	Gm15834	predicted gene 15834	1	225	3' UTR	1.25944	2.39e-38	1.55e-37	chr1	158684097	158689017
chr1	9963362	9963487	-	ENSMUSG00000099032.2	ENSMUST00000097824.2	-554	Tcf24	transcription factor 24	1	125	Promoter (<=1kb)	4.48555	2.79904e-07	2.87152e-07	chr1	150361954	150362029	-	ENSMUSG00000099447.1	2	ENSMUST00000186460.1	-15184	2310030A07Rik	RIKEN cDNA 2310030A07 gene	1	75	3' UTR	1.00376	7.79e-08	9.71e-08	chr1	58556523	58562606	-	ENSMUSG00000038174.14	1	ENSMUST00000191472.1	2614	Fam126b	family with sequence similarity 126, member B	1	6083	5' UTR	1.28455	1.8e-60	2e-59	chr1	160075238	160075788
chr1	10138320	10138470	-	ENSMUSG00000067851.11	ENSMUST00000187417.1	3231	Arfgef1	ADP-ribosylation factor guanine nucleotide-exchange factor 1(brefeldin A-inhibited)	1	150	3' UTR	1.18415	1.22952e-09	1.5651e-09	chr1	150362129	150362254	-	ENSMUSG00000099447.1	2	ENSMUST00000186460.1	-15359	2310030A07Rik	RIKEN cDNA 2310030A07 gene	1	125	3' UTR	1.41147	1.01e-07	1.24e-07	chr1	59100589	59101189	-	ENSMUSG00000072295.7	1	ENSMUST00000097080.3	-5690	C2cd6	C2 calcium dependent domain containing 6	1	600	3' UTR	1.08285	1.87e-09	2.86e-09	chr1	160078113	160078463
chr1	10209279	10209854	-	ENSMUSG00000067851.11	ENSMUST00000186813.1	253	Arfgef1	ADP-ribosylation factor guanine nucleotide-exchange factor 1(brefeldin A-inhibited)	1	575	Promoter (<=1kb)	1.69168	6.70244e-24	2.69131e-23	chr1	150679513	150680703	-	ENSMUSG00000093650.2	1	ENSMUST00000177268.1	54215	Gm20631	NA	1	1190	Exon (ENSMUST00000074783.11/ENSMUSG00000066842.18, exon 47 of 107)	1.0144	2.98e-08	3.99e-08	chr1	59108736	59114300	-	ENSMUSG00000038079.14	2	ENSMUST00000185951.1	16	Tmem237	transmembrane protein 237	1	5564	Promoter (<=1kb)	1.76056	4.92e-31	2.52e-30	chr1	160911063	160911213
chr1	10214141	10214266	-	ENSMUSG00000067851.11	ENSMUST00000186720.1	0	Arfgef1	ADP-ribosylation factor guanine nucleotide-exchange factor 1(brefeldin A-inhibited)	1	125	Promoter (<=1kb)	1.59559	1.97309e-17	5.39679e-17	chr1	151343513	151344188	-	ENSMUSG00000100954.4	1	ENSMUST00000185848.1	0	Gm10138	predicted gene 10138	1	675	Promoter (<=1kb)	1.46003	3.21e-21	1.41e-20	chr1	59163776	59167476	-	ENSMUSG00000079550.9	2	ENSMUST00000114275.8	-388	Mpp4	membrane protein, palmitoylated 4 (MAGUK p55 subfamily member 4)	1	3700	Promoter (<=1kb)	1.93488	1.27e-10	2.17e-10	chr1	160952051	160952126
chr1	13160224	13162081	-	ENSMUSG00000005886.14	ENSMUST00000133232.1	-9207	Ncoa2	nuclear receptor coactivator 2	1	1857	Exon (ENSMUST00000081713.10/ENSMUSG00000005886.14, exon 13 of 22)	1.17445	1.70533e-10	2.41935e-10	chr1	151410889	151416510	-	ENSMUSG00000052748.14	2	ENSMUST00000138095.1	0	Swt1	SWT1 RNA endoribonuclease homolog (S. cerevisiae)	1	5621	Promoter (<=1kb)	1.22162	2.65e-31	1.84e-30	chr1	59215285	59215435	-	ENSMUSG00000026024.14	3	ENSMUST00000188469.1	3691	Als2	alsin Rho guanine nucleotide exchange factor	1	150	Exon (ENSMUST00000027178.12/ENSMUSG00000026024.14, exon 4 of 34)	2.01047	6.85e-24	2.63e-23	chr1	160954803	160962354
chr1	13166915	13175087	-	ENSMUSG00000103506.1	ENSMUST00000195493.1	4627	Gm38376	NA	1	8172	Exon (ENSMUST00000081713.10/ENSMUSG00000005886.14, exon 11 of 22)	2.02601	6.34419e-91	1.41391e-89	chr1	151416610	151416810	-	ENSMUSG00000052748.14	2	ENSMUST00000138095.1	-3632	Swt1	SWT1 RNA endoribonuclease homolog (S. cerevisiae)	1	200	Exon (ENSMUST00000131312.1/ENSMUSG00000052748.14, exon 2 of 2)	1.91681	5.99e-08	7.63e-08	chr1	59215760	59215860	-	ENSMUSG00000026024.14	3	ENSMUST00000188469.1	3266	Als2	alsin Rho guanine nucleotide exchange factor	1	100	5' UTR	1.41946	9.99e-09	1.41e-08	chr1	160963523	160968105
chr1	14170103	14179511	-	ENSMUSG00000095853.1	ENSMUST00000179783.1	-3067	Gm22616	NA	1	9408	3' UTR	1.61037	3.07605e-73	5.05576e-72	chr1	152518284	152518609	-	ENSMUSG00000026482.13	2	ENSMUST00000188395.1	34435	Rgl1	ral guanine nucleotide dissociation stimulator,-like 1	1	325	3' UTR	1.23471	6.99e-12	1.53e-11	chr1	59217757	59218107	-	ENSMUSG00000026024.14	3	ENSMUST00000188469.1	1019	Als2	alsin Rho guanine nucleotide exchange factor	1	350	Promoter (1-2kb)	1.20492	4.38e-07	5.27e-07	chr1	161004067	161004142
chr1	14183237	14183439	-	ENSMUSG00000095853.1	ENSMUST00000179783.1	660	Gm22616	NA	1	202	Promoter (<=1kb)	1.18612	1.26338e-16	3.26711e-16	chr1	152518684	152521332	-	ENSMUSG00000026482.13	2	ENSMUST00000188395.1	31712	Rgl1	ral guanine nucleotide dissociation stimulator,-like 1	1	2648	3' UTR	1.00366	1.32e-18	4.96e-18	chr1	59639543	59644123	-	ENSMUSG00000103821.1	1	ENSMUST00000192922.1	3948	D430013B06Rik	RIKEN cDNA D430013B06 gene	1	4580	3' UTR	2.37938	1.67e-10	2.81e-10	chr1	161004167	161004267
chr1	16344574	16345374	-	ENSMUSG00000025920.19	ENSMUST00000115360.7	30021	Stau2	staufen double-stranded RNA binding protein 2	1	800	3' UTR	2.49345	1.05169e-41	8.23431e-41	chr1	152837794	152838619	-	ENSMUSG00000042772.15	2	ENSMUST00000188937.1	10301	Smg7	Smg-7 homolog, nonsense mediated mRNA decay factor (C. elegans)	1	825	3' UTR	1.97577	6.18e-79	1.37e-77	chr1	59982564	59982764	-	ENSMUSG00000041040.12	3	ENSMUST00000189790.1	3384	Fam117b	family with sequence similarity 117, member B	1	200	3' UTR	1.35202	1.29e-06	1.49e-06	chr1	161004417	161004517
chr1	16570435	16571085	-	ENSMUSG00000025939.19	ENSMUST00000182080.1	14313	Ube2w	ubiquitin-conjugating enzyme E2W (putative)	1	650	3' UTR	2.25871	7.43076e-28	3.62866e-27	chr1	152839019	152839119	-	ENSMUSG00000042772.15	2	ENSMUST00000188937.1	9801	Smg7	Smg-7 homolog, nonsense mediated mRNA decay factor (C. elegans)	1	100	3' UTR	1.11976	6.07e-11	1.19e-10	chr1	60087150	60089260	-	ENSMUSG00000026019.15	1	ENSMUST00000136461.1	-1212	Wdr12	WD repeat domain 12	1	2110	Promoter (1-2kb)	1.66268	2.82e-31	1.46e-30	chr1	161082954	161083229
chr1	16996798	16997373	-	ENSMUSG00000042686.5	ENSMUST00000186024.1	6846	Jph1	junctophilin 1	1	575	3' UTR	2.56516	9.51162e-17	2.47964e-16	chr1	153407676	153408372	-	ENSMUSG00000073538.10	1	ENSMUST00000186785.6	0	E330020D12Rik	Riken cDNA E330020D12 gene	1	696	Promoter (<=1kb)	2.1457	5.4e-08	6.92e-08	chr1	60098065	60098290	-	ENSMUSG00000026017.13	2	ENSMUST00000130075.7	0	Carf	calcium response factor	1	225	Promoter (<=1kb)	1.8186	3.91e-17	1.07e-16	chr1	161970135	161971635
chr1	18005960	18016186	-	ENSMUSG00000102001.1	ENSMUST00000185773.1	0	Gm28755	NA	1	10226	Promoter (<=1kb)	4.19918	2.09071e-06	2.09915e-06	chr1	155097610	155098960	-	ENSMUSG00000056708.5	1	ENSMUST00000055322.5	676	Ier5	immediate early response 5	1	1350	Promoter (<=1kb)	2.78611	1.26e-141	6.29e-140	chr1	63051330	63051955	-	ENSMUSG00000040865.15	4	ENSMUST00000188100.1	11606	Ino80d	INO80 complex subunit D	1	625	3' UTR	1.07173	1.47e-11	2.72e-11	chr1	163783089	163793971
chr1	20508914	20509089	-	ENSMUSG00000070175.1	ENSMUST00000093665.1	-64003	LOC115487586	U6 spliceosomal RNA	1	175	Exon (ENSMUST00000088448.11/ENSMUSG00000043760.16, exon 34 of 67)	1.67049	9.67042e-11	1.41414e-10	chr1	155137426	155137576	-	ENSMUSG00000026471.14	1	ENSMUST00000191773.5	-3405	Mr1	major histocompatibility complex, class I-related	1	150	Exon (ENSMUST00000027744.9/ENSMUSG00000026471.14, exon 2 of 6)	1.42559	1.22e-07	1.47e-07	chr1	63056755	63056830	-	ENSMUSG00000040865.15	4	ENSMUST00000188100.1	6731	Ino80d	INO80 complex subunit D	1	75	3' UTR	1.10515	4.25e-16	1.1e-15	chr1	163929854	163929954
chr1	23049994	23050169	-	ENSMUSG00000073730.2	ENSMUST00000073179.5	52084	Ppp1r14bl	protein phosphatase 1, regulatory inhibitor subunit 14B like	1	175	Exon (ENSMUST00000191045.1/ENSMUSG00000101227.1, exon 4 of 4)	1.23724	9.9304e-15	2.2009e-14	chr1	155276025	155276575	-	ENSMUSG00000026469.14	1	ENSMUST00000192359.1	15452	Xpr1	xenotropic and polytropic retrovirus receptor 1	1	550	3' UTR	1.00958	2.24e-08	3.07e-08	chr1	63085947	63093294	-	ENSMUSG00000040865.15	4	ENSMUST00000133236.7	0	Ino80d	INO80 complex subunit D	1	7347	Promoter (<=1kb)	1.15298	3.58e-08	4.79e-08	chr1	163952309	163953624
chr1	23369873	23370323	-	ENSMUSG00000026158.11	ENSMUST00000186064.6	10478	Ogfrl1	opioid growth factor receptor-like 1	1	450	Exon (ENSMUST00000027343.5/ENSMUSG00000026158.11, exon 7 of 7)	1.89508	6.67157e-15	1.50012e-14	chr1	155330919	155331019	-	ENSMUSG00000093286.1	1	ENSMUST00000175545.1	14954	Gm22569	NA	1	100	Exon (ENSMUST00000129271.7/ENSMUSG00000026469.14, exon 5 of 7)	2.9325	1.21e-06	1.28e-06	chr1	63114504	63114667	-	ENSMUSG00000040865.15	4	ENSMUST00000097718.8	0	Ino80d	INO80 complex subunit D	1	163	Promoter (<=1kb)	1.32093	3.47e-15	8.43e-15	chr1	163994988	163996380
chr1	23845045	23845245	-	ENSMUSG00000026155.13	ENSMUST00000136506.1	2532	Smap1	small ArfGAP 1	1	200	3' UTR	3.9309	1.91368e-11	3.03785e-11	chr1	155848263	155848538	-	ENSMUSG00000103717.1	1	ENSMUST00000193803.1	-6911	Gm38038	NA	1	275	3' UTR	1.19993	3.01e-12	6.85e-12	chr1	63176572	63176833	-	ENSMUSG00000025967.16	2	ENSMUST00000129339.7	0	Eef1b2	eukaryotic translation elongation factor 1 beta 2	1	261	Promoter (<=1kb)	1.06562	9.92e-61	1.11e-59	chr1	163996505	163997030
chr1	23846562	23848976	-	ENSMUSG00000026155.13	ENSMUST00000136506.1	0	Smap1	small ArfGAP 1	1	2414	Promoter (<=1kb)	1.49034	1.65681e-12	2.94407e-12	chr1	155861864	155863239	-	ENSMUSG00000033671.18	1	ENSMUST00000132189.1	-492	Cep350	centrosomal protein 350	1	1375	Promoter (<=1kb)	1.03485	1.22e-49	1.46e-48	chr1	64030596	64030696	-	ENSMUSG00000098487.1	3	ENSMUST00000184798.1	11805	Mir6899	microRNA 6899	1	100	3' UTR	1.40035	4.42e-07	5.31e-07	chr1	164154342	164174279
chr1	24026785	24029961	-	ENSMUSG00000026153.15	ENSMUST00000186331.1	0	Fam135a	family with sequence similarity 135, member A	1	3176	Promoter (<=1kb)	2.06859	1.1557e-122	4.13004e-121	chr1	156006698	156007523	-	ENSMUSG00000026466.16	3	ENSMUST00000124212.1	11096	Tor1aip1	torsin A interacting protein 1	1	825	3' UTR	1.17308	3.64e-27	2.15e-26	chr1	64034671	64034946	-	ENSMUSG00000098487.1	3	ENSMUST00000184798.1	7555	Mir6899	microRNA 6899	1	275	3' UTR	1.33022	6.41e-09	9.27e-09	chr1	164186861	164192182
chr1	24525652	24526420	-	ENSMUSG00000077463.1	ENSMUST00000104275.1	22557	LOC115485770	small nucleolar RNA SNORA64/SNORA10 family	1	768	Exon (ENSMUST00000115244.8/ENSMUSG00000026141.13, exon 8 of 51)	1.58457	2.16422e-09	2.67283e-09	chr1	156034797	156036274	-	ENSMUSG00000026466.16	3	ENSMUST00000169241.7	0	Tor1aip1	torsin A interacting protein 1	1	1477	Promoter (<=1kb)	1.68644	1.71e-77	3.67e-76	chr1	64034971	64042007	-	ENSMUSG00000098487.1	3	ENSMUST00000184798.1	494	Mir6899	microRNA 6899	1	7036	Promoter (<=1kb)	1.00484	2.74e-09	4.12e-09	chr1	164192782	164193157
chr1	24614273	24614648	-	ENSMUSG00000100862.1	ENSMUST00000189941.1	3	Gm10925	ATP synthase F0 subunit 6 pseudogene	1	375	Promoter (<=1kb)	2.0288	3.84561e-22	1.40146e-21	chr1	156654991	156655566	-	ENSMUSG00000060519.11	2	ENSMUST00000154353.1	2892	Tor3a	torsin family 3, member A	1	575	3' UTR	1.29455	3.85e-09	5.92e-09	chr1	64078901	64079001	-	ENSMUSG00000086836.1	1	ENSMUST00000149820.1	248	Gm13748	predicted gene 13748	1	100	Promoter (<=1kb)	2.44822	1.86e-19	5.78e-19	chr1	164275584	164286302
chr1	25093856	25098898	-	ENSMUSG00000099392.1	ENSMUST00000185379.1	-66625	Gm29414	predicted gene 29414	1	5042	Exon (ENSMUST00000126626.7/ENSMUSG00000033569.17, exon 12 of 16)	3.27232	4.42435e-25	1.88647e-24	chr1	156680756	156681456	-	ENSMUSG00000102961.1	1	ENSMUST00000194858.1	2212	Gm19918	predicted gene, 19918	1	700	3' UTR	1.31141	1.09e-25	6.05e-25	chr1	64794240	64794915	-	ENSMUSG00000051344.13	2	ENSMUST00000187188.1	41849	Plekhm3	pleckstrin homology domain containing, family M, member 3	1	675	3' UTR	1.40462	5.09e-11	8.95e-11	chr1	164287513	164287688
chr1	30804513	30805888	-	ENSMUSG00000048874.15	ENSMUST00000190190.1	3217	Phf3	PHD finger protein 3	1	1375	3' UTR	2.27863	3.26139e-145	1.4778e-143	chr1	156718966	156719041	-	ENSMUSG00000033557.17	1	ENSMUST00000122424.7	31	Fam20b	family with sequence similarity 20, member B	1	75	Promoter (<=1kb)	1.28132	3.02e-12	6.87e-12	chr1	64922254	64922354	-	ENSMUSG00000051344.13	2	ENSMUST00000140857.1	5743	Plekhm3	pleckstrin homology domain containing, family M, member 3	1	100	Exon (ENSMUST00000139649.7/ENSMUSG00000051344.13, exon 3 of 9)	1.28152	5.27e-18	1.52e-17	chr1	164513559	164514309
chr1	30821192	30821392	-	ENSMUSG00000048874.15	ENSMUST00000188847.1	2451	Phf3	PHD finger protein 3	1	200	3' UTR	1.25539	3.75569e-13	7.14753e-13	chr1	157404949	157405074	-	ENSMUSG00000103808.1	1	ENSMUST00000194997.1	1647	Gm37060	NA	1	125	Promoter (1-2kb)	1.57183	2.37e-06	2.46e-06	chr1	65175233	65181694	-	ENSMUSG00000025950.16	1	ENSMUST00000097709.10	0	Idh1	isocitrate dehydrogenase 1 (NADP+), soluble	1	6461	Promoter (<=1kb)	1.38368	6.13e-22	2.15e-21	chr1	165543248	165546538
chr1	30823842	30829594	-	ENSMUSG00000048874.15	ENSMUST00000188847.1	0	Phf3	PHD finger protein 3	1	5752	Promoter (<=1kb)	1.79276	1.16426e-37	8.07158e-37	chr1	158245718	158247168	-	ENSMUSG00000004031.13	2	ENSMUST00000194578.1	49296	Brinp2	bone morphogenic protein/retinoic acid inducible neural-specific 2	1	1450	3' UTR	1.86398	3.49e-181	2.6e-179	chr1	66762081	66762181	-	ENSMUSG00000102559.1	1	ENSMUST00000195411.1	6550	Gm37570	NA	1	100	Exon (ENSMUST00000129190.7/ENSMUSG00000026004.15, exon 5 of 14)	1.22436	9.82e-12	1.84e-11	chr1	165870957	165876998
chr1	30829694	30831444	-	ENSMUSG00000048874.15	ENSMUST00000185521.1	0	Phf3	PHD finger protein 3	1	1750	Promoter (<=1kb)	2.43143	1.11224e-217	1.02495e-215	chr1	158355359	158356326	-	ENSMUSG00000004031.13	2	ENSMUST00000195271.4	0	Brinp2	bone morphogenic protein/retinoic acid inducible neural-specific 2	1	967	Promoter (<=1kb)	1.56833	2.33e-92	6.41e-91	chr1	66793644	66793894	-	ENSMUSG00000103706.1	1	ENSMUST00000194648.1	2404	6820402A03Rik	RIKEN cDNA 6820402A03 gene	1	250	Exon (ENSMUST00000194648.1/ENSMUSG00000103706.1, exon 1 of 1)	1.59175	5.36e-06	5.97e-06	chr1	167078724	167078824
chr1	33746308	33746708	-	ENSMUSG00000103072.1	ENSMUST00000195310.1	-1299	Gm37905	NA	1	400	Promoter (1-2kb)	1.86424	5.71619e-13	1.06718e-12	chr1	160075134	160077863	-	ENSMUSG00000090394.8	2	ENSMUST00000097513.3	0	4930523C07Rik	RIKEN cDNA 4930523C07 gene	1	2729	Promoter (<=1kb)	1.17043	1.02e-09	1.71e-09	chr1	66843162	66845297	-	ENSMUSG00000082769.3	1	ENSMUST00000121857.1	4305	Gm15793	predicted gene 15793	1	2135	Exon (ENSMUST00000027153.5/ENSMUSG00000026003.5, exon 6 of 11)	1.15939	7.72e-17	2.07e-16	chr1	167078874	167078999
chr1	33776503	33777728	-	ENSMUSG00000042197.13	ENSMUST00000151055.7	6209	Zfp451	zinc finger protein 451	1	1225	3' UTR	3.24591	5.59833e-60	7.09656e-59	chr1	160203416	160208184	-	ENSMUSG00000014226.10	1	ENSMUST00000194167.1	4542	Cacybp	calcyclin binding protein	1	4768	3' UTR	1.1141	1.01e-43	1.03e-42	chr1	69538663	69539288	-	ENSMUSG00000101156.1	1	ENSMUST00000187100.1	24732	Gm29114	NA	1	625	3' UTR	1.71974	8.54e-50	7.56e-49	chr1	167079199	167079524
chr1	33800856	33803181	-	ENSMUSG00000042197.13	ENSMUST00000140163.1	-90	Zfp451	zinc finger protein 451	1	2325	Promoter (<=1kb)	3.29784	1.40901e-204	1.22286e-202	chr1	160224173	160226221	-	ENSMUSG00000026721.16	2	ENSMUST00000192019.5	5646	Rabgap1l	RAB GTPase activating protein 1-like	1	2048	3' UTR	1.14593	5.05e-26	2.84e-25	chr1	69661611	69661811	-	ENSMUSG00000099954.1	1	ENSMUST00000190898.1	250	Gm28112	NA	1	200	Promoter (<=1kb)	2.03715	4.72e-39	3.14e-38	chr1	167308677	167325891
chr1	34177189	34177289	-	ENSMUSG00000096992.3	ENSMUST00000181692.2	982	Gm26788	predicted gene, 26788	1	100	Promoter (<=1kb)	9.22894	3.5691e-06	3.57804e-06	chr1	160307371	160307521	-	ENSMUSG00000026721.16	2	ENSMUST00000193185.5	-33	Rabgap1l	RAB GTPase activating protein 1-like	1	150	Promoter (<=1kb)	1.08196	2.73e-17	9.42e-17	chr1	69685828	69687245	-	ENSMUSG00000025997.13	1	ENSMUST00000190771.6	0	Ikzf2	IKAROS family zinc finger 2	1	1417	Promoter (<=1kb)	1.02947	7.24e-13	1.49e-12	chr1	169693542	169693642
chr1	34177389	34177664	-	ENSMUSG00000096992.3	ENSMUST00000181692.2	607	Gm26788	predicted gene, 26788	1	275	Promoter (<=1kb)	3.41078	2.88834e-11	4.49587e-11	chr1	160321685	160321910	-	ENSMUSG00000103693.1	1	ENSMUST00000195618.1	5168	Gm37529	NA	1	225	Exon (ENSMUST00000195618.1/ENSMUSG00000103693.1, exon 2 of 2)	2.49142	2.24e-06	2.32e-06	chr1	72160491	72162368	-	ENSMUSG00000102123.1	1	ENSMUST00000191139.1	-38491	Gm4319	predicted gene 4319	1	1877	3' UTR	1.24152	3.29e-31	1.7e-30	chr1	169694267	169694942
chr1	34816918	34817243	-	ENSMUSG00000104002.2	ENSMUST00000193040.2	-5011	Gm38336	NA	1	325	3' UTR	1.71568	5.97073e-15	1.34715e-14	chr1	161019071	161019921	-	ENSMUSG00000104016.1	1	ENSMUST00000194567.1	-10661	Gm37362	NA	1	850	3' UTR	1.10847	3.82e-17	1.31e-16	chr1	72427486	72428636	-	ENSMUSG00000085812.1	1	ENSMUST00000146593.1	-30863	Gm15843	ribosomal protein L17 pseudogene	1	1150	3' UTR	1.29143	5.17e-37	3.23e-36	chr1	169934144	169934219
chr1	36105383	36106446	-	ENSMUSG00000104523.1	ENSMUST00000192656.1	0	Gm37335	NA	1	1063	Promoter (<=1kb)	1.44806	6.77184e-43	5.46377e-42	chr1	161070288	161070563	-	ENSMUSG00000026709.10	2	ENSMUST00000160591.7	44	Dars2	aspartyl-tRNA synthetase 2 (mitochondrial)	1	275	Promoter (<=1kb)	1.5872	1.6e-07	1.89e-07	chr1	72536352	72536527	-	ENSMUSG00000039372.5	1	ENSMUST00000047786.5	403	2023-03-04	membrane-associated ring finger (C3HC4) 4	1	175	Promoter (<=1kb)	1.2794	6.05e-23	2.23e-22	chr1	169934244	169934344
chr1	36143951	36146695	-	ENSMUSG00000098752.1	ENSMUST00000184790.1	0	Mir6897	microRNA 6897	1	2744	Promoter (<=1kb)	1.37642	6.2592e-26	2.77786e-25	chr1	161070588	161070658	-	ENSMUSG00000026709.10	2	ENSMUST00000035430.3	0	Dars2	aspartyl-tRNA synthetase 2 (mitochondrial)	1	70	Promoter (<=1kb)	2.02077	3.22e-08	4.28e-08	chr1	72859331	72859481	-	ENSMUSG00000039323.18	1	ENSMUST00000155703.1	10633	Igfbp2	insulin-like growth factor binding protein 2	1	150	3' UTR	1.37773	3.85e-52	3.58e-51	chr1	169934369	169934494
chr1	36265971	36266471	-	ENSMUSG00000047180.8	ENSMUST00000056946.7	6964	Neurl3	neuralized E3 ubiquitin protein ligase 3	1	500	3' UTR	1.42216	9.3505e-12	1.54039e-11	chr1	161816788	161816863	-	ENSMUSG00000103625.1	1	ENSMUST00000192386.1	-2622	Gm37357	NA	1	75	3' UTR	1.9001	1.84e-08	2.56e-08	chr1	73914205	73914355	-	ENSMUSG00000055322.16	2	ENSMUST00000191527.6	13862	Tns1	tensin 1	1	150	3' UTR	3.36844	2.6e-09	3.91e-09	chr1	170669011	170681769
chr1	36269049	36269224	-	ENSMUSG00000047180.8	ENSMUST00000056946.7	4211	Neurl3	neuralized E3 ubiquitin protein ligase 3	1	175	3' UTR	2.92345	1.42562e-10	2.04106e-10	chr1	161818213	161820498	-	ENSMUSG00000102254.1	1	ENSMUST00000192573.1	-1367	Gm7496	cyclin-dependent kinase 7 pseudogene	1	2285	Promoter (1-2kb)	1.54763	1.78e-47	2e-46	chr1	73993169	73994798	-	ENSMUSG00000055322.16	2	ENSMUST00000185702.6	574	Tns1	tensin 1	1	1629	Promoter (<=1kb)	1.12468	6.31e-10	1.01e-09	chr1	170880325	170880450
chr1	36335754	36336529	-	ENSMUSG00000102762.1	ENSMUST00000192234.1	3047	4930403P22Rik	RIKEN cDNA 4930403P22 gene	1	775	3' UTR	1.38028	1.27759e-25	5.59731e-25	chr1	161967989	161979636	-	ENSMUSG00000026698.8	3	ENSMUST00000111594.2	0	Pigc	phosphatidylinositol glycan anchor biosynthesis, class C	1	11647	Promoter (<=1kb)	1.16192	2.89e-21	1.28e-20	chr1	74281509	74281977	-	ENSMUSG00000101503.1	2	ENSMUST00000187908.1	349	Gm28364	predicted gene 28364	1	468	Promoter (<=1kb)	1.07272	7.14e-41	5e-40	chr1	170880600	170880750
chr1	36336554	36336654	-	ENSMUSG00000102762.1	ENSMUST00000192234.1	3847	4930403P22Rik	RIKEN cDNA 4930403P22 gene	1	100	3' UTR	1.54729	2.12404e-14	4.56568e-14	chr1	163393707	163394471	-	ENSMUSG00000088951.1	1	ENSMUST00000158326.1	-7812	LOC115487682	U6atac minor spliceosomal RNA	1	764	3' UTR	1.40587	1.64e-06	1.71e-06	chr1	74282277	74283220	-	ENSMUSG00000006299.13	1	ENSMUST00000191258.1	0	Aamp	angio-associated migratory protein	1	943	Promoter (<=1kb)	1.69365	3.54e-38	2.29e-37	chr1	170880825	170880900
chr1	36337029	36337104	-	ENSMUSG00000102762.1	ENSMUST00000192234.1	4322	4930403P22Rik	RIKEN cDNA 4930403P22 gene	1	75	3' UTR	1.60592	1.84378e-09	2.29727e-09	chr1	163954145	163956888	-	ENSMUSG00000026584.14	5	ENSMUST00000162920.1	2933	Scyl3	SCY1-like 3 (S. cerevisiae)	1	2743	3' UTR	1.3727	2.3e-08	3.14e-08	chr1	74295531	74296106	-	ENSMUSG00000006301.17	2	ENSMUST00000152603.7	0	Tmbim1	transmembrane BAX inhibitor motif containing 1	1	575	Promoter (<=1kb)	1.92544	1.85e-39	1.24e-38	chr1	171160744	171161130
chr1	36423249	36424499	-	ENSMUSG00000001143.13	ENSMUST00000152088.1	3867	Lman2l	lectin, mannose-binding 2-like	1	1250	3' UTR	2.01413	5.4438e-129	2.07662e-127	chr1	163959287	163960662	-	ENSMUSG00000041406.14	1	ENSMUST00000159617.1	1361	BC055324	cDNA sequence BC055324	1	1375	Promoter (1-2kb)	1.93172	5.97e-07	6.55e-07	chr1	74902220	74903485	-	ENSMUSG00000089653.1	2	ENSMUST00000160540.1	0	Gm15841	NA	1	1265	Promoter (<=1kb)	2.31155	3.19e-138	1.1e-136	chr1	171217862	171218437
chr1	36549063	36550163	-	ENSMUSG00000079610.9	ENSMUST00000001172.11	-1619	Ankrd39	ankyrin repeat domain 39	1	1100	Promoter (1-2kb)	1.8929	7.90054e-71	1.24369e-69	chr1	164302469	164305273	-	ENSMUSG00000026575.15	1	ENSMUST00000193808.5	0	Nme7	NME/NM23 family member 7	1	2804	Promoter (<=1kb)	1.6055	9.24e-35	7.35e-34	chr1	75142272	75142711	-	ENSMUSG00000033159.14	1	ENSMUST00000168720.7	0	Cnppd1	cyclin Pas1/PHO80 domain containing 1	1	439	Promoter (<=1kb)	1.30337	1.08e-57	1.13e-56	chr1	171219012	171219087
chr1	36550338	36550550	-	ENSMUSG00000026121.13	ENSMUST00000191785.1	2344	Sema4c	sema domain, immunoglobulin domain (Ig), transmembrane domain (TM) and short cytoplasmic domain, (semaphorin) 4C	1	212	Exon (ENSMUST00000191677.5/ENSMUSG00000026121.13, exon 14 of 15)	1.90763	5.5291e-10	7.35972e-10	chr1	164306448	164307478	-	ENSMUSG00000026577.13	1	ENSMUST00000124007.1	0	Blzf1	basic leucine zipper nuclear factor 1	1	1030	Promoter (<=1kb)	1.07557	7.78e-20	3.15e-19	chr1	75190140	75191631	-	ENSMUSG00000033124.16	1	ENSMUST00000189820.6	0	Atg9a	autophagy related 9A	1	1491	Promoter (<=1kb)	1.12988	9.75e-15	2.3e-14	chr1	171220537	171220701
chr1	36562991	36564373	-	ENSMUSG00000087589.3	ENSMUST00000149224.2	4633	D430040D24Rik	RIKEN cDNA D430040D24 gene	1	1382	3' UTR	1.87526	7.65486e-10	1.0017e-09	chr1	165174886	165174986	-	ENSMUSG00000026572.11	1	ENSMUST00000027859.11	-14114	Tbx19	T-box 19	1	100	3' UTR	1.34308	1.75e-06	1.83e-06	chr1	75198335	75199226	-	ENSMUSG00000026200.13	2	ENSMUST00000186148.1	0	Glb1l	galactosidase, beta 1-like	1	891	Promoter (<=1kb)	1.92281	1.54e-10	2.6e-10	chr1	171338240	171338340
chr1	36699863	36699988	-	ENSMUSG00000037351.9	ENSMUST00000159675.1	1663	Actr1b	ARP1 actin-related protein 1B, centractin beta	1	125	Promoter (1-2kb)	1.06972	9.74646e-18	2.71982e-17	chr1	165177236	165177886	-	ENSMUSG00000040848.11	1	ENSMUST00000192565.1	16431	Sft2d2	SFT2 domain containing 2	1	650	3' UTR	1.15409	3.87e-42	3.79e-41	chr1	75215177	75215327	-	ENSMUSG00000026202.13	4	ENSMUST00000186971.1	2087	Tuba4a	tubulin, alpha 4A	1	150	3' UTR	1.64654	2.93e-07	3.58e-07	chr1	171340282	171341345
chr1	36709992	36714223	-	ENSMUSG00000037351.9	ENSMUST00000043951.9	0	Actr1b	ARP1 actin-related protein 1B, centractin beta	1	4231	Promoter (<=1kb)	1.70588	1.64541e-10	2.33818e-10	chr1	165236723	165236996	-	ENSMUSG00000040843.10	1	ENSMUST00000043235.7	0	Tiprl	TIP41, TOR signalling pathway regulator-like (S. cerevisiae)	1	273	Promoter (<=1kb)	2.37264	9.85e-19	3.74e-18	chr1	75215427	75216027	-	ENSMUSG00000026202.13	4	ENSMUST00000186971.1	1387	Tuba4a	tubulin, alpha 4A	1	600	Promoter (1-2kb)	1.93907	6.65e-09	9.6e-09	chr1	171341595	171341795
chr1	37420033	37428422	-	ENSMUSG00000026112.7	ENSMUST00000192179.1	1578	Coa5	cytochrome C oxidase assembly factor 5	1	8389	Promoter (1-2kb)	1.93057	2.37248e-67	3.50593e-66	chr1	165329572	165338211	-	ENSMUSG00000026571.12	1	ENSMUST00000193353.1	13787	Dcaf6	DDB1 and CUL4 associated factor 6	1	8639	3' UTR	1.84559	1.47e-89	3.88e-88	chr1	75216127	75216752	-	ENSMUSG00000026202.13	4	ENSMUST00000186971.1	662	Tuba4a	tubulin, alpha 4A	1	625	Promoter (<=1kb)	1.43151	1.58e-27	7.08e-27	chr1	171342020	171342331
chr1	37444239	37444614	-	ENSMUSG00000026111.15	ENSMUST00000134184.1	12896	Unc50	unc-50 homolog	1	375	3' UTR	2.18351	1.18753e-16	3.07387e-16	chr1	165655759	165656009	-	ENSMUSG00000104517.1	1	ENSMUST00000192126.1	-11072	Gm18407	translin-associated factor X pseudogene	1	250	Exon (ENSMUST00000097474.8/ENSMUSG00000040723.14, exon 5 of 6)	1.30925	2.81e-08	3.78e-08	chr1	75477356	75477856	-	ENSMUSG00000032997.16	1	ENSMUST00000143496.7	890	Chpf	chondroitin polymerizing factor	1	500	Promoter (<=1kb)	2.02061	8.06e-18	2.29e-17	chr1	171417502	171417711
chr1	37498526	37498651	-	ENSMUSG00000026110.15	ENSMUST00000194660.1	187	Mgat4a	mannoside acetylglucosaminyltransferase 4, isoenzyme A	1	125	Promoter (<=1kb)	1.6447	2.60942e-11	4.08419e-11	chr1	165875178	165875928	-	ENSMUSG00000026565.18	1	ENSMUST00000184799.1	4232	Pou2f1	POU domain, class 2, transcription factor 1	1	750	3' UTR	2.17848	8.26e-27	4.81e-26	chr1	78193788	78195469	-	ENSMUSG00000004872.15	1	ENSMUST00000004994.15	1369	Pax3	paired box 3	1	1681	Promoter (1-2kb)	1.03489	6.25e-21	2.09e-20	chr1	171417886	171418836
chr1	37611926	37612126	-	ENSMUSG00000089767.1	ENSMUST00000160659.1	-2133	4930556I23Rik	RIKEN cDNA 4930556I23 gene	1	200	3' UTR	1.8687	1.21636e-14	2.67488e-14	chr1	166379177	166379452	-	ENSMUSG00000026563.13	2	ENSMUST00000138148.7	0	Tada1	transcriptional adaptor 1	1	275	Promoter (<=1kb)	1.14434	1.79e-07	2.1e-07	chr1	79435318	79435468	-	ENSMUSG00000050711.7	2	ENSMUST00000185234.1	4574	Scg2	secretogranin II	1	150	Exon (ENSMUST00000185234.1/ENSMUSG00000050711.7, exon 3 of 3)	2.15645	6.85e-13	1.41e-12	chr1	171463315	171464090
chr1	37612151	37613388	-	ENSMUSG00000089767.1	ENSMUST00000160659.1	-871	4930556I23Rik	RIKEN cDNA 4930556I23 gene	1	1237	Promoter (<=1kb)	1.52125	9.46954e-17	2.46906e-16	chr1	166398281	166399981	-	ENSMUSG00000040596.15	1	ENSMUST00000127596.2	9308	Pogk	pogo transposable element with KRAB domain	1	1700	3' UTR	1.55166	7.11e-66	1.23e-64	chr1	79436118	79436293	-	ENSMUSG00000050711.7	2	ENSMUST00000185234.1	3749	Scg2	secretogranin II	1	175	Exon (ENSMUST00000185234.1/ENSMUSG00000050711.7, exon 2 of 3)	2.34063	2.01e-06	2.29e-06	chr1	171503652	171504227
chr1	37624004	37624404	-	ENSMUSG00000026090.16	ENSMUST00000160023.5	838	2010300C02Rik	RIKEN cDNA 2010300C02 gene	1	400	Promoter (<=1kb)	1.50413	9.50914e-18	2.6554e-17	chr1	168209184	168209409	-	ENSMUSG00000052534.15	2	ENSMUST00000097471.3	-44523	Pbx1	pre B cell leukemia homeobox 1	1	225	Exon (ENSMUST00000188912.6/ENSMUSG00000052534.15, exon 3 of 8)	1.91496	1.03e-28	6.48e-28	chr1	79761830	79762018	-	ENSMUSG00000073643.11	1	ENSMUST00000125641.1	29	Wdfy1	WD repeat and FYVE domain containing 1	1	188	Promoter (<=1kb)	1.3082	1.38e-07	1.74e-07	chr1	172082603	172089136
chr1	37624604	37625604	-	ENSMUSG00000026090.16	ENSMUST00000160023.5	0	2010300C02Rik	RIKEN cDNA 2010300C02 gene	1	1000	Promoter (<=1kb)	1.39268	4.72897e-64	6.54593e-63	chr1	168337604	168337671	-	ENSMUSG00000103780.1	1	ENSMUST00000192272.1	0	Gm37524	NA	1	67	Promoter (<=1kb)	1.11805	3.97e-07	4.45e-07	chr1	79820117	79821364	-	ENSMUSG00000026249.10	1	ENSMUST00000189793.6	0	Serpine2	serine (or cysteine) peptidase inhibitor, clade E, member 2	1	1247	Promoter (<=1kb)	1.10154	2.2e-37	1.39e-36	chr1	172114637	172114837
chr1	37755325	37761001	-	ENSMUSG00000026090.16	ENSMUST00000162875.7	-35241	2010300C02Rik	RIKEN cDNA 2010300C02 gene	1	5676	3' UTR	1.90022	1.4623e-13	2.90355e-13	chr1	168432201	168432270	-	ENSMUSG00000052534.15	2	ENSMUST00000188912.6	0	Pbx1	pre B cell leukemia homeobox 1	1	69	Promoter (<=1kb)	2.6214	1.01e-06	1.08e-06	chr1	82287072	82287222	-	ENSMUSG00000055980.2	2	ENSMUST00000069799.2	4194	Irs1	insulin receptor substrate 1	1	150	Exon (ENSMUST00000069799.2/ENSMUSG00000055980.2, exon 1 of 2)	1.92095	1.11e-26	4.81e-26	chr1	172134428	172134553
chr1	37783839	37801725	-	ENSMUSG00000060771.15	ENSMUST00000134024.1	41996	Tsga10	testis specific 10	1	17886	3' UTR	1.11925	2.14078e-21	7.49844e-21	chr1	169966093	169969237	-	ENSMUSG00000026675.12	1	ENSMUST00000123230.1	0	Hsd17b7	hydroxysteroid (17-beta) dehydrogenase 7	1	3144	Promoter (<=1kb)	1.62227	1.24e-18	4.69e-18	chr1	82287272	82287347	-	ENSMUSG00000055980.2	2	ENSMUST00000069799.2	4069	Irs1	insulin receptor substrate 1	1	75	Exon (ENSMUST00000069799.2/ENSMUSG00000055980.2, exon 1 of 2)	1.10039	7.06e-08	9.18e-08	chr1	172172644	172175529
chr1	37849406	37865041	-	ENSMUSG00000060771.15	ENSMUST00000114902.7	0	Tsga10	testis specific 10	1	15635	Promoter (<=1kb)	1.61697	2.57927e-15	6.01303e-15	chr1	169973231	169973356	-	ENSMUSG00000097503.2	2	ENSMUST00000193930.1	3780	3110045C21Rik	RIKEN cDNA 3110045C21 gene	1	125	3' UTR	2.04148	7.83e-07	8.47e-07	chr1	82455838	82462110	-	ENSMUSG00000100786.1	1	ENSMUST00000187929.1	-53093	Gm28940	predicted gene 28940	1	6272	Exon (ENSMUST00000087050.6/ENSMUSG00000067158.9, exon 44 of 48)	1.62537	2.23e-23	8.35e-23	chr1	172179738	172179913
chr1	37874950	37879337	-	ENSMUSG00000026088.15	ENSMUST00000131754.1	781	Mitd1	MIT, microtubule interacting and transport, domain containing 1	1	4387	Promoter (<=1kb)	1.86687	2.26068e-17	6.1639e-17	chr1	169973406	169973481	-	ENSMUSG00000097503.2	2	ENSMUST00000193930.1	3955	3110045C21Rik	RIKEN cDNA 3110045C21 gene	1	75	3' UTR	1.92165	1.61e-06	1.69e-06	chr1	84742281	84749273	-	ENSMUSG00000026219.14	1	ENSMUST00000189670.6	4	Trip12	thyroid hormone receptor interactor 12	1	6992	Promoter (<=1kb)	1.03004	3.67e-05	3.94e-05	chr1	172179963	172180113
chr1	37995522	37995597	-	ENSMUSG00000058407.12	ENSMUST00000192960.5	248	Txndc9	thioredoxin domain containing 9	1	75	Promoter (<=1kb)	1.8441	5.40831e-12	9.11179e-12	chr1	170300173	170300748	-	ENSMUSG00000102752.1	1	ENSMUST00000179801.2	5584	Gm7694	predicted gene 7694	1	575	3' UTR	1.23783	7.78e-09	1.14e-08	chr1	86303319	86303989	-	ENSMUSG00000079445.3	2	ENSMUST00000188695.1	0	B3gnt7	UDP-GlcNAc:betaGal beta-1,3-N-acetylglucosaminyltransferase 7	1	670	Promoter (<=1kb)	1.61965	2.27e-06	2.58e-06	chr1	172182888	172186510
chr1	37995622	37995747	-	ENSMUSG00000058407.12	ENSMUST00000192960.5	98	Txndc9	thioredoxin domain containing 9	1	125	Promoter (<=1kb)	1.41723	2.34238e-10	3.26802e-10	chr1	170707548	170708173	-	ENSMUSG00000096310.1	2	ENSMUST00000180190.1	43650	LOC115487714	U6 spliceosomal RNA	1	625	3' UTR	1.10029	1.23e-12	2.92e-12	chr1	86350493	86352419	-	ENSMUSG00000026234.12	3	ENSMUST00000188682.1	0	Ncl	nucleolin	1	1926	Promoter (<=1kb)	1.01728	1.58e-19	4.94e-19	chr1	172195316	172195691
chr1	38088177	38092115	-	ENSMUSG00000026082.11	ENSMUST00000194650.5	-46	Rev1	REV1, DNA directed polymerase	1	3938	Promoter (<=1kb)	1.35962	1.50537e-30	8.20351e-30	chr1	170709648	170709898	-	ENSMUSG00000096310.1	2	ENSMUST00000180190.1	41925	LOC115487714	U6 spliceosomal RNA	1	250	3' UTR	1.2135	1.87e-17	6.55e-17	chr1	86350811	86351186	-	ENSMUSG00000026234.12	3	ENSMUST00000188682.1	25	Ncl	nucleolin	1	375	Promoter (<=1kb)	2.20315	2.1e-06	2.39e-06	chr1	172316464	172318794
chr1	38209864	38210089	-	ENSMUSG00000037138.18	ENSMUST00000136641.2	-12422	Aff3	AF4/FMR2 family, member 3	1	225	Exon (ENSMUST00000095027.8/ENSMUSG00000037138.18, exon 12 of 22)	1.36072	1.95007e-17	5.3356e-17	chr1	171217860	171218535	-	ENSMUSG00000005677.14	2	ENSMUST00000149404.1	3512	Nr1i3	nuclear receptor subfamily 1, group I, member 3	1	675	3' UTR	2.30415	3.72e-15	1.1e-14	chr1	86351211	86351636	-	ENSMUSG00000064837.1	1	ENSMUST00000082903.1	0	Snora75	small nucleolar RNA, H/ACA box 75	1	425	Promoter (<=1kb)	1.2256	2.19e-40	1.51e-39	chr1	172370128	172370453
chr1	38864966	38865041	-	ENSMUSG00000026080.13	ENSMUST00000192948.5	6719	Chst10	carbohydrate sulfotransferase 10	1	75	3' UTR	4.25493	8.83456e-07	8.91719e-07	chr1	171239332	171251388	-	ENSMUSG00000006403.13	1	ENSMUST00000111315.8	0	Adamts4	a disintegrin-like and metallopeptidase (reprolysin type) with thrombospondin type 1 motif, 4	1	12056	Promoter (<=1kb)	1.233	3.28e-34	2.55e-33	chr1	86358928	86359400	-	ENSMUSG00000026234.12	3	ENSMUST00000027438.7	0	Ncl	nucleolin	1	472	Promoter (<=1kb)	1.2383	0	0	chr1	172371578	172372153
chr1	39392241	39392416	-	ENSMUSG00000003134.10	ENSMUST00000195854.1	215	Tbc1d8	TBC1 domain family, member 8	1	175	Promoter (<=1kb)	2.53973	2.00848e-09	2.49055e-09	chr1	171276814	171277039	-	ENSMUSG00000062729.11	2	ENSMUST00000126765.1	2788	Ppox	protoporphyrinogen oxidase	1	225	3' UTR	1.42609	1.37e-09	2.26e-09	chr1	88007197	88007547	-	ENSMUSG00000005501.14	1	ENSMUST00000187871.1	682	Usp40	ubiquitin specific peptidase 40	1	350	Promoter (<=1kb)	1.20762	5.96e-14	1.33e-13	chr1	172372878	172372953
chr1	40772487	40772737	-	ENSMUSG00000103270.1	ENSMUST00000195134.1	1103	Gm37915	predicted gene, 37915	1	250	Promoter (1-2kb)	2.92291	6.70521e-08	7.13682e-08	chr1	171280445	171280520	-	ENSMUSG00000062729.11	2	ENSMUST00000145019.1	2	Ppox	protoporphyrinogen oxidase	1	75	Promoter (<=1kb)	1.04792	4.39e-08	5.71e-08	chr1	88274864	88275264	-	ENSMUSG00000044783.16	2	ENSMUST00000128532.1	-1746	A730008H23Rik	RIKEN cDNA A730008H23 gene	1	400	Promoter (1-2kb)	1.33149	4.2e-202	2.56e-200	chr1	172377920	172378370
chr1	43049599	43051571	-	ENSMUSG00000100269.1	ENSMUST00000185980.1	-4696	Gm28782	predicted gene 28782	1	1972	3' UTR	1.53971	5.63071e-15	1.27288e-14	chr1	171342265	171342640	-	ENSMUSG00000013997.10	1	ENSMUST00000136339.1	1827	Nit1	nitrilase 1	1	375	Promoter (1-2kb)	1.04306	1.9e-08	2.63e-08	chr1	88277064	88277627	-	ENSMUSG00000044783.16	2	ENSMUST00000065420.11	0	A730008H23Rik	RIKEN cDNA A730008H23 gene	1	563	Promoter (<=1kb)	1.13909	1.87e-75	2.8e-74	chr1	172382820	172383095
chr1	43075270	43075820	-	ENSMUSG00000070939.9	ENSMUST00000188598.1	-14338	Tgfbrap1	transforming growth factor, beta receptor associated protein 1	1	550	Exon (ENSMUST00000095014.7/ENSMUSG00000070939.9, exon 3 of 13)	1.32246	4.09074e-23	1.57402e-22	chr1	172002459	172002584	-	ENSMUSG00000026556.15	4	ENSMUST00000148363.1	6445	Vangl2	VANGL planar cell polarity 2	1	125	3' UTR	2.54348	1.72e-06	1.8e-06	chr1	88700854	88701229	-	ENSMUSG00000049866.12	1	ENSMUST00000051236.10	647	Arl4c	ADP-ribosylation factor-like 4C	1	375	Promoter (<=1kb)	2.13899	5.35e-14	1.2e-13	chr1	172523175	172523950
chr1	43750090	43750340	-	ENSMUSG00000100480.1	ENSMUST00000187764.1	-3809	Gm29156	NA	1	250	3' UTR	1.71484	6.81549e-10	8.96939e-10	chr1	172002759	172002859	-	ENSMUSG00000026556.15	4	ENSMUST00000148363.1	6170	Vangl2	VANGL planar cell polarity 2	1	100	3' UTR	2.1303	1.86e-06	1.94e-06	chr1	90142726	90144829	-	ENSMUSG00000026301.16	2	ENSMUST00000211999.1	149	Iqca	IQ motif containing with AAA domain	1	2103	Promoter (<=1kb)	1.43734	1.26e-07	1.6e-07	chr1	172527838	172533954
chr1	45384982	45388271	-	ENSMUSG00000026042.16	ENSMUST00000150143.1	5363	Col5a2	collagen, type V, alpha 2	1	3289	Exon (ENSMUST00000086430.4/ENSMUSG00000026042.16, exon 44 of 54)	2.03249	2.1282e-12	3.74157e-12	chr1	172003584	172003834	-	ENSMUSG00000026556.15	4	ENSMUST00000148363.1	5195	Vangl2	VANGL planar cell polarity 2	1	250	3' UTR	3.23046	1.18e-06	1.25e-06	chr1	90144879	90145079	-	ENSMUSG00000026301.16	2	ENSMUST00000211999.1	0	Iqca	IQ motif containing with AAA domain	1	200	Promoter (<=1kb)	1.33036	1.28e-08	1.79e-08	chr1	172956317	172956592
chr1	45388296	45389081	-	ENSMUSG00000026042.16	ENSMUST00000150143.1	4553	Col5a2	collagen, type V, alpha 2	1	785	Exon (ENSMUST00000086430.4/ENSMUSG00000026042.16, exon 44 of 54)	1.97588	3.15411e-09	3.82443e-09	chr1	172004859	172006186	-	ENSMUSG00000026556.15	4	ENSMUST00000148363.1	2843	Vangl2	VANGL planar cell polarity 2	1	1327	Exon (ENSMUST00000027837.12/ENSMUSG00000026556.15, exon 7 of 8)	1.76591	6.24e-07	6.82e-07	chr1	90803645	90804120	-	ENSMUSG00000048126.16	1	ENSMUST00000136916.7	3862	Col6a3	collagen, type VI, alpha 3	1	475	Exon (ENSMUST00000056925.15/ENSMUSG00000048126.16, exon 10 of 44)	1.97015	1.36e-13	2.97e-13	chr1	172957492	172957942
chr1	45389231	45389581	-	ENSMUSG00000026042.16	ENSMUST00000150143.1	4053	Col5a2	collagen, type V, alpha 2	1	350	Exon (ENSMUST00000086430.4/ENSMUSG00000026042.16, exon 43 of 54)	4.25961	7.41271e-10	9.7156e-10	chr1	172054291	172057559	-	ENSMUSG00000051251.3	1	ENSMUST00000059794.3	14	Nhlh1	nescient helix loop helix 1	1	3268	Promoter (<=1kb)	1.58712	1.72e-43	1.74e-42	chr1	91305241	91321101	-	ENSMUSG00000090322.1	2	ENSMUST00000171768.1	0	Gm17090	NA	1	15860	Promoter (<=1kb)	1.77688	3.2e-38	2.07e-37	chr1	173198007	173198157
chr1	45389881	45390256	-	ENSMUSG00000026042.16	ENSMUST00000150143.1	3378	Col5a2	collagen, type V, alpha 2	1	375	Exon (ENSMUST00000086430.4/ENSMUSG00000026042.16, exon 42 of 54)	4.55327	1.92073e-09	2.38933e-09	chr1	173129223	173129823	-	ENSMUSG00000062527.6	1	ENSMUST00000073663.2	1413	Olfr1408	olfactory receptor 1408	1	600	Promoter (1-2kb)	2.11192	1.49e-15	4.56e-15	chr1	91390538	91398809	-	ENSMUSG00000026309.14	1	ENSMUST00000187049.6	0	Ilkap	integrin-linked kinase-associated serine/threonine phosphatase 2C	1	8271	Promoter (<=1kb)	1.04123	1.8e-12	3.6e-12	chr1	173198182	173203163
chr1	45393484	45394406	-	ENSMUSG00000026042.16	ENSMUST00000150143.1	0	Col5a2	collagen, type V, alpha 2	1	922	Promoter (<=1kb)	2.35913	1.28853e-11	2.0879e-11	chr1	173182152	173182227	-	ENSMUSG00000058981.4	2	ENSMUST00000072395.2	2277	Olfr1406	olfactory receptor 1406	1	75	3' UTR	1.12881	1.85e-05	1.87e-05	chr1	91416781	91416906	-	ENSMUSG00000067071.8	3	ENSMUST00000150520.1	-2744	Hes6	hairy and enhancer of split 6	1	125	3' UTR	1.55229	1.18e-08	1.66e-08	chr1	173204288	173204538
chr1	45394431	45402118	-	ENSMUSG00000026042.16	ENSMUST00000150143.1	-798	Col5a2	collagen, type V, alpha 2	1	7687	Promoter (<=1kb)	1.63762	6.53875e-16	1.60154e-15	chr1	173182377	173183202	-	ENSMUSG00000058981.4	2	ENSMUST00000072395.2	1302	Olfr1406	olfactory receptor 1406	1	825	Promoter (1-2kb)	1.52388	6.36e-30	4.2e-29	chr1	91417506	91420565	-	ENSMUSG00000067071.8	3	ENSMUST00000150520.1	-3469	Hes6	hairy and enhancer of split 6	1	3059	3' UTR	1.29922	3.46e-14	7.87e-14	chr1	173212791	173215597
chr1	45407081	45414291	-	ENSMUSG00000026042.16	ENSMUST00000131535.1	8120	Col5a2	collagen, type V, alpha 2	1	7210	Exon (ENSMUST00000086430.4/ENSMUSG00000026042.16, exon 17 of 54)	1.66178	1.05479e-11	1.72759e-11	chr1	174250913	174252061	-	ENSMUSG00000050788.5	1	ENSMUST00000214725.1	0	Olfr419	olfactory receptor 419	1	1148	Promoter (<=1kb)	1.17004	6.35e-07	6.94e-07	chr1	91427921	91430776	-	ENSMUSG00000067071.8	3	ENSMUST00000150520.1	-13884	Hes6	hairy and enhancer of split 6	1	2855	Exon (ENSMUST00000069620.9/ENSMUSG00000055866.9, exon 16 of 23)	1.76913	2.86e-20	9.25e-20	chr1	173270181	173271056
chr1	45437478	45442664	-	ENSMUSG00000026042.16	ENSMUST00000131535.1	-15068	Col5a2	collagen, type V, alpha 2	1	5186	Exon (ENSMUST00000086430.4/ENSMUSG00000026042.16, exon 2 of 54)	1.37287	1.96668e-10	2.76952e-10	chr1	175687605	175688130	-	ENSMUSG00000078185.3	2	ENSMUST00000211207.1	223	Chml	choroideremia-like	1	525	Promoter (<=1kb)	1.28621	2.35e-11	4.86e-11	chr1	91932403	91932803	-	ENSMUSG00000026313.16	2	ENSMUST00000191327.1	2061	Hdac4	histone deacetylase 4	1	400	3' UTR	1.45503	1.33e-19	4.17e-19	chr1	173271081	173271156
chr1	52187501	52187676	-	ENSMUSG00000026103.14	ENSMUST00000156887.7	3233	Gls	glutaminase	1	175	3' UTR	2.80583	1.26337e-10	1.82165e-10	chr1	175688180	175688330	-	ENSMUSG00000078185.3	2	ENSMUST00000211207.1	23	Chml	choroideremia-like	1	150	Promoter (<=1kb)	1.07059	8.76e-08	1.08e-07	chr1	91933378	91933697	-	ENSMUSG00000026313.16	2	ENSMUST00000191327.1	1167	Hdac4	histone deacetylase 4	1	319	Promoter (1-2kb)	1.75086	5.46e-17	1.48e-16	chr1	173273031	173273281
chr1	52458543	52462124	-	ENSMUSG00000002881.14	ENSMUST00000167732.1	4933	Nab1	Ngfi-A binding protein 1	1	3581	3' UTR	1.52422	1.63862e-28	8.2474e-28	chr1	176774326	176774851	-	ENSMUSG00000065573.1	1	ENSMUST00000083639.1	-1904	Mir350	microRNA 350	1	525	Promoter (1-2kb)	1.30956	1.17e-17	4.15e-17	chr1	92473229	92473354	-	ENSMUSG00000026260.12	2	ENSMUST00000185251.1	393	Ndufa10	NADH:ubiquinone oxidoreductase subunit A10	1	125	Promoter (<=1kb)	1.66245	2.78e-262	2.39e-260	chr1	173273381	173273506
chr1	52489923	52490373	-	ENSMUSG00000002881.14	ENSMUST00000170269.1	363	Nab1	Ngfi-A binding protein 1	1	450	Promoter (<=1kb)	1.34577	6.25267e-37	4.23462e-36	chr1	177023091	177023666	-	ENSMUSG00000104391.1	1	ENSMUST00000192402.1	13270	Gm37960	NA	1	575	3' UTR	1.3064	2.33e-12	5.38e-12	chr1	92473554	92473854	-	ENSMUSG00000026260.12	2	ENSMUST00000189503.6	0	Ndufa10	NADH:ubiquinone oxidoreductase subunit A10	1	300	Promoter (<=1kb)	1.73514	2e-06	2.28e-06	chr1	174042704	174042779
chr1	52490398	52490498	-	ENSMUSG00000002881.14	ENSMUST00000170269.1	238	Nab1	Ngfi-A binding protein 1	1	100	Promoter (<=1kb)	1.24403	2.33868e-09	2.87696e-09	chr1	178315177	178315252	-	ENSMUSG00000086350.1	1	ENSMUST00000141846.1	3297	B230369F24Rik	RIKEN cDNA B230369F24 gene	1	75	Exon (ENSMUST00000141846.1/ENSMUSG00000086350.1, exon 2 of 2)	1.15879	2e-09	3.21e-09	chr1	92821532	92837797	-	ENSMUSG00000034220.7	3	ENSMUST00000045970.7	0	Gpc1	glypican 1	1	16265	Promoter (<=1kb)	1.33847	6.29e-33	3.46e-32	chr1	174042979	174043054
chr1	52656510	52657060	-	ENSMUSG00000103630.1	ENSMUST00000191873.1	-619	Gm37242	NA	1	550	Promoter (<=1kb)	1.49943	4.11734e-22	1.49649e-21	chr1	178335835	178336326	-	ENSMUSG00000039630.10	1	ENSMUST00000134291.1	79	Hnrnpu	heterogeneous nuclear ribonucleoprotein U	1	491	Promoter (<=1kb)	1.36018	1.87e-256	2.45e-254	chr1	93054905	93060789	-	ENSMUSG00000014602.15	3	ENSMUST00000186828.1	-604	Kif1a	kinesin family member 1A	1	5884	Promoter (<=1kb)	1.75443	7.27e-147	2.75e-145	chr1	174051269	174051969
chr1	52657160	52657460	-	ENSMUSG00000103630.1	ENSMUST00000191873.1	-1269	Gm37242	NA	1	300	Promoter (1-2kb)	1.1915	2.23686e-09	2.75749e-09	chr1	179529054	179531328	-	ENSMUSG00000026492.11	2	ENSMUST00000150778.1	2339	Tfb2m	transcription factor B2, mitochondrial	1	2274	3' UTR	1.39533	1.73e-11	3.64e-11	chr1	93077788	93078806	-	ENSMUSG00000014602.15	3	ENSMUST00000086819.11	3615	Kif1a	kinesin family member 1A	1	1018	Exon (ENSMUST00000171796.7/ENSMUSG00000014602.15, exon 3 of 48)	2.5587	1.92e-11	3.51e-11	chr1	174052294	174052869
chr1	52657610	52658210	-	ENSMUSG00000103630.1	ENSMUST00000191873.1	-1719	Gm37242	NA	1	600	Promoter (1-2kb)	1.96064	1.0241e-41	8.02215e-41	chr1	179545963	179546188	-	ENSMUSG00000026492.11	2	ENSMUST00000129982.7	29	Tfb2m	transcription factor B2, mitochondrial	1	225	Promoter (<=1kb)	1.31579	5.09e-09	7.68e-09	chr1	93101846	93101946	-	ENSMUSG00000014602.15	3	ENSMUST00000171556.7	0	Kif1a	kinesin family member 1A	1	100	Promoter (<=1kb)	2.5544	2.47e-09	3.72e-09	chr1	174084480	174089058
chr1	52708164	52708864	-	ENSMUSG00000041439.15	ENSMUST00000147758.7	331	Mfsd6	major facilitator superfamily domain containing 6	1	700	Promoter (<=1kb)	1.58431	7.60713e-67	1.11212e-65	chr1	179745146	179745821	-	ENSMUSG00000087236.3	1	ENSMUST00000131716.3	0	Kif28	kinesin family member 28	1	675	Promoter (<=1kb)	1.17896	4.67e-15	1.37e-14	chr1	93299410	93299960	-	ENSMUSG00000026273.13	3	ENSMUST00000136754.1	2942	Mterf4	mitochondrial transcription termination factor 4	1	550	3' UTR	1.76766	1.56e-10	2.64e-10	chr1	174131516	174137290
chr1	52708889	52727106	-	ENSMUSG00000041439.15	ENSMUST00000147758.7	0	Mfsd6	major facilitator superfamily domain containing 6	1	18217	Promoter (<=1kb)	1.44757	3.1957e-49	3.14074e-48	chr1	179752791	179754066	-	ENSMUSG00000026491.13	4	ENSMUST00000151734.1	0	Ahctf1	AT hook containing transcription factor 1	1	1275	Promoter (<=1kb)	1.12705	2.26e-30	1.52e-29	chr1	93302631	93302856	-	ENSMUSG00000026273.13	3	ENSMUST00000136754.1	46	Mterf4	mitochondrial transcription termination factor 4	1	225	Promoter (<=1kb)	2.31143	8.68e-20	2.74e-19	chr1	174502124	174502724
chr1	52788526	52789226	-	ENSMUSG00000026102.9	ENSMUST00000159607.1	5822	Inpp1	inositol polyphosphate-1-phosphatase	1	700	3' UTR	2.97516	6.54419e-19	1.97651e-18	chr1	179799062	179799437	-	ENSMUSG00000026491.13	4	ENSMUST00000194536.1	2635	Ahctf1	AT hook containing transcription factor 1	1	375	5' UTR	1.04314	4.04e-11	8.1e-11	chr1	93321354	93321904	-	ENSMUSG00000026274.11	1	ENSMUST00000128655.7	-3942	Pask	PAS domain containing serine/threonine kinase	1	550	Exon (ENSMUST00000027493.3/ENSMUSG00000026274.11, exon 10 of 18)	1.33635	3.08e-53	2.93e-52	chr1	174821319	174821394
chr1	52789426	52790051	-	ENSMUSG00000026102.9	ENSMUST00000159607.1	4997	Inpp1	inositol polyphosphate-1-phosphatase	1	625	3' UTR	3.00493	1.03645e-15	2.49914e-15	chr1	179802062	179803542	-	ENSMUSG00000026491.13	4	ENSMUST00000194536.1	0	Ahctf1	AT hook containing transcription factor 1	1	1480	Promoter (<=1kb)	1.28023	3.8e-17	1.3e-16	chr1	93622250	93622350	-	ENSMUSG00000026277.14	1	ENSMUST00000154008.7	3011	Stk25	serine/threonine kinase 25 (yeast)	1	100	3' UTR	1.35868	7.03e-10	1.12e-09	chr1	176754516	176758698
chr1	52963157	52963232	-	ENSMUSG00000043629.12	ENSMUST00000114493.1	28	1700019D03Rik	RIKEN cDNA 1700019D03 gene	1	75	Promoter (<=1kb)	2.11051	3.71512e-08	4.03036e-08	chr1	180179158	180179233	-	ENSMUSG00000026489.13	3	ENSMUST00000159591.1	-237	Coq8a	coenzyme Q8A	1	75	Promoter (<=1kb)	1.94253	2.86e-07	3.27e-07	chr1	93750699	93750799	-	ENSMUSG00000026280.17	2	ENSMUST00000149436.7	-701	Atg4b	autophagy related 4B, cysteine peptidase	1	100	Promoter (<=1kb)	1.07565	4.35e-11	7.7e-11	chr1	177446901	177448201
chr1	53189436	53194954	-	ENSMUSG00000100763.1	ENSMUST00000191402.1	-1159	Gm28777	predicted gene 28777	1	5518	Promoter (1-2kb)	5.27349	3.55535e-07	3.62903e-07	chr1	180179523	180180904	-	ENSMUSG00000026489.13	3	ENSMUST00000159591.1	-602	Coq8a	coenzyme Q8A	1	1381	Promoter (<=1kb)	1.63308	1.68e-07	1.99e-07	chr1	94469139	94469264	-	ENSMUSG00000100347.1	1	ENSMUST00000187459.1	623	Gm7895	protein phosphatase 1B, magnesium dependent, beta isoform pseudogene	1	125	Promoter (<=1kb)	1.45854	1.01e-15	2.55e-15	chr1	177448451	177448901
chr1	53197118	53206677	-	ENSMUSG00000100763.1	ENSMUST00000191402.1	1006	Gm28777	predicted gene 28777	1	9559	Promoter (1-2kb)	2.57973	5.30318e-14	1.09847e-13	chr1	180196048	180199509	-	ENSMUSG00000026489.13	3	ENSMUST00000161814.7	0	Coq8a	coenzyme Q8A	1	3461	Promoter (<=1kb)	1.59052	2.57e-07	2.97e-07	chr1	97633592	97634042	-	ENSMUSG00000118489.1	3	ENSMUST00000238965.1	-26789	AC099860.1	NA	1	450	3' UTR	1.41466	6.31e-50	5.61e-49	chr1	177983522	178003037
chr1	53344816	53344966	-	ENSMUSG00000101838.6	ENSMUST00000186588.1	-2631	Gm18800	ankyrin and armadillo repeat containing pseudogene	1	150	Exon (ENSMUST00000027264.9/ENSMUSG00000026095.15, exon 6 of 6)	1.83982	3.08844e-22	1.13105e-21	chr1	180240730	180245904	-	ENSMUSG00000010609.15	1	ENSMUST00000111104.1	0	Psen2	presenilin 2	1	5174	Promoter (<=1kb)	1.09522	4.08e-114	1.5e-112	chr1	97645617	97660821	-	ENSMUSG00000118489.1	3	ENSMUST00000238965.1	-10	AC099860.1	NA	1	15204	Promoter (<=1kb)	2.13316	6.26e-07	7.43e-07	chr1	178098503	178103775
chr1	53347026	53347401	-	ENSMUSG00000026095.15	ENSMUST00000154402.2	3874	Asnsd1	asparagine synthetase domain containing 1	1	375	Exon (ENSMUST00000144660.2/ENSMUSG00000099913.1, exon 4 of 7)	1.89564	2.20976e-25	9.55368e-25	chr1	180328069	180330547	-	ENSMUSG00000038855.10	3	ENSMUST00000070181.6	0	Itpkb	inositol 1,4,5-trisphosphate 3-kinase B	1	2478	Promoter (<=1kb)	1.2981	7.1e-09	1.05e-08	chr1	97661196	97661446	-	ENSMUSG00000044768.16	5	ENSMUST00000153115.7	230	D1Ertd622e	DNA segment, Chr 1, ERATO Doi 622, expressed	1	250	Promoter (<=1kb)	1.85453	2.53e-10	4.19e-10	chr1	178249420	178249720
chr1	53350733	53350858	-	ENSMUSG00000026095.15	ENSMUST00000154402.2	417	Asnsd1	asparagine synthetase domain containing 1	1	125	Promoter (<=1kb)	2.04015	2.08958e-09	2.58468e-09	chr1	181138522	181144204	-	ENSMUSG00000026516.8	1	ENSMUST00000027797.8	0	Nvl	nuclear VCP-like	1	5682	Promoter (<=1kb)	1.55638	6.55e-49	7.66e-48	chr1	97661646	97662074	-	ENSMUSG00000044768.16	5	ENSMUST00000053033.13	0	D1Ertd622e	DNA segment, Chr 1, ERATO Doi 622, expressed	1	428	Promoter (<=1kb)	2.73796	3.14e-10	5.15e-10	chr1	178254620	178254995
chr1	53684978	53686547	-	ENSMUSG00000096141.2	ENSMUST00000094964.6	20214	Dnah7a	dynein, axonemal, heavy chain 7A	1	1569	Exon (ENSMUST00000094964.6/ENSMUSG00000096141.2, exon 4 of 66)	1.67886	5.55281e-11	8.36312e-11	chr1	181177227	181182349	-	ENSMUSG00000038733.14	2	ENSMUST00000159290.1	1390	Wdr26	WD repeat domain 26	1	5122	Promoter (1-2kb)	1.10302	6.71e-129	2.95e-127	chr1	97735059	97740612	-	ENSMUSG00000040648.14	1	ENSMUST00000152788.1	5524	Ppip5k2	diphosphoinositol pentakisphosphate kinase 2	1	5553	Exon (ENSMUST00000042509.12/ENSMUSG00000040648.14, exon 17 of 28)	1.52486	3.05e-09	4.55e-09	chr1	178319129	178321940
chr1	53698069	53698672	-	ENSMUSG00000096141.2	ENSMUST00000094964.6	8089	Dnah7a	dynein, axonemal, heavy chain 7A	1	603	Exon (ENSMUST00000094964.6/ENSMUSG00000096141.2, exon 3 of 66)	1.77933	4.3792e-23	1.68264e-22	chr1	181187428	181192067	-	ENSMUSG00000038733.14	2	ENSMUST00000159625.1	178	Wdr26	WD repeat domain 26	1	4639	Promoter (<=1kb)	1.48898	1.05e-109	3.67e-108	chr1	98047563	98054184	-	ENSMUSG00000089706.7	1	ENSMUST00000159324.7	0	B230216N24Rik	RIKEN cDNA B230216N24 gene	1	6621	Promoter (<=1kb)	1.23739	8.84e-56	8.91e-55	chr1	178340325	178341470
chr1	53757680	53757755	-	ENSMUSG00000026094.14	ENSMUST00000187066.1	4938	Stk17b	serine/threonine kinase 17b (apoptosis-inducing)	1	75	Exon (ENSMUST00000027263.13/ENSMUSG00000026094.14, exon 8 of 8)	2.16077	8.90579e-09	1.02643e-08	chr1	181510957	181511451	-	ENSMUSG00000050625.4	1	ENSMUST00000058825.4	0	Ccdc121	coiled-coil domain containing 121	1	494	Promoter (<=1kb)	2.39266	3.03e-11	6.16e-11	chr1	105277813	105278138	-	ENSMUSG00000099702.1	1	ENSMUST00000187431.1	33389	Gm29013	NA	1	325	3' UTR	1.34488	3.17e-19	9.73e-19	chr1	178483862	178484112
chr1	53812775	53813150	-	ENSMUSG00000102405.1	ENSMUST00000194911.1	21575	Gm37863	NA	1	375	3' UTR	2.86824	8.44733e-16	2.04912e-15	chr1	181840507	181842988	-	ENSMUSG00000004880.11	1	ENSMUST00000005003.11	0	Lbr	lamin B receptor	1	2481	Promoter (<=1kb)	1.04582	1.13e-17	4.01e-17	chr1	105284138	105284213	-	ENSMUSG00000099582.1	1	ENSMUST00000191422.1	-36908	Gm29014	NA	1	75	3' UTR	2.69431	4.16e-10	6.74e-10	chr1	178932404	178932779
chr1	53925683	53925808	-	ENSMUSG00000087949.1	ENSMUST00000157324.1	-38743	Gm24251	NA	1	125	Exon (ENSMUST00000120904.7/ENSMUSG00000042807.15, exon 9 of 29)	2.49205	1.36341e-10	1.95644e-10	chr1	181905458	181906622	-	ENSMUSG00000022995.16	1	ENSMUST00000191649.1	216	Enah	ENAH actin regulator	1	1164	Promoter (<=1kb)	1.06224	1.1e-48	1.28e-47	chr1	105566876	105567001	-	ENSMUSG00000056536.14	1	ENSMUST00000190945.6	1947	Pign	phosphatidylinositol glycan anchor biosynthesis, class N	1	125	Promoter (1-2kb)	1.99532	5.67e-162	2.47e-160	chr1	179605056	179605156
chr1	53925983	53927139	-	ENSMUSG00000087949.1	ENSMUST00000157324.1	-39043	Gm24251	NA	1	1156	Exon (ENSMUST00000120904.7/ENSMUSG00000042807.15, exon 8 of 29)	2.22892	5.89638e-46	5.23935e-45	chr1	182276321	182278599	-	ENSMUSG00000038633.5	1	ENSMUST00000133052.1	3625	Degs1	delta(4)-desaturase, sphingolipid 1	1	2278	3' UTR	1.37771	3.27e-23	1.6e-22	chr1	105989915	105990090	-	ENSMUSG00000099843.1	1	ENSMUST00000188519.1	162	Gm7160	predicted gene 7160	1	175	Promoter (<=1kb)	1.81662	1.82e-22	6.55e-22	chr1	179626469	179626569
chr1	54480843	54481925	-	ENSMUSG00000109809.1	ENSMUST00000210156.1	-24081	Gm34066	predicted gene, 34066	1	1082	Exon (ENSMUST00000097739.4/ENSMUSG00000073678.4, exon 26 of 27)	4.17834	2.07876e-06	2.08729e-06	chr1	182316601	182318000	-	ENSMUSG00000047539.9	1	ENSMUST00000193700.1	387	Fbxo28	F-box protein 28	1	1399	Promoter (<=1kb)	1.59088	5.03e-54	6.73e-53	chr1	106541052	106541352	-	ENSMUSG00000054006.14	3	ENSMUST00000144260.7	-591	D630008O14Rik	RIKEN cDNA D630008O14 gene	1	300	Promoter (<=1kb)	1.30128	1.13e-19	3.56e-19	chr1	179626719	179627469
chr1	54486513	54490226	-	ENSMUSG00000109809.1	ENSMUST00000210156.1	-29751	Gm34066	predicted gene, 34066	1	3713	Exon (ENSMUST00000097739.4/ENSMUSG00000073678.4, exon 24 of 27)	3.77117	8.56993e-08	9.04643e-08	chr1	183086415	183086565	-	ENSMUSG00000094807.2	2	ENSMUST00000178492.2	11810	Gm24975	NA	1	150	Exon (ENSMUST00000171366.6/ENSMUSG00000030768.12, exon 8 of 8)	2.14293	3.49e-07	3.94e-07	chr1	106542652	106542902	-	ENSMUSG00000054006.14	3	ENSMUST00000149909.1	710	D630008O14Rik	RIKEN cDNA D630008O14 gene	1	250	Promoter (<=1kb)	1.83821	2.99e-30	1.49e-29	chr1	179960471	179961246
chr1	54987068	54988039	-	ENSMUSG00000025982.13	ENSMUST00000190175.1	3076	Sf3b1	splicing factor 3b, subunit 1	1	971	3' UTR	1.33786	7.17761e-28	3.50818e-27	chr1	183086590	183086740	-	ENSMUSG00000094807.2	2	ENSMUST00000178492.2	11985	Gm24975	NA	1	150	Exon (ENSMUST00000171366.6/ENSMUSG00000030768.12, exon 8 of 8)	1.70246	4.24e-08	5.53e-08	chr1	106712667	106713242	-	ENSMUSG00000057329.7	2	ENSMUST00000189999.1	0	Bcl2	B cell leukemia/lymphoma 2	1	575	Promoter (<=1kb)	2.32548	4.78e-34	2.72e-33	chr1	180084436	180094643
chr1	55014531	55014606	-	ENSMUSG00000025982.13	ENSMUST00000188859.6	587	Sf3b1	splicing factor 3b, subunit 1	1	75	Promoter (<=1kb)	1.01575	1.32503e-11	2.14364e-11	chr1	183356522	183369553	-	ENSMUSG00000056050.13	1	ENSMUST00000194543.2	0	Mia3	melanoma inhibitory activity 3	1	13031	Promoter (<=1kb)	1.22098	0	0	chr1	106724508	106724933	-	ENSMUSG00000057329.7	2	ENSMUST00000112751.1	-10235	Bcl2	B cell leukemia/lymphoma 2	1	425	3' UTR	1.19252	7.04e-13	1.45e-12	chr1	180107184	180107684
chr1	58383936	58384061	-	ENSMUSG00000103839.1	ENSMUST00000194925.1	2073	Gm37607	NA	1	125	Exon (ENSMUST00000194925.1/ENSMUSG00000103839.1, exon 1 of 1)	2.56336	8.20946e-09	9.49981e-09	chr1	184874250	184883208	-	ENSMUSG00000039349.5	1	ENSMUST00000048308.5	10	C130074G19Rik	RIKEN cDNA C130074G19 gene	1	8958	Promoter (<=1kb)	2.18917	2.16e-37	1.86e-36	chr1	106779789	106785821	-	ENSMUSG00000009907.17	1	ENSMUST00000147705.1	0	Vps4b	vacuolar protein sorting 4B	1	6032	Promoter (<=1kb)	1.53	1.97e-22	7.09e-22	chr1	180141407	180150193
chr1	58384686	58385336	-	ENSMUSG00000103839.1	ENSMUST00000194925.1	798	Gm37607	NA	1	650	Promoter (<=1kb)	3.19711	2.3765e-26	1.07417e-25	chr1	185329086	185329211	-	ENSMUSG00000026618.11	2	ENSMUST00000027921.10	185	Iars2	isoleucine-tRNA synthetase 2, mitochondrial	1	125	Promoter (<=1kb)	1.11666	1.57e-11	3.31e-11	chr1	110889800	110893421	-	ENSMUSG00000102788.1	2	ENSMUST00000194910.1	67405	Gm38255	NA	1	3621	Exon (ENSMUST00000094626.4/ENSMUSG00000047216.8, exon 11 of 12)	2.17097	2.74e-07	3.35e-07	chr1	180330484	180332291
chr1	58385361	58385611	-	ENSMUSG00000103839.1	ENSMUST00000194925.1	523	Gm37607	NA	1	250	Promoter (<=1kb)	2.00644	3.81284e-12	6.52976e-12	chr1	186624466	186628992	-	ENSMUSG00000039239.14	3	ENSMUST00000191766.5	20998	Tgfb2	transforming growth factor, beta 2	1	4526	3' UTR	1.25377	1.41e-47	1.59e-46	chr1	110929942	110932214	-	ENSMUSG00000102788.1	2	ENSMUST00000194910.1	28612	Gm38255	NA	1	2272	Exon (ENSMUST00000094626.4/ENSMUSG00000047216.8, exon 4 of 12)	1.10937	1.17e-10	1.99e-10	chr1	180332816	180333891
chr1	58421132	58421257	-	ENSMUSG00000026034.17	ENSMUST00000135380.1	1	Clk1	CDC-like kinase 1	1	125	Promoter (<=1kb)	1.06771	2.07441e-12	3.64935e-12	chr1	186705623	186705989	-	ENSMUSG00000039239.14	3	ENSMUST00000045288.13	0	Tgfb2	transforming growth factor, beta 2	1	366	Promoter (<=1kb)	1.38875	3.51e-17	1.21e-16	chr1	111859426	111860251	-	ENSMUSG00000038702.6	3	ENSMUST00000186365.1	4517	Dsel	dermatan sulfate epimerase-like	1	825	Exon (ENSMUST00000186365.1/ENSMUSG00000038702.6, exon 3 of 3)	1.31159	2.12e-10	3.53e-10	chr1	180334166	180334241
chr1	58421674	58424059	-	ENSMUSG00000026034.17	ENSMUST00000156931.7	7	Clk1	CDC-like kinase 1	1	2385	Promoter (<=1kb)	1.22475	8.95506e-40	6.59882e-39	chr1	187088159	187088509	-	ENSMUSG00000107163.1	1	ENSMUST00000201682.1	2651	Gm43496	NA	1	350	Exon (ENSMUST00000201682.1/ENSMUSG00000107163.1, exon 1 of 1)	2.77319	1.06e-17	3.79e-17	chr1	111860301	111860401	-	ENSMUSG00000038702.6	3	ENSMUST00000186365.1	4367	Dsel	dermatan sulfate epimerase-like	1	100	Exon (ENSMUST00000186365.1/ENSMUSG00000038702.6, exon 3 of 3)	1.51135	2.93e-26	1.24e-25	chr1	180362123	180362198
chr1	58463295	58469766	-	ENSMUSG00000094245.1	ENSMUST00000179823.1	0	LOC115487580	U6 spliceosomal RNA	1	6471	Promoter (<=1kb)	2.10519	7.85074e-53	8.3893e-52	chr1	188971419	188971694	-	ENSMUSG00000026608.13	2	ENSMUST00000195488.1	2045	Kctd3	potassium channel tetramerisation domain containing 3	1	275	3' UTR	1.51931	4.14e-08	5.4e-08	chr1	111863176	111864555	-	ENSMUSG00000038702.6	3	ENSMUST00000186365.1	213	Dsel	dermatan sulfate epimerase-like	1	1379	Promoter (<=1kb)	1.26391	9.27e-09	1.32e-08	chr1	180422189	180422739
chr1	58528605	58529355	-	ENSMUSG00000085054.2	ENSMUST00000139825.1	23451	Gm15834	predicted gene 15834	1	750	3' UTR	2.72789	5.06645e-18	1.44154e-17	chr1	188971744	188972769	-	ENSMUSG00000026608.13	2	ENSMUST00000195488.1	970	Kctd3	potassium channel tetramerisation domain containing 3	1	1025	Promoter (<=1kb)	1.97896	8.69e-44	8.84e-43	chr1	118310993	118311143	-	ENSMUSG00000026374.14	1	ENSMUST00000188882.1	93	Tsn	translin	1	150	Promoter (<=1kb)	1.60529	3.47e-12	6.78e-12	chr1	180423889	180423989
chr1	58530005	58530180	-	ENSMUSG00000085054.2	ENSMUST00000139825.1	24851	Gm15834	predicted gene 15834	1	175	3' UTR	1.34242	6.91237e-17	1.81792e-16	chr1	189208729	189208829	-	ENSMUSG00000103669.1	1	ENSMUST00000194444.1	2184	2900042K21Rik	RIKEN cDNA 2900042K21 gene	1	100	3' UTR	1.45742	1.59e-27	9.59e-27	chr1	121304927	121305152	-	ENSMUSG00000003721.14	2	ENSMUST00000159528.1	2166	Insig2	insulin induced gene 2	1	225	3' UTR	1.49435	7.44e-07	8.77e-07	chr1	180587305	180588124
chr1	58546198	58548714	-	ENSMUSG00000038174.14	ENSMUST00000191472.1	16506	Fam126b	family with sequence similarity 126, member B	1	2516	3' UTR	1.69443	1.11276e-08	1.27019e-08	chr1	189340026	189344081	-	ENSMUSG00000037624.15	2	ENSMUST00000110920.6	0	Kcnk2	potassium channel, subfamily K, member 2	1	4055	Promoter (<=1kb)	2.08846	1.36e-191	1.12e-189	chr1	121327572	121327949	-	ENSMUSG00000003721.14	2	ENSMUST00000160968.7	0	Insig2	insulin induced gene 2	1	377	Promoter (<=1kb)	1.42465	5.23e-13	1.09e-12	chr1	180588422	180588694
chr1	58901373	58901848	-	ENSMUSG00000026028.12	ENSMUST00000172685.1	5364	Trak2	trafficking protein, kinesin binding 2	1	475	3' UTR	1.61719	6.3682e-12	1.06753e-11	chr1	189652744	189652894	-	ENSMUSG00000026605.14	6	ENSMUST00000165798.1	-3889	Cenpf	centromere protein F	1	150	Exon (ENSMUST00000171929.7/ENSMUSG00000026605.14, exon 13 of 18)	1.65909	1.09e-06	1.17e-06	chr1	121567713	121567981	-	ENSMUSG00000001674.11	1	ENSMUST00000131471.1	0	Ddx18	DEAD (Asp-Glu-Ala-Asp) box polypeptide 18	1	268	Promoter (<=1kb)	1.7287	5.45e-18	1.57e-17	chr1	180745183	180753524
chr1	58902623	58903848	-	ENSMUSG00000026028.12	ENSMUST00000172685.1	3364	Trak2	trafficking protein, kinesin binding 2	1	1225	3' UTR	1.70128	6.28879e-63	8.51114e-62	chr1	189653619	189654269	-	ENSMUSG00000026605.14	6	ENSMUST00000165798.1	-4764	Cenpf	centromere protein F	1	650	Exon (ENSMUST00000171929.7/ENSMUSG00000026605.14, exon 13 of 18)	1.50304	3.25e-12	7.36e-12	chr1	125393679	125396543	-	ENSMUSG00000026341.16	1	ENSMUST00000186008.6	1069	Actr3	ARP3 actin-related protein 3	1	2864	Promoter (1-2kb)	1.14151	5.72e-05	6.09e-05	chr1	180814375	180815400
chr1	59162851	59163426	-	ENSMUSG00000079550.9	ENSMUST00000114275.8	0	Mpp4	membrane protein, palmitoylated 4 (MAGUK p55 subfamily member 4)	1	575	Promoter (<=1kb)	3.50613	1.73738e-18	5.10447e-18	chr1	189659321	189659846	-	ENSMUSG00000026605.14	6	ENSMUST00000165798.1	-10466	Cenpf	centromere protein F	1	525	Exon (ENSMUST00000171929.7/ENSMUSG00000026605.14, exon 12 of 18)	1.38984	1.54e-11	3.25e-11	chr1	127817412	127822309	-	ENSMUSG00000051590.10	2	ENSMUST00000061512.4	17981	Map3k19	mitogen-activated protein kinase kinase kinase 19	1	4897	Exon (ENSMUST00000208183.2/ENSMUSG00000051590.10, exon 11 of 14)	1.75808	4.78e-06	5.33e-06	chr1	180862712	180866542
chr1	59163501	59163576	-	ENSMUSG00000079550.9	ENSMUST00000114275.8	-113	Mpp4	membrane protein, palmitoylated 4 (MAGUK p55 subfamily member 4)	1	75	Promoter (<=1kb)	2.86778	1.37519e-07	1.43293e-07	chr1	189659871	189660021	-	ENSMUSG00000026605.14	6	ENSMUST00000165798.1	-11016	Cenpf	centromere protein F	1	150	Exon (ENSMUST00000171929.7/ENSMUSG00000026605.14, exon 12 of 18)	1.19341	2.6e-07	2.99e-07	chr1	127822384	127822534	-	ENSMUSG00000051590.10	2	ENSMUST00000061512.4	17756	Map3k19	mitogen-activated protein kinase kinase kinase 19	1	150	Exon (ENSMUST00000208183.2/ENSMUSG00000051590.10, exon 11 of 14)	1.11419	1.97e-65	2.43e-64	chr1	180960431	180960759
chr1	59163776	59167243	-	ENSMUSG00000079550.9	ENSMUST00000114275.8	-388	Mpp4	membrane protein, palmitoylated 4 (MAGUK p55 subfamily member 4)	1	3467	Promoter (<=1kb)	1.75455	6.36205e-14	1.30789e-13	chr1	189668441	189668591	-	ENSMUSG00000026605.14	6	ENSMUST00000194624.1	2551	Cenpf	centromere protein F	1	150	Exon (ENSMUST00000171929.7/ENSMUSG00000026605.14, exon 10 of 18)	3.86079	3.45e-06	3.55e-06	chr1	127976359	127976484	-	ENSMUSG00000036086.16	1	ENSMUST00000143389.1	-3402	Zranb3	zinc finger, RAN-binding domain containing 3	1	125	Exon (ENSMUST00000086614.11/ENSMUSG00000036086.16, exon 13 of 21)	1.3809	2.08e-27	9.24e-27	chr1	181091128	181091503
chr1	59211447	59215185	-	ENSMUSG00000026024.14	ENSMUST00000188469.1	3941	Als2	alsin Rho guanine nucleotide exchange factor	1	3738	Exon (ENSMUST00000027178.12/ENSMUSG00000026024.14, exon 4 of 34)	1.69102	1.29191e-14	2.83229e-14	chr1	189671016	189679077	-	ENSMUSG00000026605.14	6	ENSMUST00000194624.1	0	Cenpf	centromere protein F	1	8061	Promoter (<=1kb)	2.53757	3.82e-10	6.77e-10	chr1	128335756	128335831	-	ENSMUSG00000026354.8	1	ENSMUST00000073490.6	-7439	Lct	lactase	1	75	Exon (ENSMUST00000027601.10/ENSMUSG00000026355.11, exon 14 of 17)	1.38177	1.61e-08	2.23e-08	chr1	182131166	182131866
chr1	59982689	59982764	-	ENSMUSG00000041040.12	ENSMUST00000189790.1	3509	Fam117b	family with sequence similarity 117, member B	1	75	3' UTR	1.68501	1.80526e-08	2.01948e-08	chr1	189680406	189682435	-	ENSMUSG00000103374.1	3	ENSMUST00000193510.1	-2893	Gm37239	NA	1	2029	Exon (ENSMUST00000171929.7/ENSMUSG00000026605.14, exon 5 of 18)	1.19133	4.81e-07	5.34e-07	chr1	130462273	130462373	-	ENSMUSG00000026399.12	1	ENSMUST00000133057.1	78	Cd55	CD55 molecule, decay accelerating factor for complement	1	100	Promoter (<=1kb)	1.50133	1.64e-77	2.55e-76	chr1	182448446	182448921
chr1	60089335	60091096	-	ENSMUSG00000026019.15	ENSMUST00000136461.1	-3397	Wdr12	WD repeat domain 12	1	1761	Exon (ENSMUST00000027173.14/ENSMUSG00000026019.15, exon 3 of 13)	3.13086	5.52465e-07	5.60114e-07	chr1	189683768	189683843	-	ENSMUSG00000103374.1	3	ENSMUST00000193510.1	-1485	Gm37239	NA	1	75	Promoter (1-2kb)	1.2703	2.86e-07	3.27e-07	chr1	130690431	130690656	-	ENSMUSG00000026409.14	3	ENSMUST00000187522.1	1589	Pfkfb2	6-phosphofructo-2-kinase/fructose-2,6-biphosphatase 2	1	225	Promoter (1-2kb)	1.06374	6.9e-10	1.1e-09	chr1	182448971	182449046
chr1	60484291	60484791	-	ENSMUSG00000026014.15	ENSMUST00000188511.1	11490	Raph1	Ras association (RalGDS/AF-6) and pleckstrin homology domains 1	1	500	3' UTR	3.39212	1.53037e-12	2.73122e-12	chr1	189683943	189684932	-	ENSMUSG00000103374.1	3	ENSMUST00000193510.1	-396	Gm37239	NA	1	989	Promoter (<=1kb)	1.79366	1.53e-13	3.94e-13	chr1	130690831	130691206	-	ENSMUSG00000026409.14	3	ENSMUST00000187522.1	1039	Pfkfb2	6-phosphofructo-2-kinase/fructose-2,6-biphosphatase 2	1	375	Promoter (1-2kb)	1.27493	4.05e-10	6.58e-10	chr1	182458837	182461764
chr1	60488116	60488391	-	ENSMUSG00000026014.15	ENSMUST00000188511.1	7890	Raph1	Ras association (RalGDS/AF-6) and pleckstrin homology domains 1	1	275	3' UTR	2.51092	1.23924e-12	2.23475e-12	chr1	191055149	191057988	-	ENSMUSG00000026632.17	1	ENSMUST00000153757.1	858	Tatdn3	TatD DNase domain containing 3	1	2839	Promoter (<=1kb)	1.25047	1.49e-11	3.14e-11	chr1	130716936	130717211	-	ENSMUSG00000026409.14	3	ENSMUST00000186777.1	27	Pfkfb2	6-phosphofructo-2-kinase/fructose-2,6-biphosphatase 2	1	275	Promoter (<=1kb)	1.60783	5.54e-20	1.77e-19	chr1	182461789	182462039
chr1	62980499	62981310	-	ENSMUSG00000104991.1	ENSMUST00000199516.1	-44432	Gm44468	NA	1	811	3' UTR	1.5086	1.75111e-11	2.79167e-11	chr1	191171370	191171470	-	ENSMUSG00000091017.1	2	ENSMUST00000171798.1	-6554	Fam71a	family with sequence similarity 71, member A	1	100	3' UTR	1.42957	6.79e-07	7.39e-07	chr1	131128804	131128879	-	ENSMUSG00000016526.8	2	ENSMUST00000189756.1	9366	Dyrk3	dual-specificity tyrosine-(Y)-phosphorylation regulated kinase 3	1	75	Exon (ENSMUST00000016670.8/ENSMUSG00000016526.8, exon 3 of 3)	1.96837	5.53e-07	6.59e-07	chr1	182892225	182896008
chr1	63057680	63057805	-	ENSMUSG00000040865.15	ENSMUST00000188100.1	5756	Ino80d	INO80 complex subunit D	1	125	3' UTR	2.89501	3.12929e-12	5.40826e-12	chr1	191171520	191172390	-	ENSMUSG00000091017.1	2	ENSMUST00000171798.1	-6704	Fam71a	family with sequence similarity 71, member A	1	870	Exon (ENSMUST00000027941.13/ENSMUSG00000026628.13, exon 3 of 4)	1.04166	9.13e-08	1.13e-07	chr1	131138137	131138262	-	ENSMUSG00000016526.8	2	ENSMUST00000189756.1	0	Dyrk3	dual-specificity tyrosine-(Y)-phosphorylation regulated kinase 3	1	125	Promoter (<=1kb)	2.63636	2.88e-29	1.38e-28	chr1	182973254	182973804
chr1	63058805	63058930	-	ENSMUSG00000040865.15	ENSMUST00000188100.1	4631	Ino80d	INO80 complex subunit D	1	125	Exon (ENSMUST00000133236.7/ENSMUSG00000040865.15, exon 9 of 13)	1.81951	5.22687e-11	7.90125e-11	chr1	191172440	191177288	-	ENSMUSG00000026628.13	1	ENSMUST00000131854.1	5820	Atf3	activating transcription factor 3	1	4848	Exon (ENSMUST00000027941.13/ENSMUSG00000026628.13, exon 2 of 4)	1.04046	7.67e-08	9.57e-08	chr1	131376960	131377560	-	ENSMUSG00000104060.1	1	ENSMUST00000195400.1	971	Gm37954	NA	1	600	Promoter (<=1kb)	2.44795	1.52e-05	1.66e-05	chr1	182973954	182974029
chr1	63085997	63093294	-	ENSMUSG00000040865.15	ENSMUST00000133236.7	0	Ino80d	INO80 complex subunit D	1	7297	Promoter (<=1kb)	1.32916	1.16009e-35	7.53922e-35	chr1	191986831	191987481	-	ENSMUSG00000097416.3	3	ENSMUST00000180429.2	2641	Gm26670	predicted gene, 26670	1	650	3' UTR	1.94528	9.02e-41	8.53e-40	chr1	132359699	132364710	-	ENSMUSG00000042066.16	1	ENSMUST00000125439.1	238	Tmcc2	transmembrane and coiled-coil domains 2	1	5011	Promoter (<=1kb)	1.56434	2.92e-08	3.95e-08	chr1	182975229	182975629
chr1	64030921	64031121	-	ENSMUSG00000098487.1	ENSMUST00000184798.1	11380	Mir6899	microRNA 6899	1	200	3' UTR	1.66636	5.35285e-11	8.07976e-11	chr1	191989631	191989781	-	ENSMUSG00000097416.3	3	ENSMUST00000180429.2	341	Gm26670	predicted gene, 26670	1	150	Promoter (<=1kb)	1.61983	3.7e-08	4.88e-08	chr1	132569739	132569889	-	ENSMUSG00000026442.14	2	ENSMUST00000186330.1	17251	Nfasc	neurofascin	1	150	3' UTR	1.84797	6.47e-08	8.46e-08	chr1	182975679	182975754
chr1	64033196	64033671	-	ENSMUSG00000098487.1	ENSMUST00000184798.1	8830	Mir6899	microRNA 6899	1	475	3' UTR	1.27943	7.04491e-13	1.30353e-12	chr1	191989931	191990131	-	ENSMUSG00000097416.3	3	ENSMUST00000180429.2	0	Gm26670	predicted gene, 26670	1	200	Promoter (<=1kb)	1.42243	7.41e-08	9.28e-08	chr1	132570314	132570539	-	ENSMUSG00000026442.14	2	ENSMUST00000186330.1	16601	Nfasc	neurofascin	1	225	3' UTR	2.20245	2.36e-07	2.9e-07	chr1	183297339	183297414
chr1	64033746	64034071	-	ENSMUSG00000098487.1	ENSMUST00000184798.1	8430	Mir6899	microRNA 6899	1	325	3' UTR	1.43618	2.7521e-10	3.80759e-10	chr1	192099020	192099095	-	ENSMUSG00000026637.13	2	ENSMUST00000085573.11	-6462	Traf5	TNF receptor-associated factor 5	1	75	3' UTR	2.81437	2.8e-06	2.89e-06	chr1	133001139	133003886	-	ENSMUSG00000054387.13	1	ENSMUST00000186513.1	0	Mdm4	transformed mouse 3T3 cell double minute 4	1	2747	Promoter (<=1kb)	1.11232	5.99e-62	6.9e-61	chr1	183298339	183314074
chr1	64034296	64042032	-	ENSMUSG00000098487.1	ENSMUST00000184798.1	469	Mir6899	microRNA 6899	1	7736	Promoter (<=1kb)	2.46797	4.88725e-140	2.10962e-138	chr1	192099445	192099620	-	ENSMUSG00000026637.13	2	ENSMUST00000085573.11	-6887	Traf5	TNF receptor-associated factor 5	1	175	3' UTR	1.50872	2.39e-07	2.76e-07	chr1	133254458	133256293	-	ENSMUSG00000101693.1	1	ENSMUST00000186027.1	59	Gm19461	predicted gene, 19461	1	1835	Promoter (<=1kb)	1.95348	4.04e-39	2.69e-38	chr1	183316596	183316696
chr1	64078901	64079051	-	ENSMUSG00000086836.1	ENSMUST00000149820.1	248	Gm13748	predicted gene 13748	1	150	Promoter (<=1kb)	1.49019	5.88799e-16	1.4469e-15	chr1	192846287	192846737	-	ENSMUSG00000100872.2	1	ENSMUST00000188648.1	4617	1700065J18Rik	RIKEN cDNA 1700065J18 gene	1	450	3' UTR	1.90784	1.62e-11	3.42e-11	chr1	133383602	133383777	-	ENSMUSG00000070643.11	2	ENSMUST00000145922.1	1749	Sox13	SRY (sex determining region Y)-box 13	1	175	Promoter (1-2kb)	1.89621	9.37e-154	3.77e-152	chr1	183322214	183323626
chr1	64079076	64079151	-	ENSMUSG00000086836.1	ENSMUST00000149820.1	423	Gm13748	predicted gene 13748	1	75	Promoter (<=1kb)	1.49447	2.86425e-14	6.07792e-14	chr1	192892257	192892557	-	ENSMUSG00000102162.1	4	ENSMUST00000192374.1	3687	Gm2367	40S ribosomal protein S11-like	1	300	3' UTR	1.47136	1.51e-08	2.12e-08	chr1	133390571	133393086	-	ENSMUSG00000070643.11	2	ENSMUST00000144386.7	132	Sox13	SRY (sex determining region Y)-box 13	1	2515	Promoter (<=1kb)	1.75217	8.35e-09	1.19e-08	chr1	183397882	183400620
chr1	64607747	64607922	-	ENSMUSG00000025956.10	ENSMUST00000162806.7	7709	Mettl21a	methyltransferase like 21A	1	175	Exon (ENSMUST00000114079.8/ENSMUSG00000025956.10, exon 4 of 4)	1.78041	6.91257e-08	7.3499e-08	chr1	192895432	192895532	-	ENSMUSG00000102162.1	4	ENSMUST00000192374.1	6862	Gm2367	40S ribosomal protein S11-like	1	100	3' UTR	2.33201	1.11e-06	1.18e-06	chr1	133620036	133620836	-	ENSMUSG00000102976.6	3	ENSMUST00000191828.1	6396	Zc3h11a	zinc finger CCCH type containing 11A	1	800	3' UTR	1.16064	2.45e-09	3.69e-09	chr1	184037261	184037461
chr1	64735007	64735107	-	ENSMUSG00000102140.1	ENSMUST00000194323.1	-1133	Gm38058	predicted gene, 38058	1	100	Promoter (1-2kb)	4.17396	2.73474e-08	3.00797e-08	chr1	192897107	192901756	-	ENSMUSG00000102162.1	4	ENSMUST00000192374.1	8537	Gm2367	40S ribosomal protein S11-like	1	4649	3' UTR	1.22648	5.82e-19	2.24e-18	chr1	133621436	133621786	-	ENSMUSG00000102976.6	3	ENSMUST00000191828.1	5446	Zc3h11a	zinc finger CCCH type containing 11A	1	350	3' UTR	1.76534	1.28e-96	2.61e-95	chr1	185283884	185284234
chr1	64789690	64789915	-	ENSMUSG00000051344.13	ENSMUST00000187188.1	46849	Plekhm3	pleckstrin homology domain containing, family M, member 3	1	225	3' UTR	1.74036	4.22684e-08	4.56408e-08	chr1	192930377	192931002	-	ENSMUSG00000102162.1	4	ENSMUST00000192374.1	41807	Gm2367	40S ribosomal protein S11-like	1	625	Exon (ENSMUST00000195354.5/ENSMUSG00000016200.14, exon 6 of 8)	1.87867	1.06e-24	5.6e-24	chr1	133658210	133659060	-	ENSMUSG00000102976.6	3	ENSMUST00000191705.5	2221	Zc3h11a	zinc finger CCCH type containing 11A	1	850	Exon (ENSMUST00000179598.3/ENSMUSG00000094410.8, exon 1 of 17)	1.32513	1.88e-21	6.46e-21	chr1	185356794	185356994
chr1	64793865	64794065	-	ENSMUSG00000051344.13	ENSMUST00000187188.1	42699	Plekhm3	pleckstrin homology domain containing, family M, member 3	1	200	3' UTR	3.25525	2.26681e-12	3.97546e-12	chr1	192983695	192984620	-	ENSMUSG00000089158.1	1	ENSMUST00000158533.1	13954	Gm23583	NA	1	925	5' UTR	1.18732	1.06e-27	6.43e-27	chr1	133701506	133702056	-	ENSMUSG00000026463.17	3	ENSMUST00000167348.1	0	Atp2b4	ATPase, Ca++ transporting, plasma membrane 4	1	550	Promoter (<=1kb)	1.58744	6.63e-63	7.76e-62	chr1	185367368	185370941
chr1	64794115	64794965	-	ENSMUSG00000051344.13	ENSMUST00000187188.1	41799	Plekhm3	pleckstrin homology domain containing, family M, member 3	1	850	3' UTR	2.63457	1.75961e-55	2.00715e-54	chr1	193272335	193272460	-	ENSMUSG00000009633.3	2	ENSMUST00000009777.3	757	G0s2	G0/G1 switch gene 2	1	125	Promoter (<=1kb)	2.91753	3.22e-07	3.66e-07	chr1	133704306	133704381	-	ENSMUSG00000026463.17	3	ENSMUST00000167348.1	-2426	Atp2b4	ATPase, Ca++ transporting, plasma membrane 4	1	75	3' UTR	1.40432	9.34e-07	1.09e-06	chr1	185379697	185381934
chr1	64921729	64922254	-	ENSMUSG00000051344.13	ENSMUST00000140857.1	5843	Plekhm3	pleckstrin homology domain containing, family M, member 3	1	525	Exon (ENSMUST00000139649.7/ENSMUSG00000051344.13, exon 3 of 9)	1.82341	4.29051e-19	1.30959e-18	chr1	193272535	193273217	-	ENSMUSG00000009633.3	2	ENSMUST00000009777.3	0	G0s2	G0/G1 switch gene 2	1	682	Promoter (<=1kb)	2.50944	7.93e-14	2.1e-13	chr1	133704531	133704681	-	ENSMUSG00000026463.17	3	ENSMUST00000167348.1	-2651	Atp2b4	ATPase, Ca++ transporting, plasma membrane 4	1	150	3' UTR	1.53022	5.01e-08	6.61e-08	chr1	185397145	185399829
chr1	64937753	64938353	-	ENSMUSG00000097264.1	ENSMUST00000181350.1	3352	Rpl31-ps24	ribosomal protein L31, pseudogene 24	1	600	5' UTR	1.8442	1.22931e-72	1.99647e-71	chr1	193356344	193359746	-	ENSMUSG00000016179.11	2	ENSMUST00000163202.1	32	Camk1g	calcium/calmodulin-dependent protein kinase I gamma	1	3402	Promoter (<=1kb)	1.6465	1.29e-07	1.56e-07	chr1	133732323	133732423	-	ENSMUSG00000098606.1	2	ENSMUST00000183597.1	-5679	Mir6903	microRNA 6903	1	100	Exon (ENSMUST00000143567.7/ENSMUSG00000026463.17, exon 9 of 21)	1.80855	7.5e-12	1.42e-11	chr1	185401179	185401854
chr1	66322275	66322625	-	ENSMUSG00000015222.18	ENSMUST00000123647.7	174	Map2	microtubule-associated protein 2	1	350	Promoter (<=1kb)	1.72298	5.12375e-11	7.75536e-11	chr1	193359821	193361603	-	ENSMUSG00000016179.11	2	ENSMUST00000163202.1	-44	Camk1g	calcium/calmodulin-dependent protein kinase I gamma	1	1782	Promoter (<=1kb)	1.65945	1.18e-07	1.43e-07	chr1	133735055	133738618	-	ENSMUSG00000098606.1	2	ENSMUST00000183597.1	-8411	Mir6903	microRNA 6903	1	3563	Exon (ENSMUST00000143567.7/ENSMUSG00000026463.17, exon 5 of 21)	1.38808	1.04e-10	1.78e-10	chr1	185403404	185407946
chr1	66766300	66766750	-	ENSMUSG00000102559.1	ENSMUST00000195411.1	1981	Gm37570	NA	1	450	Promoter (1-2kb)	2.37513	9.82687e-09	1.12744e-08	chr1	194976168	194976543	-	ENSMUSG00000096929.7	1	ENSMUST00000181226.7	0	A330023F24Rik	RIKEN cDNA A330023F24 gene	1	375	Promoter (<=1kb)	1.76704	9.89e-22	4.47e-21	chr1	134075169	134075769	-	ENSMUSG00000020423.6	2	ENSMUST00000020692.6	3351	Btg2	BTG anti-proliferation factor 2	1	600	3' UTR	1.41635	3.57e-06	4.01e-06	chr1	185428158	185428358
chr1	66773478	66777181	-	ENSMUSG00000102776.1	ENSMUST00000195562.1	0	Gm38162	NA	1	3703	Promoter (<=1kb)	1.44609	1.77733e-14	3.84967e-14	chr1	195098181	195098656	-	ENSMUSG00000016493.13	1	ENSMUST00000162650.7	-5933	Cd46	CD46 antigen, complement regulatory protein	1	475	3' UTR	2.08935	3.13e-12	7.1e-12	chr1	134076944	134077644	-	ENSMUSG00000020423.6	2	ENSMUST00000020692.6	1476	Btg2	BTG anti-proliferation factor 2	1	700	Promoter (1-2kb)	1.15578	3.99e-48	3.39e-47	chr1	186180295	186180370
chr1	66793644	66793819	-	ENSMUSG00000103706.1	ENSMUST00000194648.1	2479	6820402A03Rik	RIKEN cDNA 6820402A03 gene	1	175	Exon (ENSMUST00000194648.1/ENSMUSG00000103706.1, exon 1 of 1)	2.90261	7.31658e-08	7.76638e-08	chr2	3225614	3226639	+	ENSMUSG00000026643.16	2	ENSMUST00000081932.12	-57573	Nmt2	N-myristoyltransferase 2	1	1025	3' UTR	1.52214	4.69e-42	4.58e-41	chr1	134755257	134755332	-	ENSMUSG00000073557.12	2	ENSMUST00000137022.1	5021	Ppp1r12b	protein phosphatase 1, regulatory subunit 12B	1	75	3' UTR	1.7891	3.45e-07	4.18e-07	chr1	186221145	186223586
chr1	66800956	66808361	-	ENSMUSG00000026004.15	ENSMUST00000129190.7	0	Kansl1l	KAT8 regulatory NSL complex subunit 1-like	1	7405	Promoter (<=1kb)	2.52865	1.39678e-58	1.72785e-57	chr2	3226714	3227064	+	ENSMUSG00000026643.16	2	ENSMUST00000081932.12	-57148	Nmt2	N-myristoyltransferase 2	1	350	3' UTR	1.55107	9.68e-09	1.4e-08	chr1	134756382	134756457	-	ENSMUSG00000073557.12	2	ENSMUST00000137022.1	3896	Ppp1r12b	protein phosphatase 1, regulatory subunit 12B	1	75	3' UTR	1.57018	1.15e-08	1.62e-08	chr1	187348770	187348995
chr1	69537038	69537138	-	ENSMUSG00000101156.1	ENSMUST00000187100.1	23107	Gm29114	NA	1	100	3' UTR	2.20776	8.81265e-09	1.01613e-08	chr2	3336167	3340959	+	ENSMUSG00000026644.7	1	ENSMUST00000115089.1	0	Acbd7	acyl-Coenzyme A binding domain containing 7	1	4792	Promoter (<=1kb)	1.75705	1.15e-238	1.36e-236	chr1	134826340	134826465	-	ENSMUSG00000103976.1	1	ENSMUST00000194520.1	1084	Gm37677	NA	1	125	Promoter (1-2kb)	1.55846	8.02e-97	1.64e-95	chr1	187349045	187350245
chr1	69537238	69537463	-	ENSMUSG00000101156.1	ENSMUST00000187100.1	23307	Gm29114	NA	1	225	3' UTR	3.02317	3.81606e-11	5.86148e-11	chr2	3453032	3453707	+	ENSMUSG00000026648.18	1	ENSMUST00000152468.1	84	Dclre1c	DNA cross-link repair 1C	1	675	Promoter (<=1kb)	1.88999	1.22e-17	4.33e-17	chr1	135253599	135256486	-	ENSMUSG00000003051.13	2	ENSMUST00000188895.1	1163	Elf3	E74-like factor 3	1	2887	Promoter (1-2kb)	1.06272	0	0	chr1	188211227	188211377
chr1	69538113	69538188	-	ENSMUSG00000101156.1	ENSMUST00000187100.1	24182	Gm29114	NA	1	75	3' UTR	1.68076	1.77239e-10	2.51036e-10	chr2	4559947	4560097	+	ENSMUSG00000026657.17	1	ENSMUST00000142452.1	173	Frmd4a	FERM domain containing 4A	1	150	Promoter (<=1kb)	2.06863	2.1e-11	4.36e-11	chr1	135301562	135301662	-	ENSMUSG00000062580.9	2	ENSMUST00000152706.1	8177	Timm17a	translocase of inner mitochondrial membrane 17a	1	100	3' UTR	2.0297	1.57e-07	1.97e-07	chr1	188212252	188212327
chr1	69538263	69539313	-	ENSMUSG00000101156.1	ENSMUST00000187100.1	24332	Gm29114	NA	1	1050	3' UTR	2.21103	3.26387e-40	2.43905e-39	chr2	4611325	4612000	+	ENSMUSG00000086018.7	2	ENSMUST00000137801.1	-24039	Gm13179	predicted gene 13179	1	675	3' UTR	1.40116	4.35e-17	1.48e-16	chr1	135304513	135310924	-	ENSMUSG00000062580.9	2	ENSMUST00000152706.1	0	Timm17a	translocase of inner mitochondrial membrane 17a	1	6411	Promoter (<=1kb)	1.83591	9.15e-17	2.45e-16	chr1	188962745	188962820
chr1	72159641	72159741	-	ENSMUSG00000102123.1	ENSMUST00000191139.1	-37641	Gm4319	predicted gene 4319	1	100	3' UTR	3.92827	5.38122e-17	1.42529e-16	chr2	4612800	4613100	+	ENSMUSG00000086018.7	2	ENSMUST00000137801.1	-25514	Gm13179	predicted gene 13179	1	300	3' UTR	1.01857	3.12e-07	3.54e-07	chr1	135403405	135404273	-	ENSMUSG00000041879.13	2	ENSMUST00000159017.1	0	Ipo9	importin 9	1	868	Promoter (<=1kb)	1.85464	1.81e-08	2.5e-08	chr1	190932881	190934759
chr1	72160291	72160866	-	ENSMUSG00000102123.1	ENSMUST00000191139.1	-38291	Gm4319	predicted gene 4319	1	575	3' UTR	1.17599	1.01821e-27	4.93841e-27	chr2	4718105	4718180	+	ENSMUSG00000048186.14	1	ENSMUST00000056914.6	0	Bend7	BEN domain containing 7	1	75	Promoter (<=1kb)	1.60803	2.66e-11	5.45e-11	chr1	135440829	135441754	-	ENSMUSG00000041879.13	2	ENSMUST00000041023.13	-10331	Ipo9	importin 9	1	925	3' UTR	2.16743	1.36e-06	1.57e-06	chr1	190941221	190941396
chr1	72535202	72535552	-	ENSMUSG00000039372.5	ENSMUST00000047786.5	1378	2023-03-04	membrane-associated ring finger (C3HC4) 4	1	350	Promoter (1-2kb)	1.3621	5.03673e-12	8.51989e-12	chr2	5951468	5961517	+	ENSMUSG00000043241.14	1	ENSMUST00000060092.12	0	Upf2	UPF2 regulator of nonsense transcripts homolog (yeast)	1	10049	Promoter (<=1kb)	1.84933	2.3e-215	2.26e-213	chr1	135584590	135585115	-	ENSMUSG00000054412.5	1	ENSMUST00000067468.5	0	Gm4793	predicted gene 4793	1	525	Promoter (<=1kb)	1.83257	2.24e-33	1.25e-32	chr1	191349768	191349993
chr1	72858606	72859156	-	ENSMUSG00000039323.18	ENSMUST00000155703.1	9908	Igfbp2	insulin-like growth factor binding protein 2	1	550	3' UTR	1.2744	4.43885e-66	6.37012e-65	chr2	6441331	6441981	+	ENSMUSG00000085716.1	1	ENSMUST00000126659.1	-5299	Gm13388	predicted gene 13388	1	650	3' UTR	1.20319	2.03e-15	6.13e-15	chr1	136126977	136127527	-	ENSMUSG00000086264.9	1	ENSMUST00000146091.9	3644	Gm15850	predicted gene 15850	1	550	Exon (ENSMUST00000134998.7/ENSMUSG00000086264.9, exon 4 of 4)	1.70994	3.65e-39	2.43e-38	chr1	191778470	191778970
chr1	72859306	72859481	-	ENSMUSG00000039323.18	ENSMUST00000155703.1	10608	Igfbp2	insulin-like growth factor binding protein 2	1	175	3' UTR	1.13095	1.95179e-39	1.42164e-38	chr2	10090758	10092426	+	ENSMUSG00000037262.7	1	ENSMUST00000142773.1	462	Kin	Kin17 DNA and RNA binding protein	1	1668	Promoter (<=1kb)	1.16804	1.46e-23	7.28e-23	chr1	136269447	136269897	-	ENSMUSG00000052759.7	3	ENSMUST00000086395.6	-8575	Gpr25	G protein-coupled receptor 25	1	450	3' UTR	1.23782	1.87e-166	8.46e-165	chr1	191780795	191781395
chr1	72859956	72860931	-	ENSMUSG00000039323.18	ENSMUST00000155703.1	11258	Igfbp2	insulin-like growth factor binding protein 2	1	975	3' UTR	1.34399	3.99589e-164	2.25239e-162	chr2	10251254	10251754	+	ENSMUSG00000025780.7	1	ENSMUST00000026886.7	97684	Itih5	inter-alpha (globulin) inhibitor H5	1	500	3' UTR	1.52666	2.3e-10	4.2e-10	chr1	136270222	136270297	-	ENSMUSG00000052759.7	3	ENSMUST00000086395.6	-9350	Gpr25	G protein-coupled receptor 25	1	75	3' UTR	1.05303	1.43e-08	2e-08	chr1	191907466	191910028
chr1	72861881	72862256	-	ENSMUSG00000026185.8	ENSMUST00000137339.1	12019	Igfbp5	insulin-like growth factor binding protein 5	1	375	3' UTR	1.01559	1.49726e-38	1.06595e-37	chr2	11253229	11253354	+	ENSMUSG00000026778.13	1	ENSMUST00000195628.1	2772	Prkcq	protein kinase C, theta	1	125	Exon (ENSMUST00000192461.1/ENSMUSG00000026778.13, exon 2 of 2)	2.0694	4.95e-07	5.49e-07	chr1	136281087	136281812	-	ENSMUSG00000041570.14	1	ENSMUST00000194808.5	0	Camsap2	calmodulin regulated spectrin-associated protein family, member 2	1	725	Promoter (<=1kb)	1.39187	2.62e-101	5.73e-100	chr1	191977369	191978385
chr1	73914205	73914480	-	ENSMUSG00000055322.16	ENSMUST00000191527.6	13737	Tns1	tensin 1	1	275	3' UTR	1.74381	2.31386e-15	5.41739e-15	chr2	11705289	11705747	+	ENSMUSG00000023206.16	1	ENSMUST00000138349.7	0	Il15ra	interleukin 15 receptor, alpha chain	1	458	Promoter (<=1kb)	1.65052	3.27e-16	1.04e-15	chr1	138164819	138165369	-	ENSMUSG00000104291.1	1	ENSMUST00000194467.1	2314	A130071D04Rik	RIKEN cDNA A130071D04 gene	1	550	Exon (ENSMUST00000194467.1/ENSMUSG00000104291.1, exon 1 of 1)	1.78913	9.05e-11	1.56e-10	chr1	191985095	191985495
chr1	73992179	73993169	-	ENSMUSG00000055322.16	ENSMUST00000185702.6	2203	Tns1	tensin 1	1	990	Exon (ENSMUST00000169786.7/ENSMUSG00000055322.16, exon 9 of 35)	1.94224	1.82849e-09	2.27942e-09	chr2	11733671	11733746	+	ENSMUSG00000058594.15	3	ENSMUST00000139292.1	9905	Fbh1	F-box DNA helicase 1	1	75	3' UTR	1.86986	2.77e-06	2.86e-06	chr1	138485524	138485674	-	ENSMUSG00000099510.2	1	ENSMUST00000188729.2	-29941	Gm28501	NA	1	150	3' UTR	3.85058	4.66e-18	1.35e-17	chr1	191985695	191987470
chr1	74566526	74566826	-	ENSMUSG00000026173.15	ENSMUST00000135111.1	2090	Plcd4	phospholipase C, delta 4	1	300	3' UTR	2.87715	4.80484e-10	6.44207e-10	chr2	14986655	14986780	+	ENSMUSG00000057914.15	2	ENSMUST00000144423.1	4543	Cacnb2	calcium channel, voltage-dependent, beta 2 subunit	1	125	3' UTR	1.18558	6.19e-07	6.77e-07	chr1	143640530	143641380	-	ENSMUSG00000026361.9	3	ENSMUST00000162638.1	0	Cdc73	cell division cycle 73, Paf1/RNA polymerase II complex component	1	850	Promoter (<=1kb)	2.08638	9.37e-33	5.13e-32	chr1	193166867	193167637
chr1	74569751	74569876	-	ENSMUSG00000026173.15	ENSMUST00000135111.1	5315	Plcd4	phospholipase C, delta 4	1	125	3' UTR	2.7953	2.26189e-09	2.78688e-09	chr2	14986805	14987430	+	ENSMUSG00000057914.15	2	ENSMUST00000144423.1	4693	Cacnb2	calcium channel, voltage-dependent, beta 2 subunit	1	625	3' UTR	1.13219	4.41e-17	1.5e-16	chr1	143642330	143642405	-	ENSMUSG00000026361.9	3	ENSMUST00000189597.1	120	Cdc73	cell division cycle 73, Paf1/RNA polymerase II complex component	1	75	Promoter (<=1kb)	1.4949	4.32e-33	2.39e-32	chr1	193167712	193168101
chr1	74571351	74571526	-	ENSMUSG00000026173.15	ENSMUST00000135111.1	6915	Plcd4	phospholipase C, delta 4	1	175	3' UTR	2.99143	9.94563e-10	1.28213e-09	chr2	19658801	19659376	+	ENSMUSG00000043415.5	1	ENSMUST00000052168.5	1050	Otud1	OTU domain containing 1	1	575	Promoter (1-2kb)	1.5689	1.13e-21	5.08e-21	chr1	143760400	143760500	-	ENSMUSG00000018199.9	1	ENSMUST00000018343.9	10526	Ro60	Ro60, Y RNA binding protein	1	100	Exon (ENSMUST00000159879.1/ENSMUSG00000018199.9, exon 7 of 9)	1.8567	1.91e-13	4.13e-13	chr1	193168126	193168522
chr1	74925144	74925219	-	ENSMUSG00000047021.14	ENSMUST00000130489.1	10373	Cfap65	cilia and flagella associated protein 65	1	75	Exon (ENSMUST00000094844.3/ENSMUSG00000047021.14, exon 11 of 33)	1.26919	4.43375e-13	8.37674e-13	chr2	20806035	20807160	+	ENSMUSG00000036617.17	2	ENSMUST00000156587.1	-294	Etl4	enhancer trap locus 4	1	1125	Promoter (<=1kb)	1.4172	4.41e-79	9.79e-78	chr1	149922073	149922255	-	ENSMUSG00000056220.14	1	ENSMUST00000111926.8	184	Pla2g4a	phospholipase A2, group IVA (cytosolic, calcium-dependent)	1	182	Promoter (<=1kb)	1.35829	1.35e-13	2.94e-13	chr1	193169643	193170618
chr1	75135878	75136403	-	ENSMUSG00000033159.14	ENSMUST00000188037.1	1403	Cnppd1	cyclin Pas1/PHO80 domain containing 1	1	525	Promoter (1-2kb)	1.10921	8.59162e-41	6.5396e-40	chr2	20809590	20809665	+	ENSMUSG00000036617.17	2	ENSMUST00000156587.1	2137	Etl4	enhancer trap locus 4	1	75	3' UTR	1.17399	2.56e-06	2.65e-06	chr1	150618931	150619031	-	ENSMUSG00000093650.2	1	ENSMUST00000177239.2	-6235	Gm20631	NA	1	100	Exon (ENSMUST00000074783.11/ENSMUSG00000066842.18, exon 81 of 107)	1.16273	3.47e-17	9.52e-17	chr1	193174057	193174779
chr1	75141793	75142397	-	ENSMUSG00000033159.14	ENSMUST00000189403.6	0	Cnppd1	cyclin Pas1/PHO80 domain containing 1	1	604	Promoter (<=1kb)	1.09414	1.83131e-13	3.60007e-13	chr2	21211416	21212241	+	ENSMUSG00000048550.17	2	ENSMUST00000102951.1	5630	Thnsl1	threonine synthase-like 1 (bacterial)	1	825	5' UTR	1.19075	4.49e-20	1.85e-19	chr1	151343663	151343888	-	ENSMUSG00000100954.4	1	ENSMUST00000185848.1	194	Gm10138	predicted gene 10138	1	225	Promoter (<=1kb)	1.11566	2.17e-12	4.31e-12	chr1	193332172	193332297
chr1	75171716	75171816	-	ENSMUSG00000026198.15	ENSMUST00000161215.1	1053	Abcb6	ATP-binding cassette, sub-family B (MDR/TAP), member 6	1	100	Promoter (1-2kb)	2.03032	1.36099e-08	1.54046e-08	chr2	21212766	21213866	+	ENSMUSG00000048550.17	2	ENSMUST00000102951.1	6980	Thnsl1	threonine synthase-like 1 (bacterial)	1	1100	5' UTR	1.28879	5.86e-22	2.67e-21	chr1	151497131	151497331	-	ENSMUSG00000103238.1	1	ENSMUST00000195500.1	2254	Gm36527	predicted gene, 36527	1	200	Exon (ENSMUST00000195500.1/ENSMUSG00000103238.1, exon 1 of 1)	1.01041	3.61e-05	3.88e-05	chr1	193332322	193334250
chr1	75184522	75184812	-	ENSMUSG00000099519.1	ENSMUST00000185727.1	334	Gm29253	NA	1	290	Promoter (<=1kb)	1.43205	6.2504e-10	8.26883e-10	chr2	21367541	21368066	+	ENSMUSG00000045967.11	1	ENSMUST00000055946.7	0	Gpr158	G protein-coupled receptor 158	1	525	Promoter (<=1kb)	1.92507	2.26e-33	1.7e-32	chr1	152518259	152518634	-	ENSMUSG00000026482.13	2	ENSMUST00000188395.1	34410	Rgl1	ral guanine nucleotide dissociation stimulator,-like 1	1	375	3' UTR	1.6591	1.03e-33	5.79e-33	chr1	193343716	193343878
chr1	75215052	75215152	-	ENSMUSG00000026201.12	ENSMUST00000156012.1	1992	Stk16	serine/threonine kinase 16	1	100	Promoter (1-2kb)	3.30159	4.42893e-09	5.27887e-09	chr2	21826752	21827552	+	ENSMUSG00000077572.1	3	ENSMUST00000104384.1	-31698	Gm24886	NA	1	800	Exon (ENSMUST00000055946.7/ENSMUSG00000045967.11, exon 11 of 11)	1.52923	2.51e-26	1.43e-25	chr1	152518659	152521307	-	ENSMUSG00000026482.13	2	ENSMUST00000188395.1	31737	Rgl1	ral guanine nucleotide dissociation stimulator,-like 1	1	2648	3' UTR	1.19309	2.92e-12	5.74e-12	chr1	194643710	194644185
chr1	75215202	75215377	-	ENSMUSG00000026202.13	ENSMUST00000186971.1	2037	Tuba4a	tubulin, alpha 4A	1	175	3' UTR	2.62861	1.77398e-09	2.21367e-09	chr2	21827652	21828052	+	ENSMUSG00000077572.1	3	ENSMUST00000104384.1	-32598	Gm24886	NA	1	400	3' UTR	1.2394	1.36e-11	2.9e-11	chr1	152838744	152839194	-	ENSMUSG00000042772.15	1	ENSMUST00000188937.1	9726	Smg7	Smg-7 homolog, nonsense mediated mRNA decay factor (C. elegans)	1	450	3' UTR	2.70691	7.1e-129	2.2e-127	chr1	194810937	194812695
chr1	75215477	75216677	-	ENSMUSG00000026202.13	ENSMUST00000186971.1	737	Tuba4a	tubulin, alpha 4A	1	1200	Promoter (<=1kb)	1.69244	1.25109e-85	2.54296e-84	chr2	21828102	21828227	+	ENSMUSG00000077572.1	3	ENSMUST00000104384.1	-33048	Gm24886	NA	1	125	3' UTR	1.84323	2.47e-10	4.48e-10	chr1	153407776	153408372	-	ENSMUSG00000073538.10	1	ENSMUST00000186785.6	0	E330020D12Rik	Riken cDNA E330020D12 gene	1	596	Promoter (<=1kb)	1.03906	3.13e-14	7.12e-14	chr1	194814020	194814445
chr1	75475093	75475368	-	ENSMUSG00000032997.16	ENSMUST00000143496.7	3378	Chpf	chondroitin polymerizing factor	1	275	3' UTR	1.88457	4.05278e-12	6.91377e-12	chr2	24950303	24953272	+	ENSMUSG00000026974.11	1	ENSMUST00000148042.2	94	Zmynd19	zinc finger, MYND domain containing 19	1	2969	Promoter (<=1kb)	1.11032	8.52e-20	3.45e-19	chr1	153483547	153487657	-	ENSMUSG00000042699.11	1	ENSMUST00000186380.6	0	Dhx9	DEAH (Asp-Glu-Ala-His) box polypeptide 9	1	4110	Promoter (<=1kb)	1.71594	3.31e-12	6.48e-12	chr1	195034450	195034625
chr1	75475393	75475518	-	ENSMUSG00000032997.16	ENSMUST00000143496.7	3228	Chpf	chondroitin polymerizing factor	1	125	3' UTR	2.00191	4.82079e-10	6.46199e-10	chr2	24976032	24978144	+	ENSMUSG00000036833.16	1	ENSMUST00000045295.13	0	Pnpla7	patatin-like phospholipase domain containing 7	1	2112	Promoter (<=1kb)	1.02421	1.35e-10	2.53e-10	chr1	155097510	155098860	-	ENSMUSG00000056708.5	1	ENSMUST00000055322.5	776	Ier5	immediate early response 5	1	1350	Promoter (<=1kb)	1.1773	5.32e-18	1.53e-17	chr1	195034850	195034950
chr1	75475543	75475868	-	ENSMUSG00000032997.16	ENSMUST00000143496.7	2878	Chpf	chondroitin polymerizing factor	1	325	3' UTR	2.51764	7.26368e-10	9.53246e-10	chr2	25272527	25273614	+	ENSMUSG00000026965.12	1	ENSMUST00000129265.1	0	Anapc2	anaphase promoting complex subunit 2	1	1087	Promoter (<=1kb)	1.13837	3.05e-39	2.77e-38	chr1	155277975	155278050	-	ENSMUSG00000026469.14	1	ENSMUST00000192359.1	13977	Xpr1	xenotropic and polytropic retrovirus receptor 1	1	75	3' UTR	1.71932	3.67e-20	1.18e-19	chr1	195035975	195036575
chr1	78103291	78103391	-	ENSMUSG00000004872.15	ENSMUST00000004994.15	93447	Pax3	paired box 3	1	100	3' UTR	3.36127	1.65868e-07	1.721e-07	chr2	25332412	25332833	+	ENSMUSG00000036646.13	1	ENSMUST00000042390.4	0	Man1b1	mannosidase, alpha, class 1B, member 1	1	421	Promoter (<=1kb)	1.37337	4.65e-10	8.14e-10	chr1	155332194	155340300	-	ENSMUSG00000093286.1	1	ENSMUST00000175545.1	16229	Gm22569	NA	1	8106	Exon (ENSMUST00000027741.11/ENSMUSG00000026469.14, exon 4 of 15)	2.37656	7.08e-07	8.35e-07	chr1	3206825	3216771
chr1	78417974	78418174	-	ENSMUSG00000101798.1	ENSMUST00000186625.1	-15178	Gm28995	NA	1	200	3' UTR	1.00293	3.56279e-15	8.20217e-15	chr2	25504250	25504514	+	ENSMUSG00000015095.12	2	ENSMUST00000148845.1	344	Fbxw5	F-box and WD-40 domain protein 5	1	264	Promoter (<=1kb)	1.83032	7.88e-09	1.16e-08	chr1	155779278	155779603	-	ENSMUSG00000033684.14	1	ENSMUST00000195419.1	0	Qsox1	quiescin Q6 sulfhydryl oxidase 1	1	325	Promoter (<=1kb)	2.04444	6.36e-29	3.01e-28	chr1	3375830	3376855
chr1	79705136	79705436	-	ENSMUSG00000073643.11	ENSMUST00000127771.7	17220	Wdfy1	WD repeat and FYVE domain containing 1	1	300	3' UTR	1.03621	1.11062e-07	1.16428e-07	chr2	25557846	25560801	+	ENSMUSG00000015092.9	3	ENSMUST00000015236.3	0	Edf1	endothelial differentiation-related factor 1	1	2955	Promoter (<=1kb)	2.65151	1.03e-126	4.44e-125	chr1	155846038	155846113	-	ENSMUSG00000103717.1	3	ENSMUST00000193803.1	-9336	Gm38038	NA	1	75	3' UTR	1.53897	4.11e-11	7.29e-11	chr1	3593766	3593866
chr1	79761755	79776143	-	ENSMUSG00000026248.9	ENSMUST00000027464.8	0	Mrpl44	mitochondrial ribosomal protein L44	1	14388	Promoter (<=1kb)	2.50117	1.08033e-21	3.84814e-21	chr2	25561201	25562065	+	ENSMUSG00000015092.9	3	ENSMUST00000142288.1	617	Edf1	endothelial differentiation-related factor 1	1	864	Promoter (<=1kb)	1.37335	1.63e-13	4.2e-13	chr1	155846988	155847613	-	ENSMUSG00000103717.1	3	ENSMUST00000193803.1	-7836	Gm38038	NA	1	625	3' UTR	1.32123	1.77e-07	2.21e-07	chr1	3593991	3594141
chr1	80266772	80271612	-	ENSMUSG00000103076.1	ENSMUST00000192839.1	4801	Gm37902	NA	1	4840	3' UTR	1.43359	1.44522e-83	2.87693e-82	chr2	26381675	26388304	+	ENSMUSG00000026927.17	4	ENSMUST00000132574.7	0	Entr1	endosome associated trafficking regulator 1	1	6629	Promoter (<=1kb)	1.0808	4.85e-54	6.5e-53	chr1	155848388	155848463	-	ENSMUSG00000103717.1	3	ENSMUST00000193803.1	-6986	Gm38038	NA	1	75	3' UTR	1.26864	1.06e-15	2.67e-15	chr1	3670729	3671129
chr1	82236850	82237025	-	ENSMUSG00000022591.5	ENSMUST00000023262.5	3739	Gm9747	NA	1	175	3' UTR	2.25227	1.06233e-09	1.3639e-09	chr2	26389338	26390011	+	ENSMUSG00000026926.14	1	ENSMUST00000076431.12	0	Pmpca	peptidase (mitochondrial processing) alpha	1	673	Promoter (<=1kb)	1.18147	1.32e-20	5.62e-20	chr1	155868715	155885924	-	ENSMUSG00000102837.1	1	ENSMUST00000191750.1	0	Gm37383	NA	1	17209	Promoter (<=1kb)	1.0844	2.03e-50	1.82e-49	chr1	3671154	3671498
chr1	82237150	82237425	-	ENSMUSG00000022591.5	ENSMUST00000023262.5	4039	Gm9747	NA	1	275	3' UTR	2.63547	7.10578e-24	2.84909e-23	chr2	26395091	26396015	+	ENSMUSG00000026925.16	3	ENSMUST00000131109.7	3456	Inpp5e	inositol polyphosphate-5-phosphatase E	1	924	3' UTR	1.14889	8.03e-18	2.88e-17	chr1	155894638	155901463	-	ENSMUSG00000033671.18	1	ENSMUST00000129865.8	-42	Cep350	centrosomal protein 350	1	6825	Promoter (<=1kb)	1.43919	2.76e-08	3.74e-08	chr1	4147891	4148614
chr1	82287297	82287897	-	ENSMUSG00000055980.2	ENSMUST00000069799.2	3519	Irs1	insulin receptor substrate 1	1	600	Exon (ENSMUST00000069799.2/ENSMUSG00000055980.2, exon 1 of 2)	1.61477	2.07145e-19	6.4511e-19	chr2	26918956	26919725	+	ENSMUSG00000014873.15	1	ENSMUST00000143098.1	1529	Surf2	surfeit gene 2	1	769	Promoter (1-2kb)	1.15771	2.06e-11	4.29e-11	chr1	156034797	156036324	-	ENSMUSG00000026466.16	1	ENSMUST00000169241.7	0	Tor1aip1	torsin A interacting protein 1	1	1527	Promoter (<=1kb)	1.58563	7.27e-40	4.96e-39	chr1	4349625	4349725
chr1	82290622	82291147	-	ENSMUSG00000055980.2	ENSMUST00000069799.2	269	Irs1	insulin receptor substrate 1	1	525	Promoter (<=1kb)	1.90864	8.66414e-19	2.59387e-18	chr2	27020021	27020321	+	ENSMUSG00000015488.14	1	ENSMUST00000145290.1	4439	Cacfd1	calcium channel flower domain containing 1	1	300	3' UTR	1.09882	4.73e-16	1.49e-15	chr1	156466797	156474331	-	ENSMUSG00000026600.12	1	ENSMUST00000189661.6	0	Soat1	sterol O-acyltransferase 1	1	7534	Promoter (<=1kb)	2.04104	2.16e-10	3.61e-10	chr1	4349925	4352213
chr1	82569832	82571429	-	ENSMUSG00000067158.9	ENSMUST00000135271.1	15363	Col4a4	collagen, type IV, alpha 4	1	1597	5' UTR	2.37602	5.79254e-10	7.69103e-10	chr2	27535264	27535439	+	ENSMUSG00000080538.1	1	ENSMUST00000116888.1	4491	LOC115489638	U6atac minor spliceosomal RNA	1	175	3' UTR	1.18379	9.89e-08	1.21e-07	chr1	156654991	156655591	-	ENSMUSG00000060519.11	2	ENSMUST00000154353.1	2867	Tor3a	torsin family 3, member A	1	600	3' UTR	1.97648	1.56e-28	7.25e-28	chr1	4910250	4910375
chr1	83659674	83662729	-	ENSMUSG00000094946.1	ENSMUST00000178653.1	-133183	Gm25754	NA	1	3055	Exon (ENSMUST00000189405.6/ENSMUSG00000100580.6, exon 4 of 5)	1.36457	1.8382e-12	3.25054e-12	chr2	27540475	27543284	+	ENSMUSG00000085929.1	1	ENSMUST00000132898.1	47	Gm13421	predicted gene 13421	1	2809	Promoter (<=1kb)	1.5489	4.81e-14	1.3e-13	chr1	156673525	156673625	-	ENSMUSG00000060519.11	2	ENSMUST00000122242.7	689	Tor3a	torsin family 3, member A	1	100	Promoter (<=1kb)	2.19986	1.34e-17	3.77e-17	chr1	6213690	6213790
chr1	84036820	84036895	-	ENSMUSG00000045658.16	ENSMUST00000175948.1	16358	Pid1	phosphotyrosine interaction domain containing 1	1	75	3' UTR	3.07262	2.1712e-07	2.24031e-07	chr2	27762254	27762954	+	ENSMUSG00000015846.15	1	ENSMUST00000148756.1	22054	Rxra	retinoid X receptor alpha	1	700	3' UTR	2.1253	3.02e-38	2.66e-37	chr1	156680981	156681356	-	ENSMUSG00000102961.1	1	ENSMUST00000194858.1	2437	Gm19918	predicted gene, 19918	1	375	3' UTR	1.85734	2.92e-29	1.4e-28	chr1	6213890	6214540
chr1	84036970	84037220	-	ENSMUSG00000045658.16	ENSMUST00000175948.1	16033	Pid1	phosphotyrosine interaction domain containing 1	1	250	3' UTR	3.27585	1.58343e-08	1.78118e-08	chr2	28453764	28453989	+	ENSMUSG00000035829.13	1	ENSMUST00000040324.13	5824	Ppp1r26	protein phosphatase 1, regulatory subunit 26	1	225	3' UTR	2.16484	2.82e-07	3.23e-07	chr1	156705863	156705988	-	ENSMUSG00000033557.17	1	ENSMUST00000188941.1	-2070	Fam20b	family with sequence similarity 20, member B	1	125	Exon (ENSMUST00000122424.7/ENSMUSG00000033557.17, exon 3 of 9)	1.05613	1.03e-08	1.46e-08	chr1	7383653	7397869
chr1	84037270	84037595	-	ENSMUSG00000045658.16	ENSMUST00000175948.1	15658	Pid1	phosphotyrosine interaction domain containing 1	1	325	3' UTR	3.17417	1.31211e-10	1.88744e-10	chr2	28505078	28505415	+	ENSMUSG00000063611.5	1	ENSMUST00000074761.4	-680	Gm10134	predicted gene 10134	1	337	Promoter (<=1kb)	1.51685	1.85e-14	5.19e-14	chr1	156813385	156813460	-	ENSMUSG00000026594.14	2	ENSMUST00000189208.1	108	Ralgps2	Ral GEF with PH domain and SH3 binding motif 2	1	75	Promoter (<=1kb)	4.35002	2.49e-13	5.34e-13	chr1	9298145	9298220
chr1	84037620	84038195	-	ENSMUSG00000045658.16	ENSMUST00000175948.1	15058	Pid1	phosphotyrosine interaction domain containing 1	1	575	3' UTR	2.95288	3.44041e-16	8.60654e-16	chr2	28545361	28545686	+	ENSMUSG00000026821.16	1	ENSMUST00000128680.1	69	Ralgds	ral guanine nucleotide dissociation stimulator	1	325	Promoter (<=1kb)	1.39941	3.1e-16	9.91e-16	chr1	156819858	156828527	-	ENSMUSG00000026594.14	2	ENSMUST00000191503.1	2320	Ralgps2	Ral GEF with PH domain and SH3 binding motif 2	1	8669	3' UTR	2.10493	4.99e-06	5.56e-06	chr1	9639304	9640040
chr1	84284453	84284603	-	ENSMUSG00000045658.16	ENSMUST00000177458.1	8	Pid1	phosphotyrosine interaction domain containing 1	1	150	Promoter (<=1kb)	1.21492	9.75816e-12	1.60432e-11	chr2	28687034	28687159	+	ENSMUSG00000026809.15	1	ENSMUST00000102877.7	12492	Spaca9	sperm acrosome associated 9	1	125	3' UTR	1.43791	1.06e-08	1.52e-08	chr1	157136081	157136606	-	ENSMUSG00000109913.1	1	ENSMUST00000209278.1	17134	Gm30694	predicted gene, 30694	1	525	3' UTR	1.72653	1.15e-11	2.14e-11	chr1	10033285	10034986
chr1	84392502	84392702	-	ENSMUSG00000104396.1	ENSMUST00000191700.1	2697	Gm37959	NA	1	200	Exon (ENSMUST00000191700.1/ENSMUSG00000104396.1, exon 1 of 1)	3.43362	4.60572e-10	6.19091e-10	chr2	28700163	28701083	+	ENSMUSG00000026807.8	1	ENSMUST00000074156.6	0	Ak8	adenylate kinase 8	1	920	Promoter (<=1kb)	1.33667	9.32e-09	1.35e-08	chr1	157355523	157355648	-	ENSMUSG00000102391.1	1	ENSMUST00000192256.1	2	Gm37578	NA	1	125	Promoter (<=1kb)	1.48144	5.43e-09	7.9e-09	chr1	10138320	10138470
chr1	84724438	84726227	-	ENSMUSG00000026219.14	ENSMUST00000191187.1	2649	Trip12	thyroid hormone receptor interactor 12	1	1789	3' UTR	1.7886	4.07497e-38	2.8626e-37	chr2	28904937	28905012	+	ENSMUSG00000026805.14	2	ENSMUST00000124059.1	7483	Barhl1	BarH like homeobox 1	1	75	3' UTR	1.98716	1.24e-06	1.31e-06	chr1	157404699	157405249	-	ENSMUSG00000103808.1	1	ENSMUST00000194997.1	1472	Gm37060	NA	1	550	Promoter (1-2kb)	1.60956	8.02e-08	1.04e-07	chr1	10180901	10184075
chr1	84793895	84795807	-	ENSMUSG00000026219.14	ENSMUST00000190464.6	-345	Trip12	thyroid hormone receptor interactor 12	1	1912	Promoter (<=1kb)	1.11623	1.30163e-100	3.38362e-99	chr2	28905112	28905212	+	ENSMUSG00000026805.14	2	ENSMUST00000124059.1	7283	Barhl1	BarH like homeobox 1	1	100	3' UTR	2.18869	1.6e-07	1.9e-07	chr1	158245718	158247168	-	ENSMUSG00000004031.13	6	ENSMUST00000194578.1	49296	Brinp2	bone morphogenic protein/retinoic acid inducible neural-specific 2	1	1450	3' UTR	1.61128	6.89e-132	2.2e-130	chr1	10184100	10184454
chr1	86350118	86352394	-	ENSMUSG00000026234.12	ENSMUST00000188682.1	0	Ncl	nucleolin	1	2276	Promoter (<=1kb)	1.69671	1.28485e-126	4.82276e-125	chr2	29065376	29065551	+	ENSMUSG00000026803.17	2	ENSMUST00000142786.7	5111	Ttf1	transcription termination factor, RNA polymerase I	1	175	Exon (ENSMUST00000100237.3/ENSMUSG00000026803.17, exon 2 of 12)	1.27436	1.24e-11	2.65e-11	chr1	158266949	158267049	-	ENSMUSG00000004031.13	6	ENSMUST00000194578.1	29415	Brinp2	bone morphogenic protein/retinoic acid inducible neural-specific 2	1	100	3' UTR	1.27286	1.91e-21	6.56e-21	chr1	10209379	10209879
chr1	86350811	86351586	-	ENSMUSG00000026234.12	ENSMUST00000188682.1	0	Ncl	nucleolin	1	775	Promoter (<=1kb)	1.79058	2.81059e-62	3.7451e-61	chr2	29065601	29065726	+	ENSMUSG00000026803.17	2	ENSMUST00000142786.7	5336	Ttf1	transcription termination factor, RNA polymerase I	1	125	Exon (ENSMUST00000100237.3/ENSMUSG00000026803.17, exon 2 of 12)	1.00789	3.32e-07	3.76e-07	chr1	158267074	158267224	-	ENSMUSG00000004031.13	6	ENSMUST00000194578.1	29240	Brinp2	bone morphogenic protein/retinoic acid inducible neural-specific 2	1	150	3' UTR	1.03095	1.54e-91	2.93e-90	chr1	10210104	10213140
chr1	86543393	86543568	-	ENSMUSG00000026238.14	ENSMUST00000188533.1	16587	Ptma	prothymosin alpha	1	175	3' UTR	1.07388	1.06246e-17	2.95834e-17	chr2	29124180	29125259	+	ENSMUSG00000043535.13	5	ENSMUST00000129544.7	0	Setx	senataxin	1	1079	Promoter (<=1kb)	1.94803	3.33e-16	1.06e-15	chr1	158352784	158352934	-	ENSMUSG00000004031.13	6	ENSMUST00000195271.4	3295	Brinp2	bone morphogenic protein/retinoic acid inducible neural-specific 2	1	150	Exon (ENSMUST00000192709.1/ENSMUSG00000004031.13, exon 1 of 1)	1.30607	5.96e-44	4.51e-43	chr1	12871873	12878724
chr1	86545426	86545501	-	ENSMUSG00000026238.14	ENSMUST00000188533.1	18620	Ptma	prothymosin alpha	1	75	3' UTR	1.155	2.42559e-12	4.24077e-12	chr2	29125359	29125459	+	ENSMUSG00000043535.13	5	ENSMUST00000061578.8	368	Setx	senataxin	1	100	Promoter (<=1kb)	1.27009	5.06e-11	1e-10	chr1	158354634	158354984	-	ENSMUSG00000004031.13	6	ENSMUST00000195271.4	1245	Brinp2	bone morphogenic protein/retinoic acid inducible neural-specific 2	1	350	Promoter (1-2kb)	1.03719	1.54e-20	5.06e-20	chr1	13139804	13140154
chr1	86909242	86909367	-	ENSMUSG00000084106.4	ENSMUST00000120149.1	316	Gm6136	ribosomal protein L6 pseudogene	1	125	Promoter (<=1kb)	2.96583	4.04703e-08	4.3751e-08	chr2	29145180	29147055	+	ENSMUSG00000043535.13	5	ENSMUST00000135992.1	-10161	Setx	senataxin	1	1875	Exon (ENSMUST00000061578.8/ENSMUSG00000043535.13, exon 10 of 26)	1.5271	2.08e-127	9.07e-126	chr1	158355359	158356326	-	ENSMUSG00000004031.13	6	ENSMUST00000195271.4	0	Brinp2	bone morphogenic protein/retinoic acid inducible neural-specific 2	1	967	Promoter (<=1kb)	1.92691	3.97e-21	1.34e-20	chr1	13142079	13142504
chr1	87386362	87386837	-	ENSMUSG00000048000.15	ENSMUST00000174334.7	25	Gigyf2	GRB10 interacting GYF protein 2	1	475	Promoter (<=1kb)	1.8215	5.8328e-27	2.72657e-26	chr2	29173640	29179416	+	ENSMUSG00000043535.13	5	ENSMUST00000145422.1	9183	Setx	senataxin	1	5776	Exon (ENSMUST00000061578.8/ENSMUSG00000043535.13, exon 23 of 26)	1.06538	1.74e-12	4.06e-12	chr1	160203391	160208134	-	ENSMUSG00000014226.10	1	ENSMUST00000194167.1	4592	Cacybp	calcyclin binding protein	1	4743	3' UTR	1.56795	6.06e-06	6.73e-06	chr1	13166940	13174987
chr1	87386887	87387037	-	ENSMUSG00000048000.15	ENSMUST00000174334.7	550	Gigyf2	GRB10 interacting GYF protein 2	1	150	Promoter (<=1kb)	1.2472	5.01093e-12	8.48326e-12	chr2	29179716	29180291	+	ENSMUSG00000043535.13	5	ENSMUST00000145422.1	15259	Setx	senataxin	1	575	3' UTR	1.4389	3.74e-21	1.64e-20	chr1	160222948	160223523	-	ENSMUSG00000026721.16	3	ENSMUST00000192019.5	8344	Rabgap1l	RAB GTPase activating protein 1-like	1	575	3' UTR	2.32623	1.16e-07	1.48e-07	chr1	14170103	14179511
chr1	87503289	87503389	-	ENSMUSG00000079434.8	ENSMUST00000166055.7	-6500	Neu2	neuraminidase 2	1	100	Exon (ENSMUST00000027477.14/ENSMUSG00000026259.14, exon 3 of 13)	2.01926	7.99564e-09	9.26611e-09	chr2	29796561	29797061	+	ENSMUSG00000026798.10	1	ENSMUST00000138233.1	997	Coq4	coenzyme Q4	1	500	Promoter (<=1kb)	1.32801	2.88e-08	3.87e-08	chr1	160307371	160307521	-	ENSMUSG00000026721.16	3	ENSMUST00000193185.5	-33	Rabgap1l	RAB GTPase activating protein 1-like	1	150	Promoter (<=1kb)	1.62043	2.01e-49	1.76e-48	chr1	14183237	14183489
chr1	87946093	87946443	-	ENSMUSG00000005501.14	ENSMUST00000186670.1	5230	Usp40	ubiquitin specific peptidase 40	1	350	3' UTR	3.7363	2.19197e-10	3.0698e-10	chr2	29917454	29917854	+	ENSMUSG00000026790.19	1	ENSMUST00000152503.1	3061	Odf2	outer dense fiber of sperm tails 2	1	400	Exon (ENSMUST00000113767.7/ENSMUSG00000026790.19, exon 13 of 16)	1.20908	2.07e-23	1.03e-22	chr1	160321685	160321860	-	ENSMUSG00000103522.1	1	ENSMUST00000195414.1	-5191	9430087J23Rik	RIKEN cDNA 9430087J23 gene	1	175	Exon (ENSMUST00000195618.1/ENSMUSG00000103693.1, exon 2 of 2)	2.06411	7.62e-06	8.42e-06	chr1	14304035	14304110
chr1	88264320	88264620	-	ENSMUSG00000044783.16	ENSMUST00000127446.1	4772	A730008H23Rik	RIKEN cDNA A730008H23 gene	1	300	3' UTR	1.14096	2.80597e-15	6.50916e-15	chr2	29986650	29987050	+	ENSMUSG00000057738.14	1	ENSMUST00000131827.2	-4906	Sptan1	spectrin alpha, non-erythrocytic 1	1	400	Exon (ENSMUST00000113719.8/ENSMUSG00000057738.14, exon 8 of 57)	1.11056	1.2e-28	7.58e-28	chr1	160321960	160322035	-	ENSMUSG00000103693.1	1	ENSMUST00000195618.1	5043	Gm37529	NA	1	75	Exon (ENSMUST00000195618.1/ENSMUSG00000103693.1, exon 2 of 2)	1.75829	5.61e-06	6.23e-06	chr1	16082324	16093162
chr1	88264970	88266570	-	ENSMUSG00000044783.16	ENSMUST00000127446.1	2822	A730008H23Rik	RIKEN cDNA A730008H23 gene	1	1600	3' UTR	1.71698	1.86093e-185	1.3447e-183	chr2	30061918	30066668	+	ENSMUSG00000054766.13	2	ENSMUST00000125824.7	0	Set	SET nuclear oncogene	1	4750	Promoter (<=1kb)	1.50522	2.1e-83	5e-82	chr1	161019071	161019246	-	ENSMUSG00000104016.1	2	ENSMUST00000194567.1	-11336	Gm37362	NA	1	175	3' UTR	4.54876	6.05e-06	6.72e-06	chr1	16344549	16345249
chr1	88700429	88700679	-	ENSMUSG00000049866.12	ENSMUST00000051236.10	1197	Arl4c	ADP-ribosylation factor-like 4C	1	250	Promoter (1-2kb)	2.14681	1.08886e-10	1.58171e-10	chr2	30067567	30071107	+	ENSMUSG00000054766.13	2	ENSMUST00000147590.1	0	Set	SET nuclear oncogene	1	3540	Promoter (<=1kb)	1.04787	4.52e-98	1.37e-96	chr1	161019296	161019946	-	ENSMUSG00000104016.1	2	ENSMUST00000194567.1	-10636	Gm37362	NA	1	650	3' UTR	1.47353	1.85e-08	2.56e-08	chr1	16570410	16571035
chr1	88700904	88701029	-	ENSMUSG00000049866.12	ENSMUST00000051236.10	847	Arl4c	ADP-ribosylation factor-like 4C	1	125	Promoter (<=1kb)	1.84533	9.10185e-12	1.50199e-11	chr2	30439500	30439575	+	ENSMUSG00000039515.11	1	ENSMUST00000125561.6	1272	Ptpa	protein phosphatase 2 protein activator	1	75	Promoter (1-2kb)	1.26281	3e-12	6.84e-12	chr1	161109461	161109611	-	ENSMUSG00000026705.16	1	ENSMUST00000192890.1	-5106	Klhl20	kelch-like 20	1	150	Exon (ENSMUST00000111611.7/ENSMUSG00000026705.16, exon 3 of 12)	2.04564	3.49e-09	5.18e-09	chr1	16996798	16997373
chr1	90803645	90804120	-	ENSMUSG00000048126.16	ENSMUST00000136916.7	3862	Col6a3	collagen, type VI, alpha 3	1	475	Exon (ENSMUST00000056925.15/ENSMUSG00000048126.16, exon 10 of 44)	2.75018	3.22035e-11	4.98663e-11	chr2	30807825	30808179	+	ENSMUSG00000026857.9	2	ENSMUST00000041830.9	0	Ntmt1	N-terminal Xaa-Pro-Lys N-methyltransferase 1	1	354	Promoter (<=1kb)	2.5085	9.2e-13	2.2e-12	chr1	161154582	161157004	-	ENSMUSG00000049160.15	1	ENSMUST00000135643.7	2310	Tex50	testis expressed 50	1	2422	3' UTR	2.7062	7.73e-32	4.11e-31	chr1	17003979	17004079
chr1	91388184	91388259	-	ENSMUSG00000026309.14	ENSMUST00000186433.1	545	Ilkap	integrin-linked kinase-associated serine/threonine phosphatase 2C	1	75	Promoter (<=1kb)	1.9825	4.17495e-09	4.9891e-09	chr2	30818016	30820506	+	ENSMUSG00000026857.9	2	ENSMUST00000143970.2	0	Ntmt1	N-terminal Xaa-Pro-Lys N-methyltransferase 1	1	2490	Promoter (<=1kb)	1.68137	9.44e-15	2.71e-14	chr1	161241461	161241611	-	ENSMUSG00000026701.15	1	ENSMUST00000139387.7	8943	Prdx6	peroxiredoxin 6	1	150	3' UTR	1.44271	2.98e-07	3.64e-07	chr1	17004354	17004454
chr1	91412782	91414030	-	ENSMUSG00000067071.8	ENSMUST00000132188.7	0	Hes6	hairy and enhancer of split 6	1	1248	Promoter (<=1kb)	1.51589	3.43647e-12	5.91484e-12	chr2	30956477	30957588	+	ENSMUSG00000026848.14	2	ENSMUST00000195010.1	1225	Tor1b	torsin family 1, member B	1	1111	Promoter (1-2kb)	1.34932	8.14e-16	2.53e-15	chr1	161818213	161820448	-	ENSMUSG00000102254.1	1	ENSMUST00000192573.1	-1417	Gm7496	cyclin-dependent kinase 7 pseudogene	1	2235	Promoter (1-2kb)	1.29249	5.46e-16	1.4e-15	chr1	17091473	17091548
chr1	91416281	91417831	-	ENSMUSG00000067071.8	ENSMUST00000150520.1	-2244	Hes6	hairy and enhancer of split 6	1	1550	3' UTR	1.815	5.17908e-54	5.70533e-53	chr2	30958788	30958888	+	ENSMUSG00000026848.14	2	ENSMUST00000195010.1	3536	Tor1b	torsin family 1, member B	1	100	3' UTR	1.02547	7.13e-09	1.05e-08	chr1	161844251	161847283	-	ENSMUSG00000040297.12	1	ENSMUST00000194388.1	0	Suco	SUN domain containing ossification factor	1	3032	Promoter (<=1kb)	1.02183	1.36e-54	1.34e-53	chr1	17676926	17693100
chr1	93015613	93015763	-	ENSMUSG00000014602.15	ENSMUST00000188136.1	8945	Kif1a	kinesin family member 1A	1	150	3' UTR	1.80606	7.23899e-11	1.07555e-10	chr2	31152315	31152515	+	ENSMUSG00000000194.13	1	ENSMUST00000056433.6	0	Gpr107	G protein-coupled receptor 107	1	200	Promoter (<=1kb)	1.02143	1.8e-15	5.46e-15	chr1	161967989	161979636	-	ENSMUSG00000026698.8	2	ENSMUST00000111594.2	0	Pigc	phosphatidylinositol glycan anchor biosynthesis, class C	1	11647	Promoter (<=1kb)	2.3939	2.26e-07	2.79e-07	chr1	20103292	20104631
chr1	93299410	93299985	-	ENSMUSG00000026273.13	ENSMUST00000136754.1	2917	Mterf4	mitochondrial transcription termination factor 4	1	575	3' UTR	2.05737	5.20504e-26	2.31943e-25	chr2	31670714	31672524	+	ENSMUSG00000039356.15	1	ENSMUST00000038474.13	0	Exosc2	exosome component 2	1	1810	Promoter (<=1kb)	1.21944	9.04e-08	1.12e-07	chr1	162477857	162478032	-	ENSMUSG00000040265.16	2	ENSMUST00000161155.7	0	Dnm3	dynamin 3	1	175	Promoter (<=1kb)	1.11015	1.18e-38	7.79e-38	chr1	20211866	20222920
chr1	93301335	93302006	-	ENSMUSG00000026273.13	ENSMUST00000136754.1	896	Mterf4	mitochondrial transcription termination factor 4	1	671	Promoter (<=1kb)	2.70751	1.74183e-16	4.45869e-16	chr2	31688975	31689725	+	ENSMUSG00000026842.16	2	ENSMUST00000123471.1	0	Abl1	c-abl oncogene 1, non-receptor tyrosine kinase	1	750	Promoter (<=1kb)	1.22897	2.66e-30	1.79e-29	chr1	162672949	162673574	-	ENSMUSG00000098259.1	1	ENSMUST00000184547.1	646	Gm27616	NA	1	625	Promoter (<=1kb)	1.05028	1.32e-20	4.35e-20	chr1	20571421	20586828
chr1	93304851	93304926	-	ENSMUSG00000026273.13	ENSMUST00000112944.7	937	Mterf4	mitochondrial transcription termination factor 4	1	75	Promoter (<=1kb)	2.58106	1.47695e-07	1.53682e-07	chr2	31801681	31802106	+	ENSMUSG00000026842.16	2	ENSMUST00000124726.1	5036	Abl1	c-abl oncogene 1, non-receptor tyrosine kinase	1	425	3' UTR	1.03446	2.47e-09	3.91e-09	chr1	162833626	162833776	-	ENSMUSG00000040181.14	1	ENSMUST00000143902.1	896	Fmo1	flavin containing monooxygenase 1	1	150	Promoter (<=1kb)	1.24259	1.34e-42	9.85e-42	chr1	20996448	20996523
chr1	93321329	93322004	-	ENSMUSG00000026274.11	ENSMUST00000128655.7	-3917	Pask	PAS domain containing serine/threonine kinase	1	675	Exon (ENSMUST00000027493.3/ENSMUSG00000026274.11, exon 10 of 18)	2.58702	8.98994e-17	2.34775e-16	chr2	32213022	32214847	+	ENSMUSG00000039262.16	1	ENSMUST00000156313.7	825	Prrc2b	proline-rich coiled-coil 2B	1	1825	Promoter (<=1kb)	1.04206	5.7e-191	4.68e-189	chr1	162880495	162880570	-	ENSMUSG00000040170.13	1	ENSMUST00000194197.1	161	Fmo2	flavin containing monooxygenase 2	1	75	Promoter (<=1kb)	1.59295	2.09e-06	2.38e-06	chr1	21402027	21402127
chr1	93322179	93324233	-	ENSMUSG00000026274.11	ENSMUST00000128655.7	-4767	Pask	PAS domain containing serine/threonine kinase	1	2054	Exon (ENSMUST00000027493.3/ENSMUSG00000026274.11, exon 9 of 18)	2.54305	4.3439e-08	4.68678e-08	chr2	32230875	32231175	+	ENSMUSG00000086216.1	1	ENSMUST00000128298.1	5207	Gm13610	predicted gene 13610	1	300	3' UTR	1.06092	5.1e-38	4.46e-37	chr1	162926150	162937508	-	ENSMUSG00000095576.5	2	ENSMUST00000178465.2	0	Fmo6	flavin containing monooxygenase 6	1	11358	Promoter (<=1kb)	1.03214	8.53e-12	1.61e-11	chr1	23369748	23375804
chr1	93428716	93428991	-	ENSMUSG00000090489.3	ENSMUST00000096427.5	7017	Gm17415	predicted gene, 17415	1	275	Exon (ENSMUST00000189951.6/ENSMUSG00000034088.15, exon 9 of 9)	1.15594	1.70901e-15	4.05158e-15	chr2	32363372	32363572	+	ENSMUSG00000039205.16	2	ENSMUST00000136325.2	0	Ciz1	CDKN1A interacting zinc finger protein 1	1	200	Promoter (<=1kb)	1.10633	2.39e-07	2.77e-07	chr1	162954149	162954349	-	ENSMUSG00000095576.5	2	ENSMUST00000195576.4	-16635	Fmo6	flavin containing monooxygenase 6	1	200	3' UTR	2.33576	3.44e-15	8.36e-15	chr1	23848801	23848876
chr1	93429216	93430978	-	ENSMUSG00000090489.3	ENSMUST00000096427.5	7517	Gm17415	predicted gene, 17415	1	1762	Exon (ENSMUST00000170883.7/ENSMUSG00000034088.15, exon 7 of 28)	1.1074	6.88193e-47	6.33469e-46	chr2	32375871	32376564	+	ENSMUSG00000039205.16	2	ENSMUST00000125818.1	383	Ciz1	CDKN1A interacting zinc finger protein 1	1	693	Promoter (<=1kb)	1.33503	2.86e-12	6.52e-12	chr1	164291274	164291799	-	ENSMUSG00000026575.15	3	ENSMUST00000193808.5	-12322	Nme7	NME/NM23 family member 7	1	525	3' UTR	1.46351	3.25e-183	1.7e-181	chr1	24028261	24029986
chr1	93622050	93622125	-	ENSMUSG00000026277.14	ENSMUST00000154008.7	3236	Stk25	serine/threonine kinase 25 (yeast)	1	75	3' UTR	1.62863	2.21909e-08	2.45945e-08	chr2	32452206	32452556	+	ENSMUSG00000026819.15	2	ENSMUST00000113310.8	-762	Slc25a25	solute carrier family 25 (mitochondrial carrier, phosphate carrier), member 25	1	350	Promoter (<=1kb)	1.32725	3.37e-06	3.46e-06	chr1	164299705	164305323	-	ENSMUSG00000026575.15	3	ENSMUST00000193808.5	0	Nme7	NME/NM23 family member 7	1	5618	Promoter (<=1kb)	1.76696	6.68e-10	1.06e-09	chr1	24030361	24030436
chr1	93622225	93622425	-	ENSMUSG00000026277.14	ENSMUST00000154008.7	2936	Stk25	serine/threonine kinase 25 (yeast)	1	200	3' UTR	1.168	3.38575e-09	4.08958e-09	chr2	32621757	32633460	+	ENSMUSG00000026817.14	1	ENSMUST00000113278.8	0	Ak1	adenylate kinase 1	1	11703	Promoter (<=1kb)	1.06416	4.2e-236	4.81e-234	chr1	164306448	164307478	-	ENSMUSG00000026577.13	1	ENSMUST00000124007.1	0	Blzf1	basic leucine zipper nuclear factor 1	1	1030	Promoter (<=1kb)	1.21594	3.61e-34	2.06e-33	chr1	24614273	24614648
chr1	93750849	93754545	-	ENSMUSG00000026280.17	ENSMUST00000149436.7	0	Atg4b	autophagy related 4B, cysteine peptidase	1	3696	Promoter (<=1kb)	1.90691	1.20193e-07	1.25735e-07	chr2	32846260	32847931	+	ENSMUSG00000026797.16	1	ENSMUST00000050000.15	0	Stxbp1	syntaxin binding protein 1	1	1671	Promoter (<=1kb)	1.95113	5.44e-146	2.87e-144	chr1	164438108	164443624	-	ENSMUSG00000026576.12	2	ENSMUST00000193980.1	95	Atp1b1	ATPase, Na+/K+ transporting, beta 1 polypeptide	1	5516	Promoter (<=1kb)	1.58157	6.75e-45	5.21e-44	chr1	25068175	25068300
chr1	96818469	96821194	-	ENSMUSG00000097814.5	ENSMUST00000188631.4	-49932	Panct2	pluripotency-associated noncoding transcript 2	1	2725	3' UTR	2.05834	6.01086e-17	1.58744e-16	chr2	32923757	32923832	+	ENSMUSG00000026796.16	1	ENSMUST00000151607.1	2116	Fam129b	family with sequence similarity 129, member B	1	75	Exon (ENSMUST00000028135.14/ENSMUSG00000026796.16, exon 14 of 14)	1.03556	1.26e-07	1.52e-07	chr1	164453616	164458199	-	ENSMUSG00000026576.12	2	ENSMUST00000193367.1	0	Atp1b1	ATPase, Na+/K+ transporting, beta 1 polypeptide	1	4583	Promoter (<=1kb)	1.08594	0	0	chr1	25093681	25098898
chr1	96910220	96924326	-	ENSMUSG00000097814.5	ENSMUST00000202118.1	37988	Panct2	pluripotency-associated noncoding transcript 2	1	14106	Exon (ENSMUST00000167383.7/ENSMUSG00000045463.15, exon 11 of 15)	2.26141	1.24036e-18	3.67648e-18	chr2	33216068	33216268	+	ENSMUSG00000004105.8	1	ENSMUST00000004208.6	0	Angptl2	angiopoietin-like 2	1	200	Promoter (<=1kb)	2.29908	5.91e-07	6.48e-07	chr1	165177011	165177161	-	ENSMUSG00000026572.11	1	ENSMUST00000027859.11	-16239	Tbx19	T-box 19	1	150	3' UTR	1.10831	6.78e-39	4.48e-38	chr1	25531876	25531951
chr1	96924351	96929839	-	ENSMUSG00000097814.5	ENSMUST00000202118.1	52119	Panct2	pluripotency-associated noncoding transcript 2	1	5488	Exon (ENSMUST00000167383.7/ENSMUSG00000045463.15, exon 10 of 15)	2.86845	3.46969e-15	7.99345e-15	chr2	34771969	34773836	+	ENSMUSG00000026864.13	2	ENSMUST00000028222.12	0	Hspa5	heat shock protein 5	1	1867	Promoter (<=1kb)	1.56618	0	0	chr1	165177236	165177911	-	ENSMUSG00000040848.11	1	ENSMUST00000192565.1	16406	Sft2d2	SFT2 domain containing 2	1	675	3' UTR	1.29927	1.9e-14	4.38e-14	chr1	25553761	25559779
chr1	97119811	97119886	-	ENSMUSG00000026331.13	ENSMUST00000027569.13	8320	Slco6c1	solute carrier organic anion transporter family, member 6c1	1	75	Exon (ENSMUST00000027569.13/ENSMUSG00000026331.13, exon 3 of 14)	3.28276	1.62502e-07	1.68693e-07	chr2	34774926	34776493	+	ENSMUSG00000026864.13	2	ENSMUST00000129333.1	80	Hspa5	heat shock protein 5	1	1567	Promoter (<=1kb)	1.13194	0	0	chr1	165220193	165222468	-	ENSMUSG00000040843.10	1	ENSMUST00000192726.1	-3667	Tiprl	TIP41, TOR signalling pathway regulator-like (S. cerevisiae)	1	2275	3' UTR	1.06021	8.35e-39	5.51e-38	chr1	25826067	25826192
chr1	97645417	97646167	-	ENSMUSG00000118489.1	ENSMUST00000238965.1	-14664	AC099860.1	NA	1	750	3' UTR	2.00689	4.38428e-44	3.66915e-43	chr2	35160904	35161767	+	ENSMUSG00000057110.15	3	ENSMUST00000130457.3	0	Cntrl	centriolin	1	863	Promoter (<=1kb)	1.02939	1.64e-07	1.95e-07	chr1	165329572	165338211	-	ENSMUSG00000026571.12	1	ENSMUST00000193353.1	13787	Dcaf6	DDB1 and CUL4 associated factor 6	1	8639	3' UTR	1.11145	3.01e-27	1.33e-26	chr1	30803388	30803813
chr1	98031875	98031975	-	ENSMUSG00000089706.7	ENSMUST00000160588.1	3700	B230216N24Rik	RIKEN cDNA B230216N24 gene	1	100	Exon (ENSMUST00000160588.1/ENSMUSG00000089706.7, exon 2 of 2)	2.3637	8.62489e-10	1.12103e-09	chr2	35161842	35162809	+	ENSMUSG00000057110.15	3	ENSMUST00000130457.3	112	Cntrl	centriolin	1	967	Promoter (<=1kb)	1.05138	3.57e-10	6.35e-10	chr1	165593164	165601861	-	ENSMUSG00000026566.15	1	ENSMUST00000192716.1	3892	Mpzl1	myelin protein zero-like 1	1	8697	3' UTR	1.1123	7.59e-12	1.44e-11	chr1	30803863	30803938
chr1	98035472	98045938	-	ENSMUSG00000089706.7	ENSMUST00000160588.1	0	B230216N24Rik	RIKEN cDNA B230216N24 gene	1	10466	Promoter (<=1kb)	1.38886	7.37939e-35	4.69163e-34	chr2	35165770	35165845	+	ENSMUSG00000057110.15	3	ENSMUST00000130457.3	4040	Cntrl	centriolin	1	75	3' UTR	1.16199	2.74e-07	3.15e-07	chr1	165875178	165875853	-	ENSMUSG00000026565.18	1	ENSMUST00000184799.1	4307	Pou2f1	POU domain, class 2, transcription factor 1	1	675	3' UTR	1.32858	5.19e-10	8.34e-10	chr1	30804513	30805788
chr1	105279238	105279313	-	ENSMUSG00000099702.1	ENSMUST00000187431.1	34814	Gm29013	NA	1	75	3' UTR	2.18832	1.36316e-07	1.42113e-07	chr2	35708238	35710225	+	ENSMUSG00000026883.17	1	ENSMUST00000156669.1	-102	Dab2ip	disabled 2 interacting protein	1	1987	Promoter (<=1kb)	1.16249	2.69e-38	2.38e-37	chr1	166379152	166379477	-	ENSMUSG00000026563.13	2	ENSMUST00000138148.7	0	Tada1	transcriptional adaptor 1	1	325	Promoter (<=1kb)	2.21296	2.74e-08	3.72e-08	chr1	30806213	30806363
chr1	105282813	105283038	-	ENSMUSG00000099582.1	ENSMUST00000191422.1	-38083	Gm29014	NA	1	225	3' UTR	2.33773	9.75403e-10	1.25872e-09	chr2	37452057	37452432	+	ENSMUSG00000035437.15	1	ENSMUST00000148470.7	0	Rabgap1	RAB GTPase activating protein 1	1	375	Promoter (<=1kb)	1.4047	6.76e-12	1.48e-11	chr1	166384621	166384896	-	ENSMUSG00000103400.2	2	ENSMUST00000195518.2	-4129	Gm15853	predicted gene 15853	1	275	3' UTR	1.84005	3.94e-56	3.99e-55	chr1	30810748	30811814
chr1	105283813	105284288	-	ENSMUSG00000099582.1	ENSMUST00000191422.1	-36833	Gm29014	NA	1	475	3' UTR	2.78696	2.15333e-12	3.78413e-12	chr2	38285356	38285631	+	ENSMUSG00000087294.2	1	ENSMUST00000132692.2	50	Gm13556	NA	1	275	Promoter (<=1kb)	2.20304	8.19e-09	1.2e-08	chr1	166396656	166396731	-	ENSMUSG00000040596.15	4	ENSMUST00000127596.2	12558	Pogk	pogo transposable element with KRAB domain	1	75	3' UTR	1.2246	1.3e-31	6.83e-31	chr1	30813798	30813898
chr1	105566876	105567451	-	ENSMUSG00000056536.14	ENSMUST00000190945.6	1497	Pign	phosphatidylinositol glycan anchor biosynthesis, class N	1	575	Promoter (1-2kb)	5.25421	4.57543e-18	1.30546e-17	chr2	38932002	38941711	+	ENSMUSG00000083776.1	1	ENSMUST00000119289.1	0	Gm13473	NA	1	9709	Promoter (<=1kb)	1.41175	2.18e-10	3.98e-10	chr1	166398281	166398906	-	ENSMUSG00000040596.15	4	ENSMUST00000127596.2	10383	Pogk	pogo transposable element with KRAB domain	1	625	3' UTR	1.08293	4.82e-11	8.49e-11	chr1	30820092	30821492
chr1	106541577	106542402	-	ENSMUSG00000054006.14	ENSMUST00000144260.7	0	D630008O14Rik	RIKEN cDNA D630008O14 gene	1	825	Promoter (<=1kb)	2.35623	1.48508e-45	1.30127e-44	chr2	44386371	44386496	+	ENSMUSG00000088124.1	1	ENSMUST00000157499.1	-42439	Gm22867	NA	1	125	3' UTR	1.023	4.31e-09	6.58e-09	chr1	166398981	166399981	-	ENSMUSG00000040596.15	4	ENSMUST00000127596.2	9308	Pogk	pogo transposable element with KRAB domain	1	1000	3' UTR	1.27529	7.14e-23	2.62e-22	chr1	30823742	30829594
chr1	106542477	106542952	-	ENSMUSG00000054006.14	ENSMUST00000149909.1	535	D630008O14Rik	RIKEN cDNA D630008O14 gene	1	475	Promoter (<=1kb)	2.08234	3.45191e-17	9.2716e-17	chr2	49245552	49246127	+	ENSMUSG00000036792.12	4	ENSMUST00000047413.9	0	Mbd5	methyl-CpG binding domain protein 5	1	575	Promoter (<=1kb)	1.04368	2e-30	1.34e-29	chr1	166403448	166409337	-	ENSMUSG00000040596.15	4	ENSMUST00000127596.2	0	Pogk	pogo transposable element with KRAB domain	1	5889	Promoter (<=1kb)	1.78655	9.35e-62	1.07e-60	chr1	30829694	30831544
chr1	106712667	106713617	-	ENSMUSG00000057329.7	ENSMUST00000189999.1	0	Bcl2	B cell leukemia/lymphoma 2	1	950	Promoter (<=1kb)	2.11051	3.30001e-45	2.85496e-44	chr2	49257338	49257438	+	ENSMUSG00000036792.12	4	ENSMUST00000122841.7	778	Mbd5	methyl-CpG binding domain protein 5	1	100	Promoter (<=1kb)	1.08402	3.81e-07	4.28e-07	chr1	168191381	168203529	-	ENSMUSG00000052534.15	5	ENSMUST00000097471.3	-26720	Pbx1	pre B cell leukemia homeobox 1	1	12148	Exon (ENSMUST00000188912.6/ENSMUSG00000052534.15, exon 4 of 8)	2.2998	2.39e-09	3.6e-09	chr1	30943276	30943959
chr1	106772390	106772490	-	ENSMUSG00000009907.17	ENSMUST00000190531.1	8134	Vps4b	vacuolar protein sorting 4B	1	100	3' UTR	1.48536	2.63887e-11	4.12832e-11	chr2	49257463	49257538	+	ENSMUSG00000036792.12	4	ENSMUST00000122841.7	903	Mbd5	methyl-CpG binding domain protein 5	1	75	Promoter (<=1kb)	1.3245	1.42e-07	1.7e-07	chr1	168209184	168209409	-	ENSMUSG00000052534.15	5	ENSMUST00000097471.3	-44523	Pbx1	pre B cell leukemia homeobox 1	1	225	Exon (ENSMUST00000188912.6/ENSMUSG00000052534.15, exon 3 of 8)	1.12387	1.37e-41	9.78e-41	chr1	30946111	30946261
chr1	110890000	110890125	-	ENSMUSG00000102788.1	ENSMUST00000194910.1	70701	Gm38255	NA	1	125	Exon (ENSMUST00000094626.4/ENSMUSG00000047216.8, exon 12 of 12)	2.19875	1.38711e-09	1.75521e-09	chr2	49278981	49279781	+	ENSMUSG00000036792.12	4	ENSMUST00000196045.1	0	Mbd5	methyl-CpG binding domain protein 5	1	800	Promoter (<=1kb)	1.48131	1.28e-20	5.47e-20	chr1	168337204	168337671	-	ENSMUSG00000103780.1	1	ENSMUST00000192272.1	0	Gm37524	NA	1	467	Promoter (<=1kb)	1.54569	5.46e-05	5.82e-05	chr1	33746308	33746683
chr1	110929942	110949322	-	ENSMUSG00000102788.1	ENSMUST00000194910.1	11504	Gm38255	NA	1	19380	Exon (ENSMUST00000094626.4/ENSMUSG00000047216.8, exon 3 of 12)	1.30236	5.08146e-13	9.5444e-13	chr2	49771386	49771686	+	ENSMUSG00000026765.12	1	ENSMUST00000028103.12	-16002	Lypd6b	LY6/PLAUR domain containing 6B	1	300	3' UTR	1.04205	1.07e-06	1.14e-06	chr1	168424680	168425355	-	ENSMUSG00000052534.15	5	ENSMUST00000064438.10	6149	Pbx1	pre B cell leukemia homeobox 1	1	675	Exon (ENSMUST00000176791.1/ENSMUSG00000052534.15, exon 2 of 2)	1.11006	1.48e-13	3.22e-13	chr1	33776478	33779083
chr1	111858901	111860426	-	ENSMUSG00000038702.6	ENSMUST00000186365.1	4342	Dsel	dermatan sulfate epimerase-like	1	1525	3' UTR	2.93717	1.20508e-115	3.87586e-114	chr2	52105500	52112690	+	ENSMUSG00000036202.16	1	ENSMUST00000125322.7	0	Rif1	replication timing regulatory factor 1	1	7190	Promoter (<=1kb)	1.23608	3.55e-144	1.83e-142	chr1	168431576	168431776	-	ENSMUSG00000052534.15	5	ENSMUST00000176790.7	0	Pbx1	pre B cell leukemia homeobox 1	1	200	Promoter (<=1kb)	1.7808	2.35e-28	1.09e-27	chr1	33800681	33803306
chr1	111861251	111861426	-	ENSMUSG00000038702.6	ENSMUST00000186365.1	3342	Dsel	dermatan sulfate epimerase-like	1	175	Exon (ENSMUST00000035462.6/ENSMUSG00000038702.6, exon 2 of 2)	1.35411	1.34177e-11	2.16924e-11	chr2	55437514	55437714	+	ENSMUSG00000026824.11	1	ENSMUST00000112632.1	350	Kcnj3	potassium inwardly-rectifying channel, subfamily J, member 3	1	200	Promoter (<=1kb)	3.22926	1.11e-06	1.19e-06	chr1	168431801	168431876	-	ENSMUSG00000052534.15	5	ENSMUST00000176540.7	21	Pbx1	pre B cell leukemia homeobox 1	1	75	Promoter (<=1kb)	1.22162	1.65e-11	3.04e-11	chr1	34177189	34178089
chr1	111861976	111862751	-	ENSMUSG00000038702.6	ENSMUST00000186365.1	2017	Dsel	dermatan sulfate epimerase-like	1	775	Exon (ENSMUST00000035462.6/ENSMUSG00000038702.6, exon 2 of 2)	1.71951	5.36991e-25	2.27604e-24	chr2	57998058	57998158	+	ENSMUSG00000026828.11	2	ENSMUST00000166729.1	175	Galnt5	polypeptide N-acetylgalactosaminyltransferase 5	1	100	Promoter (<=1kb)	1.29344	1.16e-06	1.23e-06	chr1	169934133	169934248	-	ENSMUSG00000089990.1	2	ENSMUST00000159701.1	0	Gm15852	NA	1	115	Promoter (<=1kb)	1.71339	1.58e-10	2.66e-10	chr1	34437119	34437219
chr1	111863201	111864280	-	ENSMUSG00000038702.6	ENSMUST00000186365.1	488	Dsel	dermatan sulfate epimerase-like	1	1079	Promoter (<=1kb)	2.09922	4.40342e-70	6.83343e-69	chr2	57998783	57999558	+	ENSMUSG00000026828.11	2	ENSMUST00000166729.1	900	Galnt5	polypeptide N-acetylgalactosaminyltransferase 5	1	775	Promoter (<=1kb)	1.20266	1.5e-18	5.65e-18	chr1	169966093	169969237	-	ENSMUSG00000026675.12	1	ENSMUST00000123230.1	0	Hsd17b7	hydroxysteroid (17-beta) dehydrogenase 7	1	3144	Promoter (<=1kb)	1.54189	3.88e-11	6.91e-11	chr1	34816843	34817068
chr1	119309708	119315483	-	ENSMUSG00000099860.1	ENSMUST00000189894.1	11350	Gm29456	NA	1	5775	Exon (ENSMUST00000189894.1/ENSMUSG00000099860.1, exon 2 of 4)	3.16024	1.68573e-06	1.69379e-06	chr2	58025377	58027970	+	ENSMUSG00000026830.9	2	ENSMUST00000090940.5	24894	Ermn	ermin, ERM-like protein	1	2593	Exon (ENSMUST00000112616.7/ENSMUSG00000026828.11, exon 5 of 10)	1.03103	2.26e-06	2.34e-06	chr1	170166602	170166677	-	ENSMUSG00000026670.15	1	ENSMUST00000160848.1	-4652	Uap1	UDP-N-acetylglucosamine pyrophosphorylase 1	1	75	Exon (ENSMUST00000111350.9/ENSMUSG00000026670.15, exon 2 of 10)	1.08188	8.05e-32	4.28e-31	chr1	36105383	36106446
chr1	119416564	119416739	-	ENSMUSG00000037035.5	ENSMUST00000038765.5	5509	Inhbb	inhibin beta-B	1	175	3' UTR	4.59045	7.75263e-08	8.2117e-08	chr2	59352309	59354826	+	ENSMUSG00000026991.20	1	ENSMUST00000124127.1	10113	Pkp4	plakophilin 4	1	2517	3' UTR	1.0753	2.98e-41	2.84e-40	chr1	170199919	170208670	-	ENSMUSG00000026667.14	1	ENSMUST00000150821.7	6064	Uhmk1	U2AF homology motif (UHM) kinase 1	1	8751	3' UTR	1.09246	1.13e-33	6.34e-33	chr1	36140901	36140976
chr1	119659316	119659441	-	ENSMUSG00000026383.14	ENSMUST00000191046.6	-10317	Epb41l5	erythrocyte membrane protein band 4.1 like 5	1	125	3' UTR	2.06116	1.44731e-09	1.82702e-09	chr2	59843154	59843329	+	ENSMUSG00000035168.16	3	ENSMUST00000147650.1	1415	Tanc1	tetratricopeptide repeat, ankyrin repeat and coiled-coil containing 1	1	175	Promoter (1-2kb)	1.10562	1.91e-09	3.07e-09	chr1	170300173	170300723	-	ENSMUSG00000102752.1	2	ENSMUST00000179801.2	5609	Gm7694	predicted gene 7694	1	550	3' UTR	1.13067	1.74e-18	5.14e-18	chr1	36143926	36146695
chr1	119659466	119675586	-	ENSMUSG00000026383.14	ENSMUST00000191046.6	-10467	Epb41l5	erythrocyte membrane protein band 4.1 like 5	1	16120	3' UTR	1.47726	1.81548e-25	7.88649e-25	chr2	59843604	59844179	+	ENSMUSG00000035168.16	3	ENSMUST00000147650.1	1865	Tanc1	tetratricopeptide repeat, ankyrin repeat and coiled-coil containing 1	1	575	Promoter (1-2kb)	1.40535	2.76e-21	1.22e-20	chr1	170301448	170302617	-	ENSMUSG00000102752.1	2	ENSMUST00000179801.2	3715	Gm7694	predicted gene 7694	1	1169	Exon (ENSMUST00000179801.2/ENSMUSG00000102752.1, exon 2 of 3)	1.56107	1.79e-11	3.29e-11	chr1	36208022	36208197
chr1	121304902	121305352	-	ENSMUSG00000003721.14	ENSMUST00000159528.1	1966	Insig2	insulin induced gene 2	1	450	Promoter (1-2kb)	1.37017	6.59982e-12	1.10387e-11	chr2	59844954	59845604	+	ENSMUSG00000035168.16	3	ENSMUST00000147650.1	3215	Tanc1	tetratricopeptide repeat, ankyrin repeat and coiled-coil containing 1	1	650	3' UTR	1.32714	1.51e-16	4.95e-16	chr1	170302717	170317656	-	ENSMUSG00000042800.5	1	ENSMUST00000056991.5	0	Spata46	spermatogenesis associated 46	1	14939	Promoter (<=1kb)	1.64298	3.1e-06	3.49e-06	chr1	36266371	36266496
chr1	123341672	123353412	-	ENSMUSG00000102801.1	ENSMUST00000193624.1	13822	Gm37478	NA	1	11740	Exon (ENSMUST00000112606.7/ENSMUSG00000036815.17, exon 20 of 26)	1.93135	5.53079e-11	8.33346e-11	chr2	60553090	60553465	+	ENSMUSG00000054580.14	2	ENSMUST00000112525.4	0	Pla2r1	phospholipase A2 receptor 1	1	375	Promoter (<=1kb)	1.15696	5.34e-08	6.85e-08	chr1	170707323	170708123	-	ENSMUSG00000096310.1	2	ENSMUST00000180190.1	43700	LOC115487714	U6 spliceosomal RNA	1	800	3' UTR	1.29986	1.27e-13	2.78e-13	chr1	36335729	36336629
chr1	125393754	125393954	-	ENSMUSG00000026341.16	ENSMUST00000186008.6	3658	Actr3	ARP3 actin-related protein 3	1	200	3' UTR	1.0545	4.05859e-15	9.29643e-15	chr2	61649921	61650271	+	ENSMUSG00000064289.15	1	ENSMUST00000154693.1	6091	Tank	TRAF family member-associated Nf-kappa B activator	1	350	Exon (ENSMUST00000112502.7/ENSMUSG00000064289.15, exon 7 of 8)	1.16304	3.13e-10	5.62e-10	chr1	170709723	170709898	-	ENSMUSG00000096310.1	2	ENSMUST00000180190.1	41925	LOC115487714	U6 spliceosomal RNA	1	175	3' UTR	1.72118	4.21e-34	2.4e-33	chr1	36337004	36337104
chr1	127814865	127815040	-	ENSMUSG00000026349.14	ENSMUST00000153359.1	18295	Ccnt2	cyclin T2	1	175	3' UTR	2.55536	2.04636e-10	2.87606e-10	chr2	65701945	65702020	+	ENSMUSG00000075318.13	1	ENSMUST00000202508.3	-15533	Scn2a	sodium channel, voltage-gated, type II, alpha	1	75	Exon (ENSMUST00000028377.13/ENSMUSG00000075318.13, exon 12 of 27)	2.28131	2.03e-07	2.37e-07	chr1	171173361	171173961	-	ENSMUSG00000056569.11	1	ENSMUST00000125565.1	13659	Mpz	myelin protein zero	1	600	3' UTR	1.24691	9.7e-07	1.13e-06	chr1	36337129	36337379
chr1	127815315	127822459	-	ENSMUSG00000051590.10	ENSMUST00000061512.4	17831	Map3k19	mitogen-activated protein kinase kinase kinase 19	1	7144	Exon (ENSMUST00000208183.2/ENSMUSG00000051590.10, exon 11 of 14)	1.95222	4.83931e-155	2.47287e-153	chr2	65735705	65748429	+	ENSMUSG00000118566.1	2	ENSMUST00000238931.1	13768	BX284648.1	NA	1	12724	Exon (ENSMUST00000028377.13/ENSMUSG00000075318.13, exon 22 of 27)	1.44517	1.71e-10	3.17e-10	chr1	171217860	171218435	-	ENSMUSG00000005677.14	2	ENSMUST00000149404.1	3512	Nr1i3	nuclear receptor subfamily 1, group I, member 3	1	575	3' UTR	1.36205	6.69e-30	3.29e-29	chr1	36353616	36353797
chr1	127822684	127823534	-	ENSMUSG00000051590.10	ENSMUST00000061512.4	16756	Map3k19	mitogen-activated protein kinase kinase kinase 19	1	850	Exon (ENSMUST00000208183.2/ENSMUSG00000051590.10, exon 11 of 14)	1.49214	4.5132e-77	7.90919e-76	chr2	65764455	65765005	+	ENSMUSG00000118566.1	2	ENSMUST00000238931.1	-2259	BX284648.1	NA	1	550	3' UTR	1.72855	5.46e-12	1.21e-11	chr1	171219435	171219585	-	ENSMUSG00000005674.9	2	ENSMUST00000111327.7	2599	Tomm40l	translocase of outer mitochondrial membrane 40-like	1	150	3' UTR	2.97088	3.58e-32	1.93e-31	chr1	36419870	36422449
chr1	127823609	127824184	-	ENSMUSG00000051590.10	ENSMUST00000061512.4	16106	Map3k19	mitogen-activated protein kinase kinase kinase 19	1	575	Exon (ENSMUST00000208183.2/ENSMUSG00000051590.10, exon 11 of 14)	1.18223	6.43425e-87	1.33935e-85	chr2	66019651	66021985	+	ENSMUSG00000085160.1	3	ENSMUST00000155350.1	-65582	Gm13617	NA	1	2334	3' UTR	2.84285	4.55e-07	5.06e-07	chr1	171236403	171237947	-	ENSMUSG00000013593.12	3	ENSMUST00000150108.7	0	Ndufs2	NADH:ubiquinone oxidoreductase core subunit S2	1	1544	Promoter (<=1kb)	2.89958	9.29e-31	4.72e-30	chr1	36422474	36422624
chr1	127850458	127855031	-	ENSMUSG00000051590.10	ENSMUST00000208183.2	0	Map3k19	mitogen-activated protein kinase kinase kinase 19	1	4573	Promoter (<=1kb)	1.71743	4.42196e-37	3.01343e-36	chr2	66022160	66022285	+	ENSMUSG00000085160.1	3	ENSMUST00000155350.1	-68091	Gm13617	NA	1	125	3' UTR	1.83958	1.06e-07	1.29e-07	chr1	171238147	171238247	-	ENSMUSG00000013593.12	3	ENSMUST00000150108.7	-620	Ndufs2	NADH:ubiquinone oxidoreductase core subunit S2	1	100	Promoter (<=1kb)	1.97198	2.35e-141	8.34e-140	chr1	36423249	36424474
chr1	128588373	128588973	-	ENSMUSG00000045382.6	ENSMUST00000052172.6	3317	Cxcr4	chemokine (C-X-C motif) receptor 4	1	600	3' UTR	1.79032	2.05761e-21	7.21176e-21	chr2	66022335	66022585	+	ENSMUSG00000085160.1	3	ENSMUST00000155350.1	-68266	Gm13617	NA	1	250	3' UTR	1.612	9.53e-10	1.61e-09	chr1	171240040	171240956	-	ENSMUSG00000013593.12	3	ENSMUST00000131286.2	0	Ndufs2	NADH:ubiquinone oxidoreductase core subunit S2	1	916	Promoter (<=1kb)	1.41649	2.99e-06	3.37e-06	chr1	36539015	36539090
chr1	130431880	130432030	-	ENSMUSG00000086825.1	ENSMUST00000130486.1	5161	Gm15675	predicted gene 15675	1	150	Exon (ENSMUST00000130486.1/ENSMUSG00000086825.1, exon 3 of 3)	2.63799	2.81294e-12	4.88468e-12	chr2	69401427	69402152	+	ENSMUSG00000027068.6	1	ENSMUST00000063690.3	20983	Dhrs9	dehydrogenase/reductase (SDR family) member 9	1	725	3' UTR	1.45858	1.22e-52	1.58e-51	chr1	171246109	171251388	-	ENSMUSG00000006403.13	1	ENSMUST00000111315.8	0	Adamts4	a disintegrin-like and metallopeptidase (reprolysin type) with thrombospondin type 1 motif, 4	1	5279	Promoter (<=1kb)	1.50205	9.62e-09	1.37e-08	chr1	36549063	36550338
chr1	130439301	130439451	-	ENSMUSG00000086825.1	ENSMUST00000130486.1	-2111	Gm15675	predicted gene 15675	1	150	3' UTR	1.33644	1.93925e-13	3.80223e-13	chr2	69667176	69667276	+	ENSMUSG00000075307.3	1	ENSMUST00000100050.3	-2844	Klhl41	kelch-like 41	1	100	3' UTR	1.21368	3.82e-09	5.87e-09	chr1	171276889	171276989	-	ENSMUSG00000062729.11	3	ENSMUST00000126765.1	2838	Ppox	protoporphyrinogen oxidase	1	100	3' UTR	1.04348	4.14e-10	6.73e-10	chr1	36709892	36713747
chr1	130448345	130448845	-	ENSMUSG00000026399.12	ENSMUST00000122830.1	4	Cd55	CD55 molecule, decay accelerating factor for complement	1	500	Promoter (<=1kb)	1.44028	9.22259e-21	3.114e-20	chr2	69722619	69722769	+	ENSMUSG00000042133.16	2	ENSMUST00000090858.9	-36	Ppig	peptidyl-prolyl isomerase G (cyclophilin G)	1	150	Promoter (<=1kb)	1.19058	3.04e-07	3.47e-07	chr1	171280395	171280921	-	ENSMUSG00000062729.11	3	ENSMUST00000192956.2	0	Ppox	protoporphyrinogen oxidase	1	526	Promoter (<=1kb)	1.77149	5.47e-09	7.95e-09	chr1	36713797	36714298
chr1	130690306	130690381	-	ENSMUSG00000026409.14	ENSMUST00000187522.1	1864	Pfkfb2	6-phosphofructo-2-kinase/fructose-2,6-biphosphatase 2	1	75	Promoter (1-2kb)	1.70562	1.0574e-08	1.20994e-08	chr2	69732737	69733112	+	ENSMUSG00000042133.16	2	ENSMUST00000134500.1	513	Ppig	peptidyl-prolyl isomerase G (cyclophilin G)	1	375	Promoter (<=1kb)	1.31929	2.2e-14	6.12e-14	chr1	171280946	171281186	-	ENSMUSG00000062729.11	3	ENSMUST00000155083.7	0	Ppox	protoporphyrinogen oxidase	1	240	Promoter (<=1kb)	1.12043	5.35e-11	9.39e-11	chr1	36808329	36808529
chr1	130690406	130691306	-	ENSMUSG00000026409.14	ENSMUST00000187522.1	939	Pfkfb2	6-phosphofructo-2-kinase/fructose-2,6-biphosphatase 2	1	900	Promoter (<=1kb)	2.50886	1.07647e-54	1.21023e-53	chr2	69789622	69791126	+	ENSMUSG00000027088.10	2	ENSMUST00000151298.7	0	Phospho2	phosphatase, orphan 2	1	1504	Promoter (<=1kb)	1.64089	1.52e-12	3.56e-12	chr1	171288562	171289336	-	ENSMUSG00000053483.13	1	ENSMUST00000065941.11	-572	Usp21	ubiquitin specific peptidase 21	1	774	Promoter (<=1kb)	2.41564	2.64e-16	6.89e-16	chr1	37420158	37428558
[truncated: 19,434 more rows]
[truncated: 42 more columns]
