# Supplementary material for: m6A mRNA methylation-mediated MAPK signaling modulates the nasal mucosa inflammatory response in allergic rhinitis
Source: Front Immunol. 2024 Jul 1;15:1344995. doi: 10.3389/fimmu.2024.1344995 (PMC11246857; doi:10.3389/fimmu.2024.1344995)
Supplement: Supplementary file 3 [file Table_3.xlsx]

## Sheet: Table S3
	subgroup	GO_ID	Term	Annotated	Significant	Enrichment	classicFisher	sigGenes
Downregulated	BP	GO:0016070	RNA metabolic process	3765	486	0.129084	< 1e-30	Aatf,Ablim1,Acvr2a,Acvr2b,Aebp2,Aff3,Ahctf1,Ahi1,Ahnak,Ahr,Ankrd2,Ankrd42,Ankrd49,Aplp1,App,Arhgef2,Arid2,Arid4a,Arid4b,Arid5b,Arl6ip4,Arnt,Ascl3,Ash1l,Asxl1,Asxl3,Atf7ip,Atxn7,Aurkaip1,Auts2,AW146154,Axin1,Bag4,Banp,Bcdin3d,Bcl11b,Bclaf1,Bmi1,Bmp8a,Bptf,Brd2,Brms1,Brwd1,Bud13,Calr,Casc3,Cavin2,Cbx4,Ccnt1,Ccpg1,Cdc5l,Cdk11b,Cdk12,Cdkn1c,Cebpz,Cenpf,Cenpk,Cep290,Cflar,Cggbp1,Chd1,Chd6,Chd7,Ciao1,C…
Downregulated	BP	GO:0090304	nucleic acid metabolic process	4279	531	0.124094	< 1e-30	Aatf,Ablim1,Abraxas1,Acvr2a,Acvr2b,Aebp2,Aff3,Ahctf1,Ahi1,Ahnak,Ahr,Ankle1,Ankrd17,Ankrd2,Ankrd42,Ankrd49,Aplp1,App,Arhgef2,Arid2,Arid4a,Arid4b,Arid5b,Arl6ip4,Arnt,Ascc3,Ascl3,Ash1l,Asxl1,Asxl3,Atf7ip,Atxn7,Aurkaip1,Auts2,AW146154,Axin1,Bag4,Banp,Bcdin3d,Bcl11b,Bclaf1,Bmi1,Bmp8a,Bod1l,Bptf,Brd2,Brms1,Brwd1,Bud13,Calr,Casc3,Cavin2,Cbx4,Ccdc88a,Ccnt1,Ccpg1,Cdadc1,Cdc5l,Cdk11b,Cdk12,Cdkn1c,Cebpz,Cen…
Downregulated	BP	GO:0010467	gene expression	4821	565	0.117196	< 1e-30	Aatf,Ablim1,Acvr2a,Acvr2b,Aebp2,Aff3,Ahctf1,Ahi1,Ahnak,Ahr,Akap6,Ank2,Ankrd2,Ankrd42,Ankrd49,Aph1c,Aplp1,App,Arhgef2,Arid2,Arid4a,Arid4b,Arid5b,Arl6ip4,Arnt,Ascl3,Ash1l,Asxl1,Asxl3,Atf7ip,Atxn7,Aurkaip1,Auts2,AW146154,Axin1,Banp,Bcdin3d,Bcl11b,Bcl2,Bclaf1,Birc2,Bmi1,Bmp8a,Bptf,Brd2,Brms1,Brwd1,Bud13,Calr,Camk2n1,Casc3,Cavin2,Cbx4,Ccnt1,Ccpg1,Cdc5l,Cdk11b,Cdk12,Cdkn1c,Cebpz,Cenpf,Cenpk,Cep290,Cfh,…
Downregulated	BP	GO:0006139	nucleobase-containing compound metabolic process	4815	563	0.116926	< 1e-30	Aatf,Ablim1,Abraxas1,Acat1,Acnat1,Acsl1,Acvr2a,Acvr2b,Aebp2,Aff3,Ahctf1,Ahi1,Ahnak,Ahr,Ak7,Ankle1,Ankrd17,Ankrd2,Ankrd42,Ankrd49,Aplp1,App,Arhgef2,Arid2,Arid4a,Arid4b,Arid5b,Arl6ip4,Arnt,Ascc3,Ascl3,Ash1l,Asxl1,Asxl3,Atf7ip,Atxn7,Aurkaip1,Auts2,AW146154,Axin1,Baat,Bag4,Banp,Bcdin3d,Bcl11b,Bcl2l1,Bclaf1,Bmi1,Bmp8a,Bod1l,Bpgm,Bptf,Brd2,Brms1,Brwd1,Bud13,Calr,Casc3,Cavin2,Cbx4,Ccdc88a,Ccnt1,Ccpg1,Cd…
Downregulated	BP	GO:0046483	heterocycle metabolic process	4942	570	0.115338	< 1e-30	Aatf,Ablim1,Abraxas1,Acat1,Acnat1,Acsl1,Acvr2a,Acvr2b,Aebp2,Aff3,Afmid,Ahctf1,Ahi1,Ahnak,Ahr,Ak7,Ankle1,Ankrd17,Ankrd2,Ankrd42,Ankrd49,Aplp1,App,Arhgef2,Arid2,Arid4a,Arid4b,Arid5b,Arl6ip4,Arnt,Ascc3,Ascl3,Ash1l,Asxl1,Asxl3,Atf7ip,Atxn7,Aurkaip1,Auts2,AW146154,Axin1,Baat,Bag4,Banp,Bcdin3d,Bcl11b,Bcl2l1,Bclaf1,Bmi1,Bmp8a,Bod1l,Bpgm,Bptf,Brd2,Brms1,Brwd1,Btbd9,Bud13,Calr,Casc3,Cavin2,Cbx4,Ccdc88a,Cc…
Downregulated	CC	GO:0043229	intracellular organelle	11989	1239	0.103345	< 1e-30	1700030J22Rik,1810037I17Rik,2610002M06Rik,4930453N24Rik,A830010M20Rik,Aagab,Aatf,Ablim1,Abraxas1,Abraxas2,Acat1,Acer2,Acnat1,Acsl1,Acsl3,Adam17,Add1,Adh1,Adnp2,Ado,Aebp2,Aff3,Aff4,Afmid,Agpat3,Ahctf1,Ahi1,Ahnak,Ahr,AI987944,Akap1,Akap10,Akap12,Akap13,Akap6,Akap7,Akap8,Akap9,Als2,Amn,Amotl2,Ank2,Ankle1,Ankrd12,Ankrd13a,Ankrd13c,Ankrd17,Ankrd2,Ankrd28,Ankrd42,Ankrd49,Anks4b,Aopep,Ap1ar,Aph1c,Aplp1,…
Downregulated	CC	GO:0043226	organelle	12303	1255	0.102008	< 1e-30	1700030J22Rik,1810037I17Rik,2610002M06Rik,4930453N24Rik,A830010M20Rik,Aagab,Aatf,Ablim1,Abraxas1,Abraxas2,Acat1,Acer2,Acnat1,Acsl1,Acsl3,Adam17,Add1,Adgrl1,Adh1,Adnp2,Ado,Aebp2,Aff3,Aff4,Afmid,Agpat3,Ahctf1,Ahi1,Ahnak,Ahr,AI987944,Ak7,Akap1,Akap10,Akap12,Akap13,Akap6,Akap7,Akap8,Akap9,Als2,Amn,Amotl2,Ank2,Ankle1,Ankrd12,Ankrd13a,Ankrd13c,Ankrd17,Ankrd2,Ankrd28,Ankrd42,Ankrd49,Anks4b,Aopep,Ap1ar,A…
Downregulated	CC	GO:0044424	intracellular part	13716	1343	0.0979148	< 1e-30	1700030J22Rik,1810037I17Rik,2610002M06Rik,4930453N24Rik,4930590J08Rik,A830010M20Rik,Aagab,Aatf,Ablim1,Abraxas1,Abraxas2,Acat1,Acer2,Acnat1,Acsl1,Acsl3,Acvr2a,Acvr2b,Adam17,Add1,Adh1,Adnp2,Ado,Aebp2,Aff3,Aff4,Afmid,Agpat3,Ahctf1,Ahi1,Ahnak,Ahr,AI987944,Ak7,Akap1,Akap10,Akap12,Akap13,Akap6,Akap7,Akap8,Akap9,Aktip,Alpk1,Als2,Amn,Amotl2,Ank2,Ankhd1,Ankib1,Ankle1,Ankrd12,Ankrd13a,Ankrd13c,Ankrd17,Ankr…
Downregulated	CC	GO:0005622	intracellular	13746	1344	0.0977739	< 1e-30	1700030J22Rik,1810037I17Rik,2610002M06Rik,4930453N24Rik,4930590J08Rik,A830010M20Rik,Aagab,Aatf,Ablim1,Abraxas1,Abraxas2,Acat1,Acer2,Acnat1,Acsl1,Acsl3,Acvr2a,Acvr2b,Adam17,Add1,Adh1,Adnp2,Ado,Aebp2,Aff3,Aff4,Afmid,Agpat3,Ahctf1,Ahi1,Ahnak,Ahr,AI987944,Ak7,Akap1,Akap10,Akap12,Akap13,Akap6,Akap7,Akap8,Akap9,Aktip,Alpk1,Als2,Amn,Amotl2,Ank2,Ankhd1,Ankib1,Ankle1,Ankrd12,Ankrd13a,Ankrd13c,Ankrd17,Ankr…
Downregulated	CC	GO:0043227	membrane-bounded organelle	11019	1146	0.104002	< 1e-30	1700030J22Rik,1810037I17Rik,2610002M06Rik,4930453N24Rik,A830010M20Rik,Aagab,Aatf,Abraxas1,Abraxas2,Acat1,Acer2,Acnat1,Acsl1,Acsl3,Adam17,Add1,Adh1,Adnp2,Ado,Aebp2,Aff3,Aff4,Afmid,Agpat3,Ahctf1,Ahnak,Ahr,AI987944,Akap1,Akap10,Akap13,Akap6,Akap7,Akap8,Akap9,Als2,Amn,Amotl2,Ank2,Ankle1,Ankrd12,Ankrd13a,Ankrd13c,Ankrd17,Ankrd2,Ankrd28,Ankrd42,Ankrd49,Anks4b,Aopep,Ap1ar,Aph1c,Aplp1,App,Aqp4,Arglu1,Arh…
Downregulated	MF	GO:0003676	nucleic acid binding	3135	419	0.133652	< 1e-30	Adnp2,Aebp2,Aff3,Aff4,Ahctf1,Ahr,Akap1,Akap8,Ankrd17,App,Arid2,Arid4a,Arid4b,Arid5b,Arnt,Ascc3,Ascl3,Ash1l,Asxl1,Asxl3,AW146154,Banp,Bcl11b,Bclaf1,Bicc1,Bmi1,Bod1l,Bptf,Calr,Casc3,Cbx4,Ccnt1,Cdc5l,Cdk12,Cebpz,Cenpc1,Cers5,Cggbp1,Chd1,Chd2,Chd6,Chd7,Chd9,Chtop,Coil,Cpeb4,Csrnp1,Cwc22,Ddx20,Ddx24,Ddx27,Ddx55,Ddx6,Dhx32,Dhx36,Dhx40,Dhx57,Dicer1,Dmrta1,Dmrta2,Dnajc1,Dnmt3a,Dus2,Dzip1l,Ebf1,Eef1d,Eef1…
Downregulated	MF	GO:0005488	binding	13357	1198	0.0896908	< 1e-30	1700016K19Rik,1700019D03Rik,1810037I17Rik,Aatf,Ablim1,Abraxas1,Abraxas2,Acat1,Acer2,Acsl1,Acsl3,Acvr2a,Acvr2b,Adam17,Adam1a,Adam23,Add1,Adgrl1,Adgrl2,Adgrl3,Adh1,Adnp2,Ado,Adprhl1,Aebp2,Aff3,Aff4,Ahctf1,Ahi1,Ahnak,Ahr,Ak7,Akap1,Akap10,Akap12,Akap13,Akap6,Akap7,Akap8,Akap9,Alpk1,Als2,Amhr2,Amn,Amotl2,Ank2,Ankib1,Ankrd13a,Ankrd13c,Ankrd17,Ankrd2,Ankrd42,Anks4b,Antxr2,Aopep,Ap1ar,Aplp1,App,Aqp4,Arap…
Downregulated	MF	GO:1901363	heterocyclic compound binding	5046	556	0.110186	6.9e-28	Acsl1,Acsl3,Acvr2a,Acvr2b,Adh1,Adnp2,Aebp2,Aff3,Aff4,Ahctf1,Ahr,Ak7,Akap1,Akap7,Akap8,Alpk1,Amhr2,Ankrd17,App,Arhgap5,Arid2,Arid4a,Arid4b,Arid5b,Arl2,Arl4a,Arnt,Ascc3,Ascl3,Ash1l,Asxl1,Asxl3,Atl2,Atp13a1,AW146154,Banp,Baz1b,Bcl11b,Bclaf1,Bcr,Bicc1,Bmi1,Bod1l,Bptf,Brsk2,Calr,Casc3,Cbx4,Ccnt1,Cdc42bpa,Cdc5l,Cdk11b,Cdk12,Cebpz,Cenpc1,Cenpe,Cers5,Cftr,Cggbp1,Chd1,Chd2,Chd6,Chd7,Chd9,Chfr,Chtop,Cnbd2,…
Downregulated	MF	GO:0097159	organic cyclic compound binding	5148	564	0.109557	1e-27	Acsl1,Acsl3,Acvr2a,Acvr2b,Adh1,Adnp2,Aebp2,Aff3,Aff4,Ahctf1,Ahr,Ak7,Akap1,Akap7,Akap8,Alpk1,Amhr2,Ankrd17,App,Arhgap5,Arid2,Arid4a,Arid4b,Arid5b,Arl2,Arl4a,Arnt,Ascc3,Ascl3,Ash1l,Asxl1,Asxl3,Atl2,Atp13a1,AW146154,Banp,Baz1b,Bcl11b,Bclaf1,Bcr,Bicc1,Bmi1,Bod1l,Bptf,Brsk2,Calr,Casc3,Cbx4,Ccnt1,Cdc42bpa,Cdc5l,Cdk11b,Cdk12,Cebpz,Cenpc1,Cenpe,Cers5,Cftr,Cggbp1,Chd1,Chd2,Chd6,Chd7,Chd9,Chfr,Chtop,Cnbd2,…
Downregulated	MF	GO:0003677	DNA binding	2052	281	0.13694	2.6e-26	Adnp2,Aebp2,Aff3,Aff4,Ahctf1,Ahr,Akap8,App,Arid2,Arid4a,Arid4b,Arid5b,Arnt,Ascl3,Ash1l,Asxl1,Asxl3,AW146154,Banp,Bcl11b,Bclaf1,Bmi1,Bod1l,Bptf,Cbx4,Ccnt1,Cdc5l,Cdk12,Cebpz,Cenpc1,Cers5,Cggbp1,Chd1,Chd2,Chd6,Chd7,Chd9,Csrnp1,Ddx20,Dhx36,Dicer1,Dmrta1,Dmrta2,Dnajc1,Dnmt3a,Ebf1,Eef1d,Egr1,Ehf,Elf2,Elf3,Ell3,Emx2,Endov,Etv3,Etv5,Exo5,Faap24,Fan1,Flywch1,Foxc1,Foxn3,Foxp1,Gatad2b,Grhl2,Gtf2e1,Gtf3c4,G…
Upregulated	BP	GO:0044237	cellular metabolic process	9375	245	0.0261333	8.8e-15	A4galt,Abl1,Acox3,Adh5,Adora2a,Adrb1,Aida,Akap8,Alg11,Alg2,Alkbh4,Alkbh8,Ap2b1,Apbb1,Apc,Asxl2,Atad1,Atp7a,Atrx,Bdp1,Bhlhe40,Brf1,Brpf1,Brpf3,C9orf72,Cacng4,Cactin,Cct2,Cd46,Cdan1,Cdc73,Cebpg,Cemip,Cited2,Clp1,Cltc,Cnot4,Cnst,Csnk1a1,Ctdp1,Ctdsp2,Ctdspl,Cwf19l2,Cyp1a1,Cyp1a2,Cyp26c1,Cyp2j8,Cyp3a13,Dcaf11,Dcun1d1,Dcun1d3,Dcun1d4,Derl2,Dgcr8,Egflam,Eif3b,Eif4g3,Elk4,Elovl4,Emsy,Ercc3,Ercc4,Ercc5,Er…
Upregulated	BP	GO:0071704	organic substance metabolic process	10010	254	0.0253746	6.2e-14	A4galt,Abl1,Acap1,Acox3,Adh5,Adora2a,Adrb1,Afdn,Aida,Akap8,Alg11,Alg2,Alkbh4,Alkbh8,Alms1,Ank2,Ank3,Ap2b1,Apba1,Apbb1,Apc,Asxl2,Atad1,Atp7a,Atrx,Bdp1,Bhlhe40,Brf1,Brpf1,Brpf3,C9orf72,Cacng4,Cactin,Cct2,Cd46,Cdan1,Cdc73,Cebpg,Cemip,Cited2,Clp1,Cltc,Cnot4,Csnk1a1,Ctdp1,Ctdsp2,Ctdspl,Cwf19l2,Cyp1a1,Cyp1a2,Cyp26c1,Cyp2j8,Cyp3a13,Dcaf11,Dcun1d1,Dcun1d3,Dcun1d4,Derl2,Dgcr8,Egflam,Eif3b,Eif4g3,Elk4,Elov…
Upregulated	BP	GO:0008152	metabolic process	10487	262	0.0249833	9.3e-14	A4galt,Abl1,Acap1,Acox3,Adh5,Adora2a,Adrb1,Afdn,Aida,Akap8,Aldh7a1,Alg11,Alg2,Alkbh4,Alkbh8,Alms1,Ank2,Ank3,Ap2b1,Apba1,Apbb1,Apc,Asxl2,Atad1,Atp7a,Atrx,Bdh1,Bdp1,Bhlhe40,Brf1,Brpf1,Brpf3,C9orf72,Cacng4,Cactin,Cct2,Cd46,Cdan1,Cdc73,Cebpg,Cemip,Cited2,Clp1,Cltc,Cnot4,Cnst,Csnk1a1,Ctdp1,Ctdsp2,Ctdspl,Cwf19l2,Cyp1a1,Cyp1a2,Cyp26c1,Cyp2j8,Cyp3a13,Dcaf11,Dcun1d1,Dcun1d3,Dcun1d4,Derl2,Dgcr8,Egflam,Eif3…
Upregulated	BP	GO:0035637	multicellular organismal signaling	141	21	0.148936	9.4e-14	Ank2,Ank3,Cacna1g,Cacnb2,Cacng4,Gja1,Gjc1,Kcna2,Kcna5,Kcnc4,Kcne3,Kcnj2,Kcnj5,Kcnma1,Kcnn2,Myh14,Pde4d,Scn2a,Scn3a,Scn3b,Slc8a1
Upregulated	BP	GO:0009987	cellular process	15803	348	0.0220211	1.3e-13	A4galt,Abl1,Acap1,Acox3,Acp2,Adh5,Adora2a,Adrb1,Afdn,Aff4,Aida,Akap8,Alg11,Alg2,Alkbh4,Alkbh8,Alms1,Ank2,Ank3,Ap1g1,Ap2b1,Ap3m2,Apba1,Apbb1,Apc,Arap2,Asxl2,Atad1,Atp1b3,Atp2b1,Atp7a,Atrx,AU040320,Bdp1,Bhlhe40,Brf1,Brpf1,Brpf3,C9orf72,Cacna1g,Cacnb2,Cacng4,Cactin,Calm4,Camsap1,Camsap2,Card6,Casp16,Cct2,Cd248,Cd46,Cdan1,Cdc73,Cebpg,Cemip,Cited2,Clp1,Clta,Cltc,Cnot4,Cnst,Cntln,Col6a1,Csnk1a1,Ctdp1,C…
Upregulated	CC	GO:0005622	intracellular	13746	356	0.0258984	< 1e-30	A4galt,Abl1,Acap1,Acox3,Acp2,Adh5,Adora2a,Adrb1,Afdn,Aff4,Aida,Akap8,Aldh7a1,Alg11,Alg2,Alkbh4,Alkbh8,Alms1,Ank2,Ank3,Ap1g1,Ap2b1,Ap3m2,Apba1,Apbb1,Apc,Arap2,Asxl2,Atad1,Atp1b3,Atp2b1,Atp7a,Atrx,AU040320,Bdh1,Bdp1,Bhlhe40,Brf1,Brpf1,Brpf3,C9orf72,Cacna1g,Cactin,Calu,Camsap1,Camsap2,Card6,Casp16,Cct2,Cd248,Cd46,Cdan1,Cdc73,Cebpg,Cemip,Cited2,Clp1,Clta,Cltc,Cnot4,Cnst,Cntln,Csnk1a1,Ctdp1,Ctdsp2,Ctd…
Upregulated	CC	GO:0044424	intracellular part	13716	353	0.0257364	2e-30	A4galt,Abl1,Acap1,Acox3,Acp2,Adh5,Adora2a,Adrb1,Afdn,Aff4,Aida,Akap8,Aldh7a1,Alg11,Alg2,Alkbh4,Alkbh8,Alms1,Ank2,Ank3,Ap1g1,Ap2b1,Ap3m2,Apba1,Apbb1,Apc,Arap2,Asxl2,Atad1,Atp1b3,Atp2b1,Atp7a,Atrx,AU040320,Bdh1,Bdp1,Bhlhe40,Brf1,Brpf1,Brpf3,C9orf72,Cacna1g,Cactin,Calu,Camsap1,Camsap2,Card6,Casp16,Cct2,Cd248,Cd46,Cdan1,Cdc73,Cebpg,Cemip,Cited2,Clp1,Clta,Cltc,Cnot4,Cnst,Cntln,Csnk1a1,Ctdp1,Ctdsp2,Ctd…
Upregulated	CC	GO:0043229	intracellular organelle	11989	319	0.0266077	2.7e-26	A4galt,Abl1,Acap1,Acox3,Acp2,Adh5,Adora2a,Adrb1,Afdn,Aff4,Akap8,Aldh7a1,Alg11,Alg2,Alkbh4,Alkbh8,Alms1,Ank2,Ank3,Ap1g1,Ap2b1,Ap3m2,Apba1,Apbb1,Apc,Asxl2,Atad1,Atp2b1,Atp7a,Atrx,AU040320,Bdh1,Bdp1,Bhlhe40,Brf1,Brpf1,Brpf3,C9orf72,Cactin,Calu,Camsap1,Camsap2,Cct2,Cd46,Cdan1,Cdc73,Cebpg,Cemip,Cited2,Clp1,Clta,Cltc,Cnot4,Cnst,Cntln,Csnk1a1,Ctdp1,Ctdsp2,Ctdspl,Ctnna1,Cwf19l2,Cyp1a1,Cyp1a2,Cyp2j8,Cyp3a…
Upregulated	CC	GO:0044464	cell part	16277	380	0.0233458	4.8e-26	A4galt,Abl1,Acap1,Acox3,Acp2,Adh5,Adora2a,Adrb1,Afdn,Aff4,Aida,Akap8,Aldh7a1,Alg11,Alg2,Alkbh4,Alkbh8,Alms1,Ank2,Ank3,Ap1g1,Ap2b1,Ap3m2,Apba1,Apbb1,Apc,Arap2,Asxl2,Atad1,Atp1b3,Atp2b1,Atp7a,Atrx,AU040320,Bdh1,Bdp1,Bhlhe40,Brf1,Brpf1,Brpf3,C9orf72,Cacna1g,Cacnb2,Cacng4,Cactin,Calu,Camsap1,Camsap2,Card6,Casp16,Cct2,Cd248,Cd46,Cdan1,Cdc73,Cebpg,Cemip,Cited2,Clp1,Clta,Cltc,Cnot4,Cnst,Cntln,Col6a1,Csn…
Upregulated	CC	GO:0005623	cell	16281	380	0.0233401	5.2e-26	A4galt,Abl1,Acap1,Acox3,Acp2,Adh5,Adora2a,Adrb1,Afdn,Aff4,Aida,Akap8,Aldh7a1,Alg11,Alg2,Alkbh4,Alkbh8,Alms1,Ank2,Ank3,Ap1g1,Ap2b1,Ap3m2,Apba1,Apbb1,Apc,Arap2,Asxl2,Atad1,Atp1b3,Atp2b1,Atp7a,Atrx,AU040320,Bdh1,Bdp1,Bhlhe40,Brf1,Brpf1,Brpf3,C9orf72,Cacna1g,Cacnb2,Cacng4,Cactin,Calu,Camsap1,Camsap2,Card6,Casp16,Cct2,Cd248,Cd46,Cdan1,Cdc73,Cebpg,Cemip,Cited2,Clp1,Clta,Cltc,Cnot4,Cnst,Cntln,Col6a1,Csn…
Upregulated	MF	GO:0005488	binding	13357	317	0.0237329	2.3e-15	A4galt,Abl1,Acap1,Acox3,Acp2,Adh5,Adora2a,Adrb1,Afdn,Aff4,Ahsa2,Aida,Akap8,Alg2,Alkbh4,Alkbh8,Alms1,Ank2,Ank3,Ap1g1,Ap2b1,Apba1,Apbb1,Apc,Arap2,Asxl2,Atad1,Atp1b3,Atp2b1,Atp7a,Atrx,Bdh1,Bdp1,Bhlhe40,Brf1,Brpf1,C9orf72,Cacna1g,Cacnb2,Cacng4,Calm4,Calu,Camsap1,Camsap2,Cct2,Cd248,Cd46,Cdc73,Cebpg,Cemip,Cited2,Clp1,Clta,Cltc,Cnot4,Cnst,Cntln,Col6a1,Csnk1a1,Ctdp1,Ctdsp2,Ctdspl,Ctnna1,Cyp1a1,Cyp1a2,Cyp…
Upregulated	MF	GO:0005515	protein binding	9006	237	0.0263158	8e-14	Abl1,Acp2,Adh5,Adora2a,Adrb1,Afdn,Aff4,Ahsa2,Aida,Akap8,Alg2,Alkbh4,Alms1,Ank2,Ank3,Ap1g1,Ap2b1,Apba1,Apbb1,Apc,Asxl2,Atad1,Atp1b3,Atp2b1,Atp7a,Atrx,Bdp1,Bhlhe40,Brf1,C9orf72,Cacna1g,Cacnb2,Cacng4,Calu,Camsap1,Camsap2,Cct2,Cd248,Cd46,Cdc73,Cebpg,Cemip,Cited2,Clta,Cltc,Cnst,Cntln,Col6a1,Csnk1a1,Ctdp1,Ctnna1,Cyp1a1,Cyp1a2,D16Ertd472e,Dcun1d1,Dcun1d3,Dcun1d4,Derl2,Dgcr8,Dnah7a,Dnah7c,Dnajb13,Dync1li…
Upregulated	MF	GO:0046873	metal ion transmembrane transporter activity	426	30	0.0704225	2.7e-10	Atp1b3,Atp2b1,Atp7a,Cacna1g,Cacnb2,Cacng4,Kcna2,Kcna5,Kcnc3,Kcnc4,Kcne3,Kcnj2,Kcnj5,Kcnma1,Kcnn2,Scn2a,Scn3a,Scn3b,Slc1a3,Slc23a2,Slc24a2,Slc30a5,Slc31a1,Slc39a7,Slc4a8,Slc5a3,Slc8a1,Slc9a9,Trpc1,Tspoap1
Upregulated	MF	GO:0019899	enzyme binding	2313	84	0.0363165	3.5e-10	Abl1,Adora2a,Adrb1,Afdn,Akap8,Ank2,Ap1g1,Apbb1,Apc,Atp1b3,Atp7a,C9orf72,Cacnb2,Calu,Cct2,Cdc73,Cited2,Clta,Cltc,Cnst,Cntln,Cyp1a1,Cyp1a2,Dcun1d1,Dcun1d3,Dcun1d4,Derl2,Ercc5,Ercc6l2,Fam83b,Fancl,Gja1,Gnb3,Golga4,Golga5,Gprc5b,Gtf2e1,Insl3,Kcna5,Mical3,Mycbp2,Nedd8,Nfatc1,Nploc4,Npm2,Nr3c1,Paf1,Parp9,Pcca,Pde3b,Pde4d,Pkia,Plekhg3,Plekhg5,Ppp1r12a,Ppp1r18,Ppp1r9a,Ppp1r9b,Ppp3cb,Ppp3r1,Prkacb,Prkar2a…
Upregulated	MF	GO:0016788	hydrolase activity, acting on ester bonds	746	40	0.0536193	1e-09	Acp2,Ctdp1,Ctdsp2,Ctdspl,Dgcr8,Ercc4,Ercc5,Exog,Fancm,Gnas,Lars2,Pde3b,Pde4b,Pde4d,Pla2g12a,Pla2g2e,Pla2g4b,Plcb3,Plcd4,Plch1,Ppm1a,Ppm1b,Ppp1r12a,Ppp2r2c,Ppp2r2d,Ppp3cb,Ppp3r1,Prkar2a,Ptpn13,Ptpn6,Ptprd,Ptprj,Rexo4,Rnasel,Sec16a,Shoc2,Smg6,Tars2,Tatdn3,Toe1
