# Supplementary material for: m6A mRNA methylation-mediated MAPK signaling modulates the nasal mucosa inflammatory response in allergic rhinitis
Source: Front Immunol. 2024 Jul 1;15:1344995. doi: 10.3389/fimmu.2024.1344995 (PMC11246857; doi:10.3389/fimmu.2024.1344995)
Supplement: Supplementary file 4 [file Table_4.xlsx]

## Sheet: Table S4
	keggID	Description	Count	GeneRatio	BgRatio	pvalue	p.adjust	qvalue	geneID	link
Downregulated	mmu05168	Herpes simplex virus 1 infection	60	60/593	458/8916	2.25778e-07	6.36693e-05	6.08411e-05	AI987944/AW146154/Bcl2/Bcl2l1/Birc2/Calr/Daxx/Eif2ak3/Gm39469/Hcfc1/Ifngr1/Irf3/Nxf1/Rbak/Srsf1/Tlr3/Traf6/Zfp108/Zfp111/Zfp112/Zfp113/Zfp157/Zfp235/Zfp251/Zfp267/Zfp27/Zfp317/Zfp37/Zfp382/Zfp418/Zfp420/Zfp426/Zfp433/Zfp51/Zfp54/Zfp563/Zfp597/Zfp607a/Zfp607b/Zfp61/Zfp612/Zfp617/Zfp623/Zfp626/Zfp661/Zfp663/Zfp667/Zfp712/Zfp768/Zfp78/Zfp790/Zfp82/Zfp825/Zfp867/Zfp873/Zfp90/Zfp939/Zfp941/Zfp952/Zfp9…	http://www.kegg.jp/kegg-bin/show_pathway?mmu05168/AI987944/AW146154/Bcl2/Bcl2l1/Birc2/Calr/Daxx/Eif2ak3/Gm39469/Hcfc1/Ifngr1/Irf3/Nxf1/Rbak/Srsf1/Tlr3/Traf6/Zfp108/Zfp111/Zfp112/Zfp113/Zfp157/Zfp235/Zfp251/Zfp267/Zfp27/Zfp317/Zfp37/Zfp382/Zfp418/Zfp420/Zfp426/Zfp433/Zfp51/Zfp54/Zfp563/Zfp597/Zfp607a/Zfp607b/Zfp61/Zfp612/Zfp617/Zfp623/Zfp626/Zfp661/Zfp663/Zfp667/Zfp712/Zfp768/Zfp78/Zfp790/Zfp82/Zf…
Downregulated	mmu04010	MAPK signaling pathway	30	30/593	294/8916	0.0122997	0.247751	0.236746	Crk/Csf1/Csf1r/Daxx/Dusp1/Dusp10/Dusp16/Egf/Egfr/Fgf20/Fgfr3/Gadd45g/Jun/Kras/Map2k4/Map3k1/Map3k4/Map3k8/Map4k4/Mapk8ip3/Mapt/Max/Mecom/Met/Rapgef2/Rasa2/Sos2/Tgfbr2/Traf6/Vegfa	http://www.kegg.jp/kegg-bin/show_pathway?mmu04010/Crk/Csf1/Csf1r/Daxx/Dusp1/Dusp10/Dusp16/Egf/Egfr/Fgf20/Fgfr3/Gadd45g/Jun/Kras/Map2k4/Map3k1/Map3k4/Map3k8/Map4k4/Mapk8ip3/Mapt/Max/Mecom/Met/Rapgef2/Rasa2/Sos2/Tgfbr2/Traf6/Vegfa
Downregulated	mmu05202	Transcriptional misregulation in cancer	29	29/593	223/8916	0.000371987	0.0349668	0.0334136	Bcl11b/Bcl2l1/Birc2/Bmi1/Ccnt1/Csf1r/Etv5/Fut8/Gadd45g/Il1r2/Jmjd1c/Kmt2a/Ldb1/Lmo2/Max/Mdm2/Meis1/Met/Mitf/Mmp9/Ncor1/Nsd2/Nupr1/Pbx1/Runx1/Rxra/Tgfbr2/Zbtb17/Zeb1	http://www.kegg.jp/kegg-bin/show_pathway?mmu05202/Bcl11b/Bcl2l1/Birc2/Bmi1/Ccnt1/Csf1r/Etv5/Fut8/Gadd45g/Il1r2/Jmjd1c/Kmt2a/Ldb1/Lmo2/Max/Mdm2/Meis1/Met/Mitf/Mmp9/Ncor1/Nsd2/Nupr1/Pbx1/Runx1/Rxra/Tgfbr2/Zbtb17/Zeb1
Downregulated	mmu04141	Protein processing in endoplasmic reticulum	22	22/593	172/8916	0.00227057	0.160075	0.152964	Bcl2/Calr/Derl1/Dnajb11/Dnajb12/Dnajc1/Eif2ak3/Hspa4l/Hspa5/Hyou1/Plaa/Preb/Rrbp1/Sec31a/Sec62/Sec63/Sel1l/Ube2d2a/Ube2j2/Ubxn4/Ubxn6/Ubxn8	http://www.kegg.jp/kegg-bin/show_pathway?mmu04141/Bcl2/Calr/Derl1/Dnajb11/Dnajb12/Dnajc1/Eif2ak3/Hspa4l/Hspa5/Hyou1/Plaa/Preb/Rrbp1/Sec31a/Sec62/Sec63/Sel1l/Ube2d2a/Ube2j2/Ubxn4/Ubxn6/Ubxn8
Downregulated	mmu04015	Rap1 signaling pathway	21	21/593	214/8916	0.0466973	0.506487	0.483989	Crk/Csf1/Csf1r/Egf/Egfr/Enah/Fgf20/Fgfr3/Itga2b/Itgb1/Kras/Met/Pfn2/Ralb/Rapgef2/Rapgef6/Sipa1l1/Sipa1l2/Sipa1l3/Tiam1/Vegfa	http://www.kegg.jp/kegg-bin/show_pathway?mmu04015/Crk/Csf1/Csf1r/Egf/Egfr/Enah/Fgf20/Fgfr3/Itga2b/Itgb1/Kras/Met/Pfn2/Ralb/Rapgef2/Rapgef6/Sipa1l1/Sipa1l2/Sipa1l3/Tiam1/Vegfa
Downregulated	mmu04530	Tight junction	20	20/593	167/8916	0.00739027	0.211913	0.2025	Amotl2/Arhgef2/Cftr/Cgn/Dlg1/Dlg3/Hspa4/Itgb1/Jun/Map3k1/Mpp4/Myh14/Rapgef2/Rapgef6/Rock1/Rock2/Runx1/Synpo/Tiam1/Ybx3	http://www.kegg.jp/kegg-bin/show_pathway?mmu04530/Amotl2/Arhgef2/Cftr/Cgn/Dlg1/Dlg3/Hspa4/Itgb1/Jun/Map3k1/Mpp4/Myh14/Rapgef2/Rapgef6/Rock1/Rock2/Runx1/Synpo/Tiam1/Ybx3
Downregulated	mmu04360	Axon guidance	20	20/593	181/8916	0.0171108	0.271394	0.259339	Ablim1/Arhgef12/Cxcr4/Enah/Epha5/Epha7/Ephb2/Itgb1/Kras/Limk2/Met/Nck1/Ptch1/Rock1/Rock2/Sema3c/Sema3d/Slit2/Srgap1/Unc5c	http://www.kegg.jp/kegg-bin/show_pathway?mmu04360/Ablim1/Arhgef12/Cxcr4/Enah/Epha5/Epha7/Ephb2/Itgb1/Kras/Limk2/Met/Nck1/Ptch1/Rock1/Rock2/Sema3c/Sema3d/Slit2/Srgap1/Unc5c
Downregulated	mmu04120	Ubiquitin mediated proteolysis	19	19/593	145/8916	0.00335595	0.183948	0.175777	Birc2/Cdc16/Cul2/Fbxw7/Herc1/Herc4/Map3k1/Mdm2/Pias1/Pias4/Smurf1/Traf6/Trip12/Ube2d2a/Ube2j2/Ube2r2/Ube3a/Ube3c/Xiap	http://www.kegg.jp/kegg-bin/show_pathway?mmu04120/Birc2/Cdc16/Cul2/Fbxw7/Herc1/Herc4/Map3k1/Mdm2/Pias1/Pias4/Smurf1/Traf6/Trip12/Ube2d2a/Ube2j2/Ube2r2/Ube3a/Ube3c/Xiap
Downregulated	mmu05224	Breast cancer	19	19/593	147/8916	0.00391379	0.183948	0.175777	Axin1/Dll1/Dvl2/Egf/Egfr/Fgf20/Fzd4/Fzd7/Gadd45g/Hey1/Jag1/Jag2/Jun/Kras/Lrp6/Ncoa1/Ncoa3/Shc2/Sos2	http://www.kegg.jp/kegg-bin/show_pathway?mmu05224/Axin1/Dll1/Dvl2/Egf/Egfr/Fgf20/Fzd4/Fzd7/Gadd45g/Hey1/Jag1/Jag2/Jun/Kras/Lrp6/Ncoa1/Ncoa3/Shc2/Sos2
Downregulated	mmu03040	Spliceosome	16	16/593	134/8916	0.0159962	0.271394	0.259339	Cdc5l/Hnrnpm/Pqbp1/Prpf38b/Prpf40a/Rbm22/Rbm25/Rbmxl1/Snrnp70/Snrpd1/Snw1/Srsf1/Srsf10/Tcerg1/Thoc1/Txnl4a	http://www.kegg.jp/kegg-bin/show_pathway?mmu03040/Cdc5l/Hnrnpm/Pqbp1/Prpf38b/Prpf40a/Rbm22/Rbm25/Rbmxl1/Snrnp70/Snrpd1/Snw1/Srsf1/Srsf10/Tcerg1/Thoc1/Txnl4a
Upregulated	mmu05022	Pathways of neurodegeneration - multiple diseases	22	22/181	472/8916	0.000217826	0.00418896	0.00306896	Apc/C9orf72/Calm4/Csnk1a1/Dnah7a/Dnah7c/Plcb3/Ppp3cb/Ppp3r1/Psma3/Psma7/Rab5a/Sem1/Smcr8/Snca/Tuba4a/Tubb2a/Tubb2b/Tubb6/Uqcr11/Uqcrfs1/Zfyve1	http://www.kegg.jp/kegg-bin/show_pathway?mmu05022/Apc/C9orf72/Calm4/Csnk1a1/Dnah7a/Dnah7c/Plcb3/Ppp3cb/Ppp3r1/Psma3/Psma7/Rab5a/Sem1/Smcr8/Snca/Tuba4a/Tubb2a/Tubb2b/Tubb6/Uqcr11/Uqcrfs1/Zfyve1
Upregulated	mmu05010	Alzheimer disease	18	18/181	369/8916	0.00049049	0.00623395	0.00456719	Apbb1/Apc/Calm4/Csnk1a1/Pik3ca/Plcb3/Ppp3cb/Ppp3r1/Psma3/Psma7/Sem1/Snca/Tuba4a/Tubb2a/Tubb2b/Tubb6/Uqcr11/Uqcrfs1	http://www.kegg.jp/kegg-bin/show_pathway?mmu05010/Apbb1/Apc/Calm4/Csnk1a1/Pik3ca/Plcb3/Ppp3cb/Ppp3r1/Psma3/Psma7/Sem1/Snca/Tuba4a/Tubb2a/Tubb2b/Tubb6/Uqcr11/Uqcrfs1
Upregulated	mmu05014	Amyotrophic lateral sclerosis	17	17/181	369/8916	0.00132555	0.0135529	0.00992927	C9orf72/Dnah7a/Dnah7c/Ppp3cb/Ppp3r1/Psma3/Psma7/Rab5a/Sem1/Smcr8/Tpr/Tuba4a/Tubb2a/Tubb2b/Tubb6/Uqcr11/Uqcrfs1	http://www.kegg.jp/kegg-bin/show_pathway?mmu05014/C9orf72/Dnah7a/Dnah7c/Ppp3cb/Ppp3r1/Psma3/Psma7/Rab5a/Sem1/Smcr8/Tpr/Tuba4a/Tubb2a/Tubb2b/Tubb6/Uqcr11/Uqcrfs1
Upregulated	mmu05016	Huntington disease	16	16/181	302/8916	0.000414626	0.00623395	0.00456719	Ap2b1/Clta/Cltc/Dnah7a/Dnah7c/Plcb3/Psma3/Psma7/Sem1/Slc1a3/Tuba4a/Tubb2a/Tubb2b/Tubb6/Uqcr11/Uqcrfs1	http://www.kegg.jp/kegg-bin/show_pathway?mmu05016/Ap2b1/Clta/Cltc/Dnah7a/Dnah7c/Plcb3/Psma3/Psma7/Sem1/Slc1a3/Tuba4a/Tubb2a/Tubb2b/Tubb6/Uqcr11/Uqcrfs1
Upregulated	mmu04024	cAMP signaling pathway	15	15/181	215/8916	2.9925e-05	0.00149625	0.0010962	Acox3/Adora2a/Adrb1/Afdn/Atp1b3/Atp2b1/Calm4/Gnas/Nfatc1/Pde3b/Pde4b/Pde4d/Pik3ca/Ppp1r12a/Prkacb	http://www.kegg.jp/kegg-bin/show_pathway?mmu04024/Acox3/Adora2a/Adrb1/Afdn/Atp1b3/Atp2b1/Calm4/Gnas/Nfatc1/Pde3b/Pde4b/Pde4d/Pik3ca/Ppp1r12a/Prkacb
Upregulated	mmu05012	Parkinson disease	14	14/181	247/8916	0.000490494	0.00623395	0.00456719	Adora2a/Calm4/Gnas/Prkacb/Psma3/Psma7/Sem1/Snca/Tuba4a/Tubb2a/Tubb2b/Tubb6/Uqcr11/Uqcrfs1	http://www.kegg.jp/kegg-bin/show_pathway?mmu05012/Adora2a/Calm4/Gnas/Prkacb/Psma3/Psma7/Sem1/Snca/Tuba4a/Tubb2a/Tubb2b/Tubb6/Uqcr11/Uqcrfs1
Upregulated	mmu04261	Adrenergic signaling in cardiomyocytes	13	13/181	152/8916	1.2105e-05	0.000812336	0.000595143	Adrb1/Atp1b3/Atp2b1/Cacnb2/Cacng4/Calm4/Gnas/Plcb3/Ppp2r2c/Ppp2r2d/Ppp2r3a/Prkacb/Slc8a1	http://www.kegg.jp/kegg-bin/show_pathway?mmu04261/Adrb1/Atp1b3/Atp2b1/Cacnb2/Cacng4/Calm4/Gnas/Plcb3/Ppp2r2c/Ppp2r2d/Ppp2r3a/Prkacb/Slc8a1
Upregulated	mmu04921	Oxytocin signaling pathway	13	13/181	153/8916	1.29974e-05	0.000812336	0.000595143	Cacnb2/Cacng4/Calm4/Gnas/Kcnj2/Kcnj5/Nfatc1/Pla2g4b/Plcb3/Ppp1r12a/Ppp3cb/Ppp3r1/Prkacb	http://www.kegg.jp/kegg-bin/show_pathway?mmu04921/Cacnb2/Cacng4/Calm4/Gnas/Kcnj2/Kcnj5/Nfatc1/Pla2g4b/Plcb3/Ppp1r12a/Ppp3cb/Ppp3r1/Prkacb
Upregulated	mmu04014	Ras signaling pathway	13	13/181	232/8916	0.000866846	0.0103196	0.00756046	Abl1/Afdn/Calm4/Gnb3/Pik3ca/Pla2g12a/Pla2g2e/Pla2g4b/Prkacb/Rab5a/Rgl1/Shc4/Shoc2	http://www.kegg.jp/kegg-bin/show_pathway?mmu04014/Abl1/Afdn/Calm4/Gnb3/Pik3ca/Pla2g12a/Pla2g2e/Pla2g4b/Prkacb/Rab5a/Rgl1/Shc4/Shoc2
Upregulated	mmu04020	Calcium signaling pathway	13	13/181	240/8916	0.00118366	0.0128658	0.00942591	Adora2a/Adrb1/Atp2b1/Cacna1g/Calm4/Gnas/Itpkb/Plcb3/Plcd4/Ppp3cb/Ppp3r1/Prkacb/Slc8a1	http://www.kegg.jp/kegg-bin/show_pathway?mmu04020/Adora2a/Adrb1/Atp2b1/Cacna1g/Calm4/Gnas/Itpkb/Plcb3/Plcd4/Ppp3cb/Ppp3r1/Prkacb/Slc8a1
