# Supplementary material for: m6A mRNA methylation-mediated MAPK signaling modulates the nasal mucosa inflammatory response in allergic rhinitis
Source: Front Immunol. 2024 Jul 1;15:1344995. doi: 10.3389/fimmu.2024.1344995 (PMC11246857; doi:10.3389/fimmu.2024.1344995)
Supplement: Supplementary file 5 [file Table_5.xlsx]

## Sheet: Table S5
	keggID	Description	GeneRatio	BgRatio	enrichment	pvalue	qvalue	geneID	Count	link
Downregulated	mmu01521	EGFR tyrosine kinase inhibitor resistance	12/593	79/8916	2.24698	0.00566261	0.193935	Bcl2/Bcl2l1/Egf/Egfr/Eif4e/Fgfr3/Kras/Met/Nrg1/Shc2/Sos2/Vegfa	12	http://www.kegg.jp/kegg-bin/show_pathway?mmu01521/Bcl2/Bcl2l1/Egf/Egfr/Eif4e/Fgfr3/Kras/Met/Nrg1/Shc2/Sos2/Vegfa
Downregulated	mmu04330	Notch signaling pathway	10/593	60/8916	2.23977	0.00575744	0.193935	Adam17/Aph1c/Dll1/Dvl2/Hey1/Jag1/Jag2/Ncstn/Rbpj/Snw1	10	http://www.kegg.jp/kegg-bin/show_pathway?mmu04330/Adam17/Aph1c/Dll1/Dvl2/Hey1/Jag1/Jag2/Ncstn/Rbpj/Snw1
Downregulated	mmu04010	MAPK signaling pathway	30/593	294/8916	1.91011	0.0122997	0.236746	Crk/Csf1/Csf1r/Daxx/Dusp1/Dusp10/Dusp16/Egf/Egfr/Fgf20/Fgfr3/Gadd45g/Jun/Kras/Map2k4/Map3k1/Map3k4/Map3k8/Map4k4/Mapk8ip3/Mapt/Max/Mecom/Met/Rapgef2/Rasa2/Sos2/Tgfbr2/Traf6/Vegfa	30	http://www.kegg.jp/kegg-bin/show_pathway?mmu04010/Crk/Csf1/Csf1r/Daxx/Dusp1/Dusp10/Dusp16/Egf/Egfr/Fgf20/Fgfr3/Gadd45g/Jun/Kras/Map2k4/Map3k1/Map3k4/Map3k8/Map4k4/Mapk8ip3/Mapt/Max/Mecom/Met/Rapgef2/Rasa2/Sos2/Tgfbr2/Traf6/Vegfa
Downregulated	mmu04215	Apoptosis - multiple species	6/593	32/8916	1.76138	0.0173231	0.259339	Bbc3/Bcl2/Bcl2l1/Birc2/Htra2/Xiap	6	http://www.kegg.jp/kegg-bin/show_pathway?mmu04215/Bbc3/Bcl2/Bcl2l1/Birc2/Htra2/Xiap
Downregulated	mmu04015	Rap1 signaling pathway	21/593	214/8916	1.33071	0.0466973	0.483989	Crk/Csf1/Csf1r/Egf/Egfr/Enah/Fgf20/Fgfr3/Itga2b/Itgb1/Kras/Met/Pfn2/Ralb/Rapgef2/Rapgef6/Sipa1l1/Sipa1l2/Sipa1l3/Tiam1/Vegfa	21	http://www.kegg.jp/kegg-bin/show_pathway?mmu04015/Crk/Csf1/Csf1r/Egf/Egfr/Enah/Fgf20/Fgfr3/Itga2b/Itgb1/Kras/Met/Pfn2/Ralb/Rapgef2/Rapgef6/Sipa1l1/Sipa1l2/Sipa1l3/Tiam1/Vegfa
Upregulated	mmu04024	cAMP signaling pathway	15/181	215/8916	4.52397	2.9925e-05	0.0010962	Acox3/Adora2a/Adrb1/Afdn/Atp1b3/Atp2b1/Calm4/Gnas/Nfatc1/Pde3b/Pde4b/Pde4d/Pik3ca/Ppp1r12a/Prkacb	15	http://www.kegg.jp/kegg-bin/show_pathway?mmu04024/Acox3/Adora2a/Adrb1/Afdn/Atp1b3/Atp2b1/Calm4/Gnas/Nfatc1/Pde3b/Pde4b/Pde4d/Pik3ca/Ppp1r12a/Prkacb
Upregulated	mmu04022	cGMP-PKG signaling pathway	12/181	173/8916	3.69582	0.000201456	0.00306896	Adrb1/Atp1b3/Atp2b1/Calm4/Kcnma1/Nfatc1/Pde3b/Plcb3/Ppp1r12a/Ppp3cb/Ppp3r1/Slc8a1	12	http://www.kegg.jp/kegg-bin/show_pathway?mmu04022/Adrb1/Atp1b3/Atp2b1/Calm4/Kcnma1/Nfatc1/Pde3b/Plcb3/Ppp1r12a/Ppp3cb/Ppp3r1/Slc8a1
Upregulated	mmu04014	Ras signaling pathway	13/181	232/8916	3.06206	0.000866846	0.00756046	Abl1/Afdn/Calm4/Gnb3/Pik3ca/Pla2g12a/Pla2g2e/Pla2g4b/Prkacb/Rab5a/Rgl1/Shc4/Shoc2	13	http://www.kegg.jp/kegg-bin/show_pathway?mmu04014/Abl1/Afdn/Calm4/Gnb3/Pik3ca/Pla2g12a/Pla2g2e/Pla2g4b/Prkacb/Rab5a/Rgl1/Shc4/Shoc2
Upregulated	mmu04020	Calcium signaling pathway	13/181	240/8916	2.92677	0.00118366	0.00942591	Adora2a/Adrb1/Atp2b1/Cacna1g/Calm4/Gnas/Itpkb/Plcb3/Plcd4/Ppp3cb/Ppp3r1/Prkacb/Slc8a1	13	http://www.kegg.jp/kegg-bin/show_pathway?mmu04020/Adora2a/Adrb1/Atp2b1/Cacna1g/Calm4/Gnas/Itpkb/Plcb3/Plcd4/Ppp3cb/Ppp3r1/Prkacb/Slc8a1
