# Supplementary material for: m6A mRNA methylation-mediated MAPK signaling modulates the nasal mucosa inflammatory response in allergic rhinitis
Source: Front Immunol. 2024 Jul 1;15:1344995. doi: 10.3389/fimmu.2024.1344995 (PMC11246857; doi:10.3389/fimmu.2024.1344995)
Supplement: Supplementary file 6 [file Table_6.xlsx]

## Sheet: Table S6
																		group	Con	Con	Con	AR	AR	AR
																		sample	Con1_Input	Con2_Input	Con3_Input	AR1_Input	AR2_Input	AR3_Input
																		ENSMUSG00000102693.1	0	0	0	0	0	0
																		ENSMUSG00000064842.1	0	0	0	0	0	0
																		ENSMUSG00000051951.5	1418	1957	1557	974	892	929
																		ENSMUSG00000102851.1	1	8	5	0	7	6
																		ENSMUSG00000103377.1	178	382	353	138	215	166
																		ENSMUSG00000104017.1	294	398	346	166	208	159
																		ENSMUSG00000103025.1	62	135	126	45	69	43
																		ENSMUSG00000089699.1	1	14	1	2	1	1
																		ENSMUSG00000103201.1	123	193	127	41	77	77
																		ENSMUSG00000103147.1	25	30	52	10	31	15
																		ENSMUSG00000103161.1	263	510	464	122	213	244
																		ENSMUSG00000102331.1	253	435	423	155	229	217
																		ENSMUSG00000102348.1	0	0	0	0	0	0
																		ENSMUSG00000102592.1	0	0	0	0	0	0
																		ENSMUSG00000088333.2	0	0	0	0	0	0
																		ENSMUSG00000102343.1	36	40	35	20	40	9
																		ENSMUSG00000025900.13	425	675	511	293	437	374
																		ENSMUSG00000102948.1	13	11	16	42	15	4
																		ENSMUSG00000104123.1	26	4	14	7	13	4
																		ENSMUSG00000025902.13	23	22	24	7	13	31
																		ENSMUSG00000104238.1	7	0	3	0	1	0
																		ENSMUSG00000102269.1	0	2	0	0	0	0
																		ENSMUSG00000096126.1	0	2	3	0	2	1
																		ENSMUSG00000103003.1	0	0	0	0	0	0
																		ENSMUSG00000104328.1	9	1	3	11	0	0
																		ENSMUSG00000102735.1	0	0	0	0	0	0
																		ENSMUSG00000098104.1	6	12	8	0	7	6
																		ENSMUSG00000102175.1	0	9	3	0	4	0
																		ENSMUSG00000088000.1	0	0	6	0	0	0
																		ENSMUSG00000103265.1	3	1	1	0	0	0
																		ENSMUSG00000103922.1	3	1	2	1	3	3
																		ENSMUSG00000033845.13	928	738	616	552	662	536
																		ENSMUSG00000102275.1	0	8	16	0	0	6
																		ENSMUSG00000025903.14	140	232	232	122	164	137
																		ENSMUSG00000104217.1	0	0	0	0	0	0
																		ENSMUSG00000033813.15	1122	1231	1179	638	1106	975
																		ENSMUSG00000062588.4	13	29	38	8	31	64
																		ENSMUSG00000103280.1	5	20	4	14	8	15
																		ENSMUSG00000002459.17	68	98	96	77	78	93
																		ENSMUSG00000091305.1	0	0	11	0	5	0
																		ENSMUSG00000102653.1	25	34	16	1	24	20
																		ENSMUSG00000085623.1	5	7	6	0	6	6
																		ENSMUSG00000091665.1	4	1	0	0	1	6
																		ENSMUSG00000033793.12	825	1385	1323	668	937	921
																		ENSMUSG00000104352.1	1	1	0	0	0	0
																		ENSMUSG00000104046.1	0	0	0	0	7	0
																		ENSMUSG00000102907.1	0	0	0	0	0	0
																		ENSMUSG00000025905.14	176	252	251	29	59	84
																		ENSMUSG00000103936.1	0	0	0	0	0	0
																		ENSMUSG00000093015.1	0	0	0	0	0	0
																		ENSMUSG00000103519.1	0	0	0	0	0	0
																		ENSMUSG00000033774.4	4	2	2	0	0	0
																		ENSMUSG00000103090.1	0	0	0	0	0	0
																		ENSMUSG00000025907.14	2653	3317	3084	1492	1954	1769
																		ENSMUSG00000090031.2	343	311	351	159	212	287
																		ENSMUSG00000087247.3	10	0	0	0	0	0
																		ENSMUSG00000103355.1	0	1	0	0	0	0
																		ENSMUSG00000102706.1	0	0	0	0	0	0
																		ENSMUSG00000103845.1	3	10	8	0	3	2
																		ENSMUSG00000033740.17	51	67	41	51	44	44
																		ENSMUSG00000103329.2	0	0	0	0	0	1
																		ENSMUSG00000104385.1	0	0	0	0	0	0
																		ENSMUSG00000102135.1	2	2	10	3	2	8
																		ENSMUSG00000103282.1	0	0	0	0	0	0
																		ENSMUSG00000102534.1	0	0	0	0	0	0
																		ENSMUSG00000102213.1	0	0	0	0	0	0
																		ENSMUSG00000103629.1	0	0	0	3	0	4
																		ENSMUSG00000051285.17	926	1434	1297	596	1033	924
																		ENSMUSG00000098201.1	0	4	4	0	1	0
																		ENSMUSG00000103509.1	181	224	208	127	111	171
																		ENSMUSG00000048538.7	4	3	1	0	0	2
																		ENSMUSG00000103709.1	0	0	0	0	0	0
																		ENSMUSG00000077244.1	0	0	0	0	0	0
																		ENSMUSG00000102768.1	1	0	0	0	0	0
																		ENSMUSG00000097797.6	3	16	9	13	17	7
																		ENSMUSG00000103498.1	0	0	0	0	0	0
																		ENSMUSG00000103067.1	6	0	0	1	0	0
																		ENSMUSG00000102320.1	0	0	0	0	0	0
																		ENSMUSG00000104226.1	0	0	0	0	0	0
																		ENSMUSG00000103903.1	0	0	0	0	0	0
																		ENSMUSG00000103557.1	0	0	0	0	0	0
																		ENSMUSG00000025909.16	20	15	6	20	6	13
																		ENSMUSG00000102647.1	0	0	2	0	0	0
																		ENSMUSG00000086235.1	0	1	0	2	0	1
																		ENSMUSG00000102253.1	6	3	0	18	0	5
																		ENSMUSG00000093970.1	0	0	0	0	0	0
																		ENSMUSG00000103884.1	0	0	0	0	0	0
																		ENSMUSG00000084353.1	0	3	1	2	0	0
																		ENSMUSG00000103933.1	0	0	0	0	0	0
																		ENSMUSG00000076135.1	0	0	0	0	0	0
																		ENSMUSG00000086195.1	2	0	0	0	0	0
																		ENSMUSG00000104504.1	0	0	0	0	0	0
																		ENSMUSG00000066693.2	0	3	2	0	0	0
																		ENSMUSG00000102316.1	0	0	0	0	0	0
																		ENSMUSG00000103819.1	0	0	0	0	0	0
																		ENSMUSG00000102871.1	6	0	0	0	0	0
																		ENSMUSG00000101571.2	0	0	0	0	0	0
																		ENSMUSG00000104428.1	0	0	0	0	0	0
																		ENSMUSG00000102272.1	0	0	0	0	0	0
																		ENSMUSG00000065625.1	0	0	0	0	0	0
																		ENSMUSG00000103411.1	0	0	0	1	0	0
																		ENSMUSG00000061024.8	158	208	182	174	143	174
																		ENSMUSG00000025911.14	255	261	306	135	134	194
																		ENSMUSG00000079671.8	38	61	64	34	28	30
																		ENSMUSG00000081441.3	4	9	5	0	0	5
																		ENSMUSG00000067879.3	31	22	26	0	2	7
																		ENSMUSG00000099827.1	0	5	0	0	0	0
																		ENSMUSG00000025912.16	563	735	746	175	175	212
																		ENSMUSG00000045210.8	759	1121	1003	646	684	737
																		ENSMUSG00000097893.8	8	7	18	2	18	5
																		ENSMUSG00000025915.14	409	667	548	352	457	392
																		ENSMUSG00000046334.4	5	6	7	0	4	2
																		ENSMUSG00000088916.1	0	0	0	0	0	0
																		ENSMUSG00000046101.16	13	37	22	14	23	30
																		ENSMUSG00000098234.7	122	78	74	69	54	48
																		ENSMUSG00000093178.1	21	25	27	24	31	22
																		ENSMUSG00000099032.2	53	39	47	30	46	31
																		ENSMUSG00000104025.1	0	0	4	0	0	2
																		ENSMUSG00000025916.10	143	209	159	108	121	134
																		ENSMUSG00000087199.1	13	5	0	3	7	2
																		ENSMUSG00000095780.1	0	0	0	0	0	0
																		ENSMUSG00000025917.9	695	963	986	471	894	843
																		ENSMUSG00000056763.16	3205	5007	4462	2386	3620	3307
																		ENSMUSG00000102356.1	5	5	3	0	1	4
																		ENSMUSG00000067851.11	3569	4497	4089	2546	2794	2834
																		ENSMUSG00000088153.1	0	7	1	0	2	16
																		ENSMUSG00000102556.1	30	33	48	5	21	48
																		ENSMUSG00000042501.12	1	0	4	0	2	2
																		ENSMUSG00000103810.1	0	2	1	0	0	1
																		ENSMUSG00000083422.1	0	3	0	1	2	0
																		ENSMUSG00000094979.1	0	0	0	0	0	0
																		ENSMUSG00000081417.1	0	0	0	0	0	0
																		ENSMUSG00000103448.1	0	0	0	0	0	0
																		ENSMUSG00000100212.1	0	0	0	0	0	0
																		ENSMUSG00000100648.1	0	0	0	0	0	0
																		ENSMUSG00000088585.1	0	0	0	0	0	0
																		ENSMUSG00000048960.13	139	229	195	214	168	181
																		ENSMUSG00000077318.1	0	0	0	0	0	0
																		ENSMUSG00000101827.1	0	0	0	0	5	0
																		ENSMUSG00000103494.1	0	0	0	4	0	0
																		ENSMUSG00000057715.13	968	1495	1557	545	817	765
																		ENSMUSG00000103825.1	57	53	61	25	47	36
																		ENSMUSG00000099845.1	0	1	0	0	0	0
																		ENSMUSG00000103561.1	117	260	210	56	102	80
																		ENSMUSG00000101610.1	1	1	0	0	0	0
																		ENSMUSG00000093864.1	2	9	2	4	3	1
																		ENSMUSG00000098555.1	0	3	0	0	0	0
																		ENSMUSG00000097628.1	0	0	0	0	1	0
																		ENSMUSG00000098163.1	0	0	0	0	0	0
																		ENSMUSG00000097171.1	3	0	0	0	1	0
																		ENSMUSG00000101314.1	0	0	0	0	0	0
																		ENSMUSG00000016918.15	645	1017	854	535	774	683
																		ENSMUSG00000025938.16	217	214	239	84	175	155
																		ENSMUSG00000104518.1	0	0	0	0	0	0
																		ENSMUSG00000069620.6	0	0	0	0	0	0
																		ENSMUSG00000099498.1	0	0	0	0	0	0
																		ENSMUSG00000042414.7	0	0	0	0	0	0
																		ENSMUSG00000005886.14	2186	2839	2695	1511	1559	1385
																		ENSMUSG00000103506.1	99	58	63	25	46	30
																		ENSMUSG00000103495.1	36	114	86	79	43	48
																		ENSMUSG00000099183.1	8	0	0	0	1	4
																		ENSMUSG00000102639.1	19	39	41	29	9	13
																		ENSMUSG00000104170.1	43	70	34	47	33	30
																		ENSMUSG00000087782.1	14	5	11	0	5	3
																		ENSMUSG00000103085.1	177	284	248	158	189	172
																		ENSMUSG00000102664.1	115	152	137	73	93	100
																		ENSMUSG00000101476.1	0	1	0	8	0	0
																		ENSMUSG00000101171.1	0	1	1	0	0	0
																		ENSMUSG00000025935.10	2263	2542	2350	2031	1872	1704
																		ENSMUSG00000025937.6	342	543	380	198	269	266
																		ENSMUSG00000102982.1	27	31	36	28	20	7
																		ENSMUSG00000067813.3	5	0	0	0	3	11
																		ENSMUSG00000077368.1	0	0	0	0	0	0
																		ENSMUSG00000097711.1	0	0	0	0	0	0
																		ENSMUSG00000102166.1	9	1	1	0	0	0
																		ENSMUSG00000089358.1	0	0	0	0	0	0
																		ENSMUSG00000104209.1	16	0	0	0	8	0
																		ENSMUSG00000025932.14	1939	3138	2881	1382	1930	1600
																		ENSMUSG00000095853.1	8	6	7	13	11	4
																		ENSMUSG00000102588.1	41	64	32	0	37	21
																		ENSMUSG00000054493.2	0	0	5	0	0	0
																		ENSMUSG00000025930.6	0	1	1	0	0	0
																		ENSMUSG00000103492.1	1	0	0	8	0	0
																		ENSMUSG00000081201.1	0	0	2	0	0	0
																		ENSMUSG00000082193.1	0	3	0	0	0	2
																		ENSMUSG00000032769.5	1	8	3	0	0	0
																		ENSMUSG00000088159.1	0	0	0	0	0	0
																		ENSMUSG00000073737.3	0	0	0	0	1	1
																		ENSMUSG00000092083.4	250	304	306	146	170	119
																		ENSMUSG00000102937.1	40	19	11	18	4	8
																		ENSMUSG00000104149.1	9	27	21	0	7	13
																		ENSMUSG00000088829.1	0	2	0	0	0	0
																		ENSMUSG00000077377.1	0	0	0	0	2	0
																		ENSMUSG00000101652.1	0	0	0	0	0	0
																		ENSMUSG00000100814.1	0	0	0	0	0	0
																		ENSMUSG00000025925.14	297	316	289	92	198	186
																		ENSMUSG00000104379.1	18	34	33	13	10	13
																		ENSMUSG00000032719.4	8	18	11	0	20	13
																		ENSMUSG00000088943.1	0	0	0	0	0	0
																		ENSMUSG00000100652.1	0	0	0	0	0	0
																		ENSMUSG00000067795.13	41	64	51	42	51	40
																		ENSMUSG00000043716.13	2801	3824	3489	1669	1950	1918
																		ENSMUSG00000025921.7	250	325	370	272	361	344
																		ENSMUSG00000104165.1	0	0	1	2	0	0
																		ENSMUSG00000100868.1	0	0	1	0	1	6
																		ENSMUSG00000025920.19	919	996	1034	507	612	655
																		ENSMUSG00000089982.7	6	14	11	8	11	21
																		ENSMUSG00000025939.19	594	766	693	339	611	480
																		ENSMUSG00000102457.1	44	31	45	18	38	27
																		ENSMUSG00000079658.9	332	482	368	227	336	318
																		ENSMUSG00000097744.1	4	0	0	0	0	0
																		ENSMUSG00000100959.1	0	0	0	0	0	0
																		ENSMUSG00000025940.6	328	433	350	194	233	197
																		ENSMUSG00000025779.10	18	15	37	7	50	19
																		ENSMUSG00000100093.1	0	0	0	2	0	0
																		ENSMUSG00000091020.3	2	2	2	0	0	3
																		ENSMUSG00000101640.1	0	1	5	0	4	3
																		ENSMUSG00000104133.1	0	0	0	0	0	0
																		ENSMUSG00000042686.5	413	464	399	226	272	323
																		ENSMUSG00000100110.1	0	0	0	7	0	4
																		ENSMUSG00000025777.8	523	840	806	414	539	497
																		ENSMUSG00000099899.1	2	5	1	0	3	0
																		ENSMUSG00000100272.1	0	0	0	0	0	0
																		ENSMUSG00000100398.1	0	0	0	0	0	0
																		ENSMUSG00000101589.1	14	7	8	16	5	10
																		ENSMUSG00000102048.1	0	0	0	0	0	0
																		ENSMUSG00000089534.1	0	0	0	0	0	0
																		ENSMUSG00000067780.3	32	36	24	7	19	36
																		ENSMUSG00000100053.1	12	1	1	3	0	0
																		ENSMUSG00000085125.7	2	9	4	1	10	5
																		ENSMUSG00000025776.13	62	133	112	62	74	80
																		ENSMUSG00000099895.1	0	0	0	0	0	0
																		ENSMUSG00000100554.1	0	0	0	0	0	0
																		ENSMUSG00000099473.1	0	0	0	0	0	0
																		ENSMUSG00000099591.1	0	0	0	0	0	0
																		ENSMUSG00000109887.1	0	0	0	0	0	0
																		ENSMUSG00000102001.1	0	0	0	0	0	0
																		ENSMUSG00000101717.2	0	0	0	0	0	0
																		ENSMUSG00000025774.14	10	0	0	0	0	0
																		ENSMUSG00000070977.4	0	0	0	0	0	0
																		ENSMUSG00000073735.1	0	0	0	0	0	0
																		ENSMUSG00000067773.6	4	0	0	0	0	0
																		ENSMUSG00000101685.1	0	0	0	0	0	0
																		ENSMUSG00000101306.1	0	0	0	0	0	0
																		ENSMUSG00000088800.1	0	0	0	0	0	0
																		ENSMUSG00000101644.1	0	0	0	0	0	0
																		ENSMUSG00000099433.1	0	0	0	0	0	0
																		ENSMUSG00000089787.2	8	0	0	0	0	0
																		ENSMUSG00000042596.7	2	0	0	0	0	0
																		ENSMUSG00000100720.1	24	37	22	15	24	10
																		ENSMUSG00000025927.13	148	229	191	80	75	89
																		ENSMUSG00000100538.1	0	0	0	6	0	0
																		ENSMUSG00000101117.1	1	0	0	0	0	0
																		ENSMUSG00000100204.1	0	0	0	0	0	0
																		ENSMUSG00000084668.1	0	0	0	0	0	0
																		ENSMUSG00000102597.1	0	0	0	0	0	0
																		ENSMUSG00000043760.16	15	6	9	6	0	0
																		ENSMUSG00000104095.1	1	0	0	5	0	4
																		ENSMUSG00000089914.2	0	0	0	0	0	0
																		ENSMUSG00000090142.2	0	0	3	0	0	0
																		ENSMUSG00000070175.1	0	0	0	0	0	0
																		ENSMUSG00000099906.2	0	0	0	2	0	0
																		ENSMUSG00000065559.1	0	0	0	0	0	0
																		ENSMUSG00000065480.1	0	0	0	0	0	0
																		ENSMUSG00000025929.4	3	0	0	0	2	0
																		ENSMUSG00000041872.9	3	4	1	0	0	0
																		ENSMUSG00000041859.10	84	93	81	77	62	90
																		ENSMUSG00000099714.1	0	0	0	7	0	0
																		ENSMUSG00000102121.1	0	0	0	1	0	0
																		ENSMUSG00000088858.1	0	0	0	0	0	0
																		ENSMUSG00000097934.1	6	0	4	3	0	0
																		ENSMUSG00000025931.15	116	173	123	76	88	67
																		ENSMUSG00000077314.1	0	0	2	0	2	2
																		ENSMUSG00000100929.1	0	4	0	0	0	0
																		ENSMUSG00000041809.5	222	207	210	148	122	134
																		ENSMUSG00000041779.5	131	116	98	52	73	79
																		ENSMUSG00000099971.1	0	0	0	0	0	0
																		ENSMUSG00000100819.1	10	13	7	5	5	4
																		ENSMUSG00000025933.15	28	42	66	13	23	27
																		ENSMUSG00000102633.1	0	2	3	1	0	1
																		ENSMUSG00000025934.15	3200	3632	3407	1163	1167	1654
																		ENSMUSG00000099343.1	0	0	0	0	0	0
																		ENSMUSG00000096375.2	11	6	5	0	5	8
																		ENSMUSG00000025936.15	0	0	3	0	0	1
																		ENSMUSG00000093963.1	1	0	0	0	0	0
																		ENSMUSG00000067750.3	3	5	8	1	1	1
																		ENSMUSG00000086194.1	0	0	0	0	0	0
																		ENSMUSG00000094436.1	0	0	0	0	0	0
																		ENSMUSG00000041722.7	0	0	0	0	0	0
																		ENSMUSG00000085507.1	0	0	0	0	0	0
																		ENSMUSG00000094926.1	1	0	0	0	0	0
																		ENSMUSG00000085079.3	1	0	0	0	0	0
																		ENSMUSG00000085679.2	0	0	0	0	0	0
																		ENSMUSG00000028033.16	26	44	14	26	23	14
																		ENSMUSG00000104138.1	1	0	6	0	0	0
																		ENSMUSG00000082935.3	7	10	16	1	7	6
																		ENSMUSG00000103748.1	0	7	2	0	14	3
																		ENSMUSG00000099692.1	1	0	0	0	0	0
																		ENSMUSG00000100418.1	1	0	0	6	0	0
																		ENSMUSG00000041670.17	567	993	846	499	604	514
																		ENSMUSG00000097642.1	0	2	0	0	2	1
																		ENSMUSG00000101468.1	0	0	0	0	0	0
																		ENSMUSG00000101227.1	0	0	0	0	0	0
																		ENSMUSG00000073730.2	0	0	0	0	0	0
																		ENSMUSG00000089553.1	0	0	0	0	0	0
																		ENSMUSG00000102766.1	0	0	0	0	0	4
																		ENSMUSG00000065405.3	1	3	4	0	0	2
																		ENSMUSG00000097970.1	23	24	23	20	23	31
																		ENSMUSG00000065567.1	0	0	0	0	0	0
																		ENSMUSG00000100775.1	4	4	1	0	4	6
																		ENSMUSG00000101226.1	0	0	0	0	0	0
																		ENSMUSG00000026158.11	82	175	145	39	118	148
																		ENSMUSG00000097920.1	0	0	0	0	0	0
																		ENSMUSG00000099503.1	0	0	0	0	0	0
																		ENSMUSG00000026156.8	27	42	34	26	25	33
																		ENSMUSG00000026155.13	770	1168	1064	457	675	682
																		ENSMUSG00000026154.4	92	165	123	101	107	145
																		ENSMUSG00000102495.1	0	3	0	0	0	0
																		ENSMUSG00000026153.15	1546	1953	1815	899	952	930
																		ENSMUSG00000102398.1	0	8	2	0	3	0
																		ENSMUSG00000097670.1	0	0	0	0	0	0
																		ENSMUSG00000026147.16	435	525	424	342	226	222
																		ENSMUSG00000026141.13	2	1	5	12	1	7
																		ENSMUSG00000077463.1	0	0	0	0	0	0
																		ENSMUSG00000099997.1	3	5	3	0	2	0
																		ENSMUSG00000100131.1	43	69	67	19	39	33
																		ENSMUSG00000067736.2	10	28	23	31	11	15
																		ENSMUSG00000101939.1	1	2	7	1	3	4
																		ENSMUSG00000101111.1	47	120	74	34	36	47
																		ENSMUSG00000100862.1	123	190	139	47	73	104
																		ENSMUSG00000102070.1	170	354	280	113	146	146
																		ENSMUSG00000101249.1	68	157	111	29	80	95
																		ENSMUSG00000073725.8	984	1220	1138	595	914	911
																		ENSMUSG00000100808.1	0	0	0	0	0	0
																		ENSMUSG00000100483.1	3	0	0	0	0	0
																		ENSMUSG00000100450.1	0	0	0	0	0	0
																		ENSMUSG00000099392.1	0	0	0	0	0	0
																		ENSMUSG00000033569.17	127	222	135	64	64	107
																		ENSMUSG00000080849.1	0	0	0	0	0	0
																		ENSMUSG00000104257.1	0	0	2	0	0	0
																		ENSMUSG00000096866.1	0	0	0	0	0	0
																		ENSMUSG00000102296.1	2	0	0	0	0	0
																		ENSMUSG00000103209.1	6	2	1	0	0	0
																		ENSMUSG00000104027.1	3	0	7	0	0	3
																		ENSMUSG00000102407.1	0	1	3	0	0	0
																		ENSMUSG00000103214.1	3	1	7	0	0	3
																		ENSMUSG00000104100.1	0	0	2	1	0	0
																		ENSMUSG00000084740.1	0	0	0	0	0	0
																		ENSMUSG00000103889.1	0	0	0	0	0	1
																		ENSMUSG00000101301.1	0	0	0	0	0	0
																		ENSMUSG00000104221.1	6	1	0	3	0	0
																		ENSMUSG00000102250.1	0	0	1	0	2	0
																		ENSMUSG00000102317.1	0	0	2	1	0	0
																		ENSMUSG00000103563.1	2	0	0	8	0	0
																		ENSMUSG00000102465.1	0	0	0	0	0	0
																		ENSMUSG00000102659.1	0	0	0	0	0	0
																		ENSMUSG00000103924.1	5	0	0	3	0	0
																		ENSMUSG00000104132.1	3	0	0	0	0	0
																		ENSMUSG00000102747.1	2	0	0	0	0	0
																		ENSMUSG00000102386.1	23	0	0	9	0	4
																		ENSMUSG00000103004.1	0	0	0	0	0	0
																		ENSMUSG00000104516.1	0	0	2	0	0	0
																		ENSMUSG00000101618.1	0	0	0	0	0	0
																		ENSMUSG00000099458.1	4	0	0	0	0	0
																		ENSMUSG00000088111.1	0	0	0	0	0	0
																		ENSMUSG00000073722.3	1	0	0	0	0	0
																		ENSMUSG00000095256.1	0	0	0	0	0	0
																		ENSMUSG00000100310.1	0	0	0	0	0	3
																		ENSMUSG00000101514.1	0	0	0	0	0	8
																		ENSMUSG00000101033.1	2	0	0	0	0	0
																		ENSMUSG00000101372.1	0	1	0	2	0	0
																		ENSMUSG00000103241.1	0	0	0	1	0	0
																		ENSMUSG00000086240.4	1	18	7	0	0	4
																		ENSMUSG00000048411.4	0	0	0	0	0	0
																		ENSMUSG00000081557.2	0	0	1	0	1	0
																		ENSMUSG00000058590.2	0	0	0	0	0	0
																		ENSMUSG00000101235.1	0	0	0	0	0	0
																		ENSMUSG00000064433.1	1	0	0	0	0	0
																		ENSMUSG00000080625.1	0	0	0	0	0	0
																		ENSMUSG00000080391.1	0	0	0	0	0	0
																		ENSMUSG00000099257.1	0	0	0	0	0	0
																		ENSMUSG00000099492.1	13	10	16	3	17	10
																		ENSMUSG00000118548.1	0	0	0	0	0	0
																		ENSMUSG00000101726.1	14	0	0	1	0	0
																		ENSMUSG00000096829.1	0	0	0	0	0	0
																		ENSMUSG00000098883.1	0	1	0	0	0	0
																		ENSMUSG00000053185.2	0	0	0	0	0	0
																		ENSMUSG00000100261.1	0	0	0	0	0	0
																		ENSMUSG00000101180.1	0	0	0	0	0	0
																		ENSMUSG00000048874.15	3135	3941	3523	1893	2668	2280
																		ENSMUSG00000103783.1	66	74	75	77	24	61
																		ENSMUSG00000104315.1	84	144	127	73	83	87
																		ENSMUSG00000026064.16	61	136	119	59	65	73
																		ENSMUSG00000117310.2	178	418	421	64	579	510
																		ENSMUSG00000117091.1	2	1	0	0	3	4
																		ENSMUSG00000086726.3	0	0	0	0	0	0
																		ENSMUSG00000086727.8	8	16	15	2	17	11
																		ENSMUSG00000100237.1	0	7	8	6	0	6
																		ENSMUSG00000098529.1	0	0	0	0	0	0
																		ENSMUSG00000100910.1	20	17	9	15	18	19
																		ENSMUSG00000099796.1	0	8	2	6	5	8
																		ENSMUSG00000050217.13	0	0	1	1	0	0
																		ENSMUSG00000026063.4	1	0	0	0	0	0
																		ENSMUSG00000077664.1	0	0	0	0	0	0
																		ENSMUSG00000100205.1	0	0	0	0	0	0
																		ENSMUSG00000100592.1	0	0	0	0	0	0
																		ENSMUSG00000094215.2	0	0	0	0	0	0
																		ENSMUSG00000101093.1	0	0	0	0	0	0
																		ENSMUSG00000070960.4	0	1	0	0	0	1
																		ENSMUSG00000088620.1	0	0	0	0	0	0
																		ENSMUSG00000082159.2	0	0	0	0	0	3
																		ENSMUSG00000026058.11	0	1	0	2	3	1
																		ENSMUSG00000064688.1	0	0	0	0	0	0
																		ENSMUSG00000103482.1	0	0	0	0	2	0
																		ENSMUSG00000104498.1	0	1	1	0	0	0
																		ENSMUSG00000104313.1	0	0	0	0	0	0
																		ENSMUSG00000102865.1	0	0	0	4	0	0
																		ENSMUSG00000102321.1	5	0	0	0	2	0
																		ENSMUSG00000091318.2	0	0	0	0	0	0
																		ENSMUSG00000089489.1	0	0	0	0	0	0
																		ENSMUSG00000104433.1	0	0	0	0	0	0
																		ENSMUSG00000089395.1	0	0	0	0	0	0
																		ENSMUSG00000102926.1	0	0	0	0	0	0
																		ENSMUSG00000100497.1	0	0	0	0	2	0
																		ENSMUSG00000102917.1	0	0	0	0	0	0
																		ENSMUSG00000100481.1	3	7	14	0	4	0
																		ENSMUSG00000100590.1	3	0	0	0	0	0
																		ENSMUSG00000088750.1	0	0	0	0	0	0
																		ENSMUSG00000104230.1	0	0	0	0	0	0
																		ENSMUSG00000101754.2	2	0	0	0	0	0
																		ENSMUSG00000065223.1	0	0	0	0	0	0
																		ENSMUSG00000100318.2	0	0	0	0	0	0
																		ENSMUSG00000101612.2	0	0	0	2	0	0
																		ENSMUSG00000065260.1	0	0	0	0	0	0
																		ENSMUSG00000026134.11	101	99	84	46	86	106
																		ENSMUSG00000101682.1	0	0	0	0	0	0
																		ENSMUSG00000102714.1	2	29	15	3	7	16
																		ENSMUSG00000102093.1	0	0	0	0	0	0
																		ENSMUSG00000103746.1	39	39	28	3	44	28
																		ENSMUSG00000102198.1	0	1	0	0	0	1
																		ENSMUSG00000004768.14	592	889	806	500	571	487
																		ENSMUSG00000042215.8	194	192	192	76	113	95
																		ENSMUSG00000103072.1	0	0	2	0	1	0
																		ENSMUSG00000042197.13	865	1556	1316	782	1109	1060
																		ENSMUSG00000081402.4	2	9	5	8	1	2
																		ENSMUSG00000042182.16	0	6	2	0	2	1
																		ENSMUSG00000104416.1	0	0	0	0	0	0
																		ENSMUSG00000026131.20	11052	12975	12088	7976	9087	8376
																		ENSMUSG00000103596.1	4	2	0	2	3	0
																		ENSMUSG00000099382.1	0	0	0	0	0	0
																		ENSMUSG00000084506.1	0	0	1	0	0	1
																		ENSMUSG00000103364.1	38	30	33	4	34	52
																		ENSMUSG00000105982.1	0	3	0	0	0	0
																		ENSMUSG00000096992.3	27	68	20	19	45	38
																		ENSMUSG00000103001.1	7	16	21	0	8	5
																		ENSMUSG00000104397.1	0	0	0	0	0	0
																		ENSMUSG00000102839.1	0	0	0	0	0	0
																		ENSMUSG00000101206.1	0	0	0	0	0	0
																		ENSMUSG00000101462.2	12	8	4	0	1	3
																		ENSMUSG00000102336.1	16	45	46	75	42	38
																		ENSMUSG00000092852.1	0	0	0	0	0	0
																		ENSMUSG00000042111.9	226	270	278	79	170	178
																		ENSMUSG00000101711.1	0	2	1	15	0	0
																		ENSMUSG00000026127.13	307	335	389	188	268	294
																		ENSMUSG00000026126.15	354	582	423	309	357	309
																		ENSMUSG00000100280.2	107	201	159	131	199	199
																		ENSMUSG00000101223.6	0	0	0	6	2	5
																		ENSMUSG00000026125.9	0	0	0	0	0	0
																		ENSMUSG00000101116.1	0	0	0	0	0	0
																		ENSMUSG00000026124.4	0	0	0	0	0	0
																		ENSMUSG00000101803.1	0	0	0	0	0	0
																		ENSMUSG00000037529.13	0	0	0	0	0	0
																		ENSMUSG00000045815.4	0	0	0	0	0	0
																		ENSMUSG00000045174.10	1	8	4	0	3	1
																		ENSMUSG00000100524.1	0	0	0	0	0	0
																		ENSMUSG00000102499.1	0	0	0	0	0	0
																		ENSMUSG00000103521.1	9	2	1	0	0	0
																		ENSMUSG00000104098.1	1	0	2	0	0	0
																		ENSMUSG00000037509.21	91	69	83	46	73	68
																		ENSMUSG00000102537.1	0	1	0	0	0	0
																		ENSMUSG00000102612.1	0	0	0	0	0	0
																		ENSMUSG00000118272.1	0	0	0	0	0	0
																		ENSMUSG00000104002.2	53	33	52	16	26	33
																		ENSMUSG00000037503.12	737	1095	1006	755	888	869
																		ENSMUSG00000104358.1	11	23	15	6	38	34
																		ENSMUSG00000026123.11	697	966	890	578	585	658
																		ENSMUSG00000103716.1	0	4	2	0	0	0
																		ENSMUSG00000103548.1	0	0	2	2	0	0
																		ENSMUSG00000103760.1	0	0	0	0	0	0
																		ENSMUSG00000103997.1	0	0	0	0	0	0
																		ENSMUSG00000077231.1	0	0	0	0	0	0
																		ENSMUSG00000104417.1	0	0	0	1	0	0
																		ENSMUSG00000064601.1	0	0	0	0	0	0
																		ENSMUSG00000101714.1	0	0	0	0	0	0
																		ENSMUSG00000102531.1	0	1	0	1	0	0
																		ENSMUSG00000103096.1	0	0	0	2	0	0
																		ENSMUSG00000102279.1	0	0	0	0	0	0
																		ENSMUSG00000103708.1	0	0	0	0	0	0
																		ENSMUSG00000104201.1	0	0	0	0	0	0
																		ENSMUSG00000102434.1	0	0	0	0	0	0
																		ENSMUSG00000045216.7	855	1084	996	640	799	774
																		ENSMUSG00000104523.1	106	173	178	115	251	234
																		ENSMUSG00000102202.1	28	35	30	27	16	28
																		ENSMUSG00000037470.14	1961	2680	2525	1735	2044	2033
																		ENSMUSG00000098752.1	0	0	0	0	0	0
																		ENSMUSG00000047180.8	28	49	38	163	98	111
																		ENSMUSG00000037447.16	223	264	256	579	632	599
																		ENSMUSG00000102762.1	2	1	1	0	1	0
																		ENSMUSG00000010453.12	1947	1942	1885	1629	1318	1156
																		ENSMUSG00000098680.1	0	0	0	0	0	0
																		ENSMUSG00000037432.15	163	270	295	95	223	177
																		ENSMUSG00000001143.13	1903	2468	2273	1341	1532	1406
																		ENSMUSG00000037408.10	342	320	350	300	225	208
																		ENSMUSG00000104316.1	39	38	16	5	15	23
																		ENSMUSG00000106081.1	0	0	0	0	0	0
																		ENSMUSG00000001138.13	276	275	289	215	210	148
																		ENSMUSG00000102845.1	0	0	0	0	0	0
																		ENSMUSG00000067653.12	6	18	3	2	1	4
																		ENSMUSG00000109510.1	0	0	0	0	0	0
																		ENSMUSG00000079610.9	168	109	147	53	46	99
																		ENSMUSG00000026121.13	774	844	715	645	726	606
																		ENSMUSG00000087589.3	134	165	98	25	122	84
																		ENSMUSG00000046337.17	75	96	79	18	39	44
																		ENSMUSG00000089906.1	2	0	0	0	0	0
																		ENSMUSG00000077939.1	0	0	0	0	0	0
																		ENSMUSG00000061518.11	1080	1350	1180	765	905	876
																		ENSMUSG00000037351.9	2346	2975	2631	1752	1745	1724
																		ENSMUSG00000102416.4	19	13	13	1	9	17
																		ENSMUSG00000104237.1	35	36	25	7	29	16
																		ENSMUSG00000026117.10	7	11	7	21	12	10
																		ENSMUSG00000097291.1	0	0	0	0	0	0
																		ENSMUSG00000026116.11	1422	1888	1540	1107	1122	1163
																		ENSMUSG00000103016.1	5	7	1	14	5	9
																		ENSMUSG00000102930.1	41	43	29	17	27	15
																		ENSMUSG00000103159.1	37	51	70	39	56	35
																		ENSMUSG00000080054.3	2	0	0	0	0	0
																		ENSMUSG00000095944.1	0	0	0	0	0	0
																		ENSMUSG00000050122.19	925	1263	1042	608	617	548
																		ENSMUSG00000103603.1	19	14	13	0	19	14
																		ENSMUSG00000026114.14	0	0	0	0	0	0
																		ENSMUSG00000102231.1	0	0	0	0	0	0
																		ENSMUSG00000026113.17	1698	1682	1526	1007	1011	990
																		ENSMUSG00000086064.1	2	17	13	17	6	17
																		ENSMUSG00000102879.1	1	4	5	0	0	0
																		ENSMUSG00000026112.7	869	985	966	635	797	763
																		ENSMUSG00000026111.15	289	396	339	195	213	352
																		ENSMUSG00000026110.15	611	976	777	713	958	890
																		ENSMUSG00000103948.1	23	22	24	39	28	33
																		ENSMUSG00000087233.1	0	15	6	1	9	9
																		ENSMUSG00000026090.16	1189	1237	1227	713	903	882
																		ENSMUSG00000089767.1	0	3	3	7	7	0
																		ENSMUSG00000104365.1	19	13	8	11	12	13
																		ENSMUSG00000102650.1	54	70	64	15	31	37
																		ENSMUSG00000060771.15	641	962	891	389	509	502
																		ENSMUSG00000097268.1	12	16	5	0	2	4
																		ENSMUSG00000037216.5	47	47	26	20	18	32
																		ENSMUSG00000026088.15	186	222	207	119	193	174
																		ENSMUSG00000026087.11	193	397	300	99	328	354
																		ENSMUSG00000061584.6	9	2	0	1	0	0
																		ENSMUSG00000087374.1	0	0	0	0	0	0
																		ENSMUSG00000026085.11	0	0	0	0	0	0
																		ENSMUSG00000089141.1	0	0	0	0	0	0
																		ENSMUSG00000058407.12	575	739	659	439	558	490
																		ENSMUSG00000026083.12	1839	3161	2959	1500	2533	2156
																		ENSMUSG00000026082.11	676	942	829	545	686	690
																		ENSMUSG00000103804.1	14	59	21	28	26	44
																		ENSMUSG00000102716.1	2	0	0	0	0	3
																		ENSMUSG00000037138.18	1433	1737	1644	994	1115	1072
																		ENSMUSG00000085391.1	18	53	51	19	38	39
																		ENSMUSG00000085280.1	25	21	10	3	14	12
																		ENSMUSG00000087131.7	10	10	19	0	5	7
																		ENSMUSG00000102984.1	5	5	3	8	6	4
																		ENSMUSG00000102541.1	0	0	0	0	0	0
																		ENSMUSG00000103531.1	0	0	0	1	0	0
																		ENSMUSG00000048814.11	202	264	280	107	105	121
																		ENSMUSG00000026080.13	77	75	63	42	29	38
																		ENSMUSG00000103647.1	0	0	0	0	0	0
																		ENSMUSG00000102447.1	0	0	0	0	0	0
																		ENSMUSG00000067604.8	0	1	0	0	0	0
																		ENSMUSG00000026078.10	205	330	367	173	279	284
																		ENSMUSG00000103046.1	57	79	73	40	43	28
																		ENSMUSG00000104188.1	0	0	0	4	0	0
																		ENSMUSG00000103182.1	0	0	0	0	0	0
																		ENSMUSG00000098833.1	0	0	0	0	0	0
																		ENSMUSG00000026077.15	196	361	276	368	415	428
																		ENSMUSG00000092553.1	6	10	8	4	12	15
																		ENSMUSG00000092563.1	19	13	18	11	48	63
																		ENSMUSG00000073702.11	2076	2607	2330	1155	1301	1230
																		ENSMUSG00000003134.10	420	450	386	284	294	240
																		ENSMUSG00000102607.1	3	15	15	16	27	4
																		ENSMUSG00000065629.2	0	0	0	0	0	0
																		ENSMUSG00000104827.1	0	0	0	0	0	0
																		ENSMUSG00000003135.15	404	469	421	274	307	284
																		ENSMUSG00000085894.1	15	20	12	16	13	22
																		ENSMUSG00000077704.1	22	12	11	29	22	27
																		ENSMUSG00000048234.13	300	493	500	295	401	462
																		ENSMUSG00000064936.1	0	8	5	19	6	8
																		ENSMUSG00000102471.1	0	0	0	0	0	0
																		ENSMUSG00000050967.5	0	2	1	0	11	5
																		ENSMUSG00000097083.1	0	0	0	0	0	0
																		ENSMUSG00000057173.8	5	0	0	0	0	0
																		ENSMUSG00000091937.3	0	0	0	0	0	0
																		ENSMUSG00000101634.6	0	0	1	0	6	0
																		ENSMUSG00000026074.15	1373	1694	1580	1212	1148	1215
																		ENSMUSG00000102985.1	0	2	0	0	0	1
																		ENSMUSG00000026073.13	11	5	7	34	47	30
																		ENSMUSG00000097899.2	4	12	20	16	11	3
																		ENSMUSG00000102975.1	19	2	2	8	26	9
																		ENSMUSG00000026072.12	88	159	179	99	137	125
																		ENSMUSG00000103560.1	13	12	21	13	19	39
																		ENSMUSG00000070942.8	133	130	104	58	117	103
																		ENSMUSG00000103230.1	9	12	18	12	0	8
																		ENSMUSG00000026069.15	22	6	17	24	26	26
																		ENSMUSG00000026070.15	26	54	41	64	57	124
																		ENSMUSG00000026068.11	9	19	21	40	58	49
																		ENSMUSG00000104441.1	0	0	0	0	0	0
																		ENSMUSG00000026065.8	17	24	17	14	18	19
																		ENSMUSG00000102676.1	6	0	0	0	0	0
																		ENSMUSG00000026062.12	481	593	545	320	345	363
																		ENSMUSG00000103679.1	0	2	1	2	0	0
																		ENSMUSG00000103270.1	35	21	33	10	15	26
																		ENSMUSG00000041945.12	133	143	156	93	115	93
																		ENSMUSG00000079588.3	0	2	0	0	0	1
																		ENSMUSG00000094136.2	0	0	0	0	0	0
																		ENSMUSG00000104072.1	0	0	4	0	0	0
																		ENSMUSG00000100185.1	15	0	0	1	6	0
																		ENSMUSG00000100832.1	12	2	0	1	0	0
																		ENSMUSG00000100178.1	2	0	0	12	0	0
																		ENSMUSG00000101877.1	0	0	0	3	0	0
																		ENSMUSG00000053640.2	0	0	0	0	0	0
																		ENSMUSG00000101919.1	0	0	0	0	0	0
																		ENSMUSG00000101299.2	0	0	0	0	0	0
																		ENSMUSG00000100180.1	0	0	0	0	0	0
																		ENSMUSG00000103106.1	0	0	0	0	0	0
																		ENSMUSG00000060424.14	0	2	0	0	0	3
																		ENSMUSG00000104199.1	0	0	0	1	0	0
																		ENSMUSG00000045515.4	5	5	18	4	2	9
																		ENSMUSG00000093436.6	0	0	0	11	0	0
																		ENSMUSG00000097063.3	0	4	0	0	0	0
																		ENSMUSG00000099784.1	0	0	0	0	0	0
																		ENSMUSG00000060679.14	563	781	856	408	791	717
																		ENSMUSG00000077448.1	0	0	0	0	0	0
																		ENSMUSG00000041907.9	0	9	13	1	3	12
																		ENSMUSG00000089088.1	0	0	0	0	0	0
																		ENSMUSG00000070939.9	557	840	749	453	584	528
																		ENSMUSG00000100269.1	0	0	0	0	0	4
																		ENSMUSG00000041878.3	11	31	30	22	9	19
																		ENSMUSG00000010290.7	171	299	244	97	237	196
																		ENSMUSG00000008136.14	46	50	56	23	32	34
																		ENSMUSG00000094497.1	0	0	1	0	0	4
																		ENSMUSG00000099576.1	0	0	0	7	0	0
																		ENSMUSG00000099694.1	0	0	0	0	0	0
																		ENSMUSG00000101923.1	0	0	0	0	0	0
																		ENSMUSG00000066877.11	415	724	595	383	478	484
																		ENSMUSG00000103422.1	78	63	39	24	68	60
																		ENSMUSG00000103945.1	50	85	54	43	29	47
																		ENSMUSG00000026051.8	12	32	39	0	6	11
																		ENSMUSG00000100764.1	4	17	19	20	5	15
																		ENSMUSG00000100635.1	0	6	0	2	2	6
																		ENSMUSG00000100480.1	7	31	16	19	22	11
																		ENSMUSG00000057363.12	638	838	807	556	993	850
																		ENSMUSG00000090243.1	14	7	18	14	18	23
																		ENSMUSG00000100701.1	1	4	2	1	1	2
																		ENSMUSG00000101395.1	2	0	0	0	0	0
																		ENSMUSG00000088848.1	0	0	0	0	0	0
																		ENSMUSG00000095757.1	0	0	3	0	1	0
																		ENSMUSG00000041763.14	854	1122	887	567	757	655
																		ENSMUSG00000047343.4	6	6	14	11	4	14
																		ENSMUSG00000090106.1	0	0	0	0	3	0
																		ENSMUSG00000091844.2	11	20	14	54	16	35
																		ENSMUSG00000026049.11	61	50	40	57	62	36
																		ENSMUSG00000101104.6	0	0	0	0	0	0
																		ENSMUSG00000026047.13	107	114	77	71	86	46
																		ENSMUSG00000041684.11	190	230	207	108	100	144
																		ENSMUSG00000026048.16	655	726	715	420	489	433
																		ENSMUSG00000046828.3	0	0	0	0	0	0
																		ENSMUSG00000089703.1	0	0	0	1	0	0
																		ENSMUSG00000100966.1	0	0	0	0	0	0
																		ENSMUSG00000100769.1	0	0	0	0	0	0
																		ENSMUSG00000101567.1	0	0	0	0	0	0
																		ENSMUSG00000056870.9	87	134	128	30	80	53
																		ENSMUSG00000102319.1	53	88	78	16	13	9
																		ENSMUSG00000089877.1	3	8	3	0	0	0
																		ENSMUSG00000101701.1	0	0	1	0	0	1
																		ENSMUSG00000103071.1	0	3	7	0	2	1
																		ENSMUSG00000100434.1	0	0	1	0	0	0
																		ENSMUSG00000100013.1	0	0	0	0	0	0
																		ENSMUSG00000101251.1	0	0	0	1	0	0
																		ENSMUSG00000101937.1	0	0	0	0	0	0
																		ENSMUSG00000026043.18	1017	1335	1289	462	506	672
																		ENSMUSG00000105211.1	0	0	0	0	0	0
																		ENSMUSG00000026042.16	356	454	431	491	527	525
																		ENSMUSG00000104476.1	49	36	39	26	23	51
																		ENSMUSG00000100218.1	0	0	0	0	0	1
																		ENSMUSG00000100361.1	0	0	0	0	0	0
																		ENSMUSG00000100894.1	0	0	0	0	0	0
																		ENSMUSG00000095121.1	0	0	0	0	0	0
																		ENSMUSG00000065255.1	0	0	0	0	3	0
																		ENSMUSG00000100843.1	0	0	0	0	0	0
																		ENSMUSG00000087764.1	0	0	0	0	0	0
																		ENSMUSG00000025995.16	198	295	263	152	248	163
																		ENSMUSG00000099850.1	0	1	0	4	0	0
																		ENSMUSG00000084817.3	11	39	32	2	28	22
																		ENSMUSG00000098549.1	0	2	1	0	0	0
																		ENSMUSG00000099381.1	0	0	3	0	0	0
																		ENSMUSG00000025993.10	57	85	98	35	62	138
																		ENSMUSG00000099946.1	0	0	0	0	0	0
																		ENSMUSG00000070896.2	0	0	0	0	0	0
																		ENSMUSG00000090682.4	0	1	0	0	0	0
																		ENSMUSG00000044457.8	0	0	3	10	0	0
																		ENSMUSG00000099432.1	0	0	1	1	0	0
																		ENSMUSG00000041144.12	345	640	562	328	372	381
																		ENSMUSG00000096047.1	3	0	0	0	0	0
																		ENSMUSG00000101262.1	0	3	7	1	5	0
																		ENSMUSG00000101337.6	306	342	372	180	258	240
																		ENSMUSG00000025986.6	395	672	553	363	511	417
																		ENSMUSG00000100213.1	46	78	72	60	41	37
																		ENSMUSG00000103129.1	34	50	31	40	44	47
																		ENSMUSG00000100160.1	0	0	0	0	0	0
																		ENSMUSG00000101921.1	0	0	0	0	0	0
																		ENSMUSG00000101447.1	9	0	0	0	0	0
																		ENSMUSG00000081185.1	7	0	2	0	0	0
																		ENSMUSG00000103246.1	0	0	0	0	0	0
																		ENSMUSG00000098876.1	0	0	0	0	0	0
																		ENSMUSG00000100530.1	0	0	0	0	0	0
																		ENSMUSG00000104067.1	0	0	0	0	0	0
																		ENSMUSG00000100033.1	2	3	2	1	1	1
																		ENSMUSG00000094968.1	0	0	0	0	0	0
																		ENSMUSG00000088017.1	0	0	0	0	0	0
																		ENSMUSG00000101996.1	0	0	0	0	0	0
																		ENSMUSG00000096973.1	0	0	0	0	0	0
																		ENSMUSG00000064943.1	22	5	20	16	5	1
																		ENSMUSG00000100866.1	0	0	0	0	0	0
																		ENSMUSG00000101721.1	0	0	0	0	0	0
																		ENSMUSG00000099376.1	0	0	0	0	0	0
																		ENSMUSG00000097883.1	0	0	0	0	0	0
																		ENSMUSG00000092790.1	0	0	0	0	0	0
																		ENSMUSG00000099698.1	0	0	0	0	0	0
																		ENSMUSG00000099454.1	0	0	0	0	1	0
																		ENSMUSG00000051616.14	1	0	0	8	0	0
																		ENSMUSG00000099627.1	0	0	0	0	0	0
																		ENSMUSG00000099577.1	0	0	0	0	0	0
																		ENSMUSG00000099882.1	0	0	0	0	0	0
																		ENSMUSG00000101760.1	0	0	0	0	0	0
																		ENSMUSG00000099608.1	4	0	0	0	0	0
																		ENSMUSG00000099864.1	0	0	0	0	0	0
																		ENSMUSG00000098249.1	0	0	0	0	0	0
																		ENSMUSG00000100451.1	0	0	0	0	0	0
																		ENSMUSG00000099941.1	0	0	0	1	0	0
																		ENSMUSG00000084531.1	0	0	0	0	0	0
																		ENSMUSG00000100816.1	0	0	0	0	0	0
																		ENSMUSG00000026109.14	9	0	7	5	3	0
																		ENSMUSG00000100671.1	0	0	0	9	0	0
																		ENSMUSG00000092906.1	0	0	0	0	0	0
																		ENSMUSG00000101242.1	0	0	0	0	0	0
																		ENSMUSG00000099924.1	0	0	1	0	0	0
																		ENSMUSG00000099625.1	1	5	0	2	0	0
																		ENSMUSG00000101799.1	5	0	0	20	0	1
																		ENSMUSG00000045954.7	125	136	122	62	49	67
																		ENSMUSG00000099741.1	0	0	0	0	0	0
																		ENSMUSG00000101702.1	6	2	0	0	1	0
																		ENSMUSG00000026107.11	234	389	282	339	408	386
																		ENSMUSG00000099413.1	1	3	7	12	4	4
																		ENSMUSG00000103424.1	0	2	0	1	0	0
																		ENSMUSG00000101741.1	0	5	2	2	3	5
																		ENSMUSG00000018417.14	946	1254	1215	896	1248	1094
																		ENSMUSG00000101724.1	14	12	9	12	14	17
																		ENSMUSG00000100313.1	8	28	20	39	33	25
																		ENSMUSG00000100696.1	0	0	0	0	0	0
																		ENSMUSG00000099135.1	0	0	0	0	0	0
																		ENSMUSG00000072324.4	0	0	0	0	0	0
																		ENSMUSG00000062939.11	26	18	22	11	11	22
																		ENSMUSG00000101628.1	0	0	0	0	0	1
																		ENSMUSG00000078291.1	0	0	0	2	0	0
																		ENSMUSG00000109599.1	0	4	10	0	11	0
																		ENSMUSG00000026104.14	95	133	115	168	142	136
																		ENSMUSG00000099569.1	0	3	2	0	0	1
																		ENSMUSG00000026103.14	1335	2227	1909	1046	1500	1436
																		ENSMUSG00000099648.1	0	0	0	0	0	0
																		ENSMUSG00000065192.1	0	1	0	0	0	0
																		ENSMUSG00000002881.14	414	612	561	495	546	634
																		ENSMUSG00000097833.1	2	1	0	0	0	0
																		ENSMUSG00000101501.1	11	10	5	7	3	1
																		ENSMUSG00000100120.1	4	9	0	0	7	0
																		ENSMUSG00000099878.1	6	15	14	4	13	8
																		ENSMUSG00000100007.1	1	0	1	0	1	3
																		ENSMUSG00000043015.15	101	151	188	41	100	120
																		ENSMUSG00000103630.1	54	24	19	30	6	21
																		ENSMUSG00000041439.15	1644	2046	1925	1179	1182	1210
																		ENSMUSG00000100302.1	39	77	66	15	55	40
																		ENSMUSG00000100230.1	0	0	0	0	0	1
																		ENSMUSG00000026102.9	254	437	418	180	372	260
																		ENSMUSG00000041426.12	649	560	563	198	306	326
																		ENSMUSG00000089802.1	7	3	4	0	0	0
																		ENSMUSG00000043629.12	71	126	95	83	95	65
																		ENSMUSG00000026100.6	42	26	18	44	50	38
																		ENSMUSG00000089334.1	0	0	0	0	0	0
																		ENSMUSG00000060715.9	25	18	16	2	7	5
																		ENSMUSG00000026098.13	142	212	201	99	126	107
																		ENSMUSG00000100763.1	2	0	0	0	0	0
																		ENSMUSG00000026097.9	90	182	151	81	138	100
																		ENSMUSG00000100679.1	0	0	0	0	0	0
																		ENSMUSG00000026096.14	75	128	111	55	88	82
																		ENSMUSG00000099913.1	0	0	3	0	0	0
																		ENSMUSG00000101838.6	0	0	0	0	2	1
																		ENSMUSG00000026095.15	5	20	31	0	14	13
																		ENSMUSG00000117809.1	0	0	0	0	0	0
																		ENSMUSG00000100267.1	0	0	0	0	0	0
																		ENSMUSG00000099450.1	0	0	0	0	0	0
																		ENSMUSG00000100069.1	0	0	0	0	0	0
																		ENSMUSG00000096141.2	193	285	334	266	264	220
																		ENSMUSG00000092657.1	0	1	0	2	0	0
																		ENSMUSG00000026094.14	182	219	220	159	168	186
																		ENSMUSG00000102405.1	0	0	4	0	0	0
																		ENSMUSG00000042807.15	1110	1376	1323	719	816	800
																		ENSMUSG00000098443.1	0	0	0	0	0	0
																		ENSMUSG00000087949.1	3	0	3	0	0	0
																		ENSMUSG00000102868.1	31	108	107	56	62	88
																		ENSMUSG00000094013.1	0	0	5	0	2	1
																		ENSMUSG00000025983.11	49	67	67	53	82	62
																		ENSMUSG00000041303.7	340	600	484	229	379	323
																		ENSMUSG00000109809.1	0	0	0	0	0	1
																		ENSMUSG00000073678.4	307	314	277	173	214	180
																		ENSMUSG00000104136.1	26	36	19	11	18	17
																		ENSMUSG00000101130.1	0	0	0	0	1	0
																		ENSMUSG00000052331.14	690	916	670	423	470	468
																		ENSMUSG00000101674.6	0	9	23	0	10	13
																		ENSMUSG00000102503.1	51	100	61	50	41	46
																		ENSMUSG00000089245.1	0	0	0	0	0	2
																		ENSMUSG00000102642.1	60	101	98	11	44	41
																		ENSMUSG00000025982.13	3468	5549	4989	2983	4209	3973
																		ENSMUSG00000103030.1	3	0	2	0	2	4
																		ENSMUSG00000025981.13	111	236	207	290	363	351
																		ENSMUSG00000101122.1	16	11	29	1	21	17
																		ENSMUSG00000025980.14	1150	1735	1399	844	1006	1151
																		ENSMUSG00000073676.4	192	407	439	151	377	430
																		ENSMUSG00000100736.1	0	5	16	3	0	0
																		ENSMUSG00000089670.1	1	1	4	1	1	2
																		ENSMUSG00000025979.13	300	504	421	184	370	369
																		ENSMUSG00000061863.6	0	0	0	0	0	0
																		ENSMUSG00000025978.14	36	56	53	32	30	25
																		ENSMUSG00000097649.2	8	5	6	0	7	5
																		ENSMUSG00000046994.9	121	222	222	82	129	151
																		ENSMUSG00000025977.15	2	0	1	0	0	0
																		ENSMUSG00000100215.1	3	4	3	4	3	1
																		ENSMUSG00000101945.1	0	0	0	0	0	0
																		ENSMUSG00000101085.1	0	0	0	0	0	0
																		ENSMUSG00000038349.10	365	435	405	178	275	284
																		ENSMUSG00000102145.1	131	144	162	78	98	62
																		ENSMUSG00000100309.1	0	5	1	0	0	2
																		ENSMUSG00000102831.1	34	59	41	13	20	31
																		ENSMUSG00000099950.1	1	0	0	0	0	0
																		ENSMUSG00000102491.1	0	0	0	0	0	0
																		ENSMUSG00000100372.1	0	0	0	0	0	0
																		ENSMUSG00000100944.1	0	0	0	0	0	0
																		ENSMUSG00000101332.1	0	0	0	6	0	0
																		ENSMUSG00000045336.5	4	0	0	0	0	0
																		ENSMUSG00000038331.15	88	86	131	103	55	89
																		ENSMUSG00000087022.4	16	24	11	3	21	8
																		ENSMUSG00000104310.1	2	0	0	0	2	0
																		ENSMUSG00000094128.1	0	0	0	0	0	1
																		ENSMUSG00000099945.1	0	0	0	0	0	0
																		ENSMUSG00000101429.1	0	1	0	0	0	0
																		ENSMUSG00000101129.1	0	0	1	0	0	0
																		ENSMUSG00000097519.2	0	2	0	0	0	10
																		ENSMUSG00000038323.3	110	85	91	53	89	75
																		ENSMUSG00000048495.16	88	90	111	57	62	51
																		ENSMUSG00000025971.6	160	212	216	145	152	185
																		ENSMUSG00000077776.1	0	0	0	0	0	0
																		ENSMUSG00000088353.1	0	0	0	0	0	0
																		ENSMUSG00000101826.1	0	0	0	0	0	0
																		ENSMUSG00000102685.1	1	0	0	0	0	0
																		ENSMUSG00000101151.1	0	0	0	0	0	0
																		ENSMUSG00000038305.15	169	351	327	215	267	270
																		ENSMUSG00000091283.1	0	1	0	0	4	0
																		ENSMUSG00000054770.16	271	290	300	212	236	195
																		ENSMUSG00000026039.9	20	49	52	36	23	27
																		ENSMUSG00000063558.4	267	423	320	105	76	60
																		ENSMUSG00000064294.12	3953	4297	4209	1371	1496	1677
																		ENSMUSG00000089275.1	2	0	1	0	0	0
																		ENSMUSG00000038242.12	31	73	47	40	42	75
																		ENSMUSG00000089822.1	26	37	26	8	24	24
																		ENSMUSG00000079554.2	16278	20272	18699	7283	8008	7525
																		ENSMUSG00000103839.1	73	104	88	32	49	30
																		ENSMUSG00000051223.14	1424	1913	1722	1080	1327	1345
																		ENSMUSG00000026034.17	2822	4032	3570	2137	3141	2920
																		ENSMUSG00000026035.15	79	153	126	75	95	101
																		ENSMUSG00000026036.17	100	174	159	99	135	93
																		ENSMUSG00000026037.14	461	709	584	226	460	468
																		ENSMUSG00000094245.1	14	8	3	0	3	1
																		ENSMUSG00000085054.2	55	90	107	14	63	68
																		ENSMUSG00000038174.14	715	958	778	472	671	689
																		ENSMUSG00000026032.8	216	315	235	89	191	200
																		ENSMUSG00000100202.1	0	0	0	0	0	0
																		ENSMUSG00000099490.1	0	0	0	0	0	0
																		ENSMUSG00000059647.5	14	113	105	10	128	100
																		ENSMUSG00000047528.13	14	22	10	14	3	5
																		ENSMUSG00000102059.1	19	43	35	16	14	21
																		ENSMUSG00000101046.1	0	0	0	0	0	0
																		ENSMUSG00000026031.15	1026	1131	1056	670	816	849
																		ENSMUSG00000100236.1	9	0	4	0	3	0
																		ENSMUSG00000026029.14	142	143	152	132	118	103
																		ENSMUSG00000102719.1	23	23	34	18	13	24
																		ENSMUSG00000099719.1	0	3	0	6	0	0
																		ENSMUSG00000026028.12	1787	2065	1826	1608	1588	1394
																		ENSMUSG00000026027.13	225	237	223	135	172	177
																		ENSMUSG00000072295.7	4	10	20	7	8	6
																		ENSMUSG00000047383.8	0	0	0	0	0	0
																		ENSMUSG00000099752.1	0	0	0	0	0	0
																		ENSMUSG00000077616.1	0	0	1	0	0	0
																		ENSMUSG00000038079.14	293	447	464	301	353	266
																		ENSMUSG00000097573.2	72	53	56	48	45	16
																		ENSMUSG00000079550.9	10	28	17	27	19	29
																		ENSMUSG00000101586.1	14	18	11	0	6	17
																		ENSMUSG00000099563.1	0	0	0	0	1	0
																		ENSMUSG00000026024.14	450	578	498	472	463	318
																		ENSMUSG00000026023.16	1	21	23	12	14	17
																		ENSMUSG00000099922.1	0	0	0	5	0	0
																		ENSMUSG00000104502.1	0	3	3	0	0	0
																		ENSMUSG00000041075.8	261	431	345	163	216	254
																		ENSMUSG00000097819.1	1	4	11	7	8	9
																		ENSMUSG00000047361.16	476	694	624	269	332	360
																		ENSMUSG00000099811.6	5	6	10	14	10	0
																		ENSMUSG00000101409.1	0	0	0	0	0	0
																		ENSMUSG00000026021.15	727	1076	1122	521	1075	854
																		ENSMUSG00000089276.1	6	0	0	0	0	0
																		ENSMUSG00000103821.1	6	48	32	29	27	19
																		ENSMUSG00000101400.1	14	10	9	0	2	3
																		ENSMUSG00000026020.9	348	680	604	279	471	456
																		ENSMUSG00000077345.1	3	2	4	9	1	2
																		ENSMUSG00000077358.1	0	0	0	0	0	0
																		ENSMUSG00000089512.3	1	0	0	2	6	2
																		ENSMUSG00000089093.3	3	20	6	12	15	9
																		ENSMUSG00000067336.6	4440	6078	5379	3047	3740	3716
																		ENSMUSG00000104052.1	62	77	62	22	51	39
																		ENSMUSG00000103131.1	7	2	0	0	0	0
																		ENSMUSG00000041040.12	436	583	492	201	402	363
																		ENSMUSG00000103696.1	57	112	93	64	53	58
																		ENSMUSG00000100901.1	5	9	4	6	1	9
																		ENSMUSG00000026018.12	26	26	34	6	27	30
																		ENSMUSG00000026019.15	182	231	205	153	174	214
																		ENSMUSG00000026017.13	262	372	395	130	279	242
																		ENSMUSG00000082609.1	17	3	9	0	4	8
																		ENSMUSG00000073664.11	1836	2981	2624	1617	1986	1829
																		ENSMUSG00000100516.1	0	2	0	0	0	0
																		ENSMUSG00000049439.13	138	215	202	155	174	163
																		ENSMUSG00000103822.1	0	9	13	0	12	7
																		ENSMUSG00000026782.15	519	791	717	397	476	516
																		ENSMUSG00000026014.15	779	1067	958	534	779	747
																		ENSMUSG00000081562.1	0	14	1	5	2	2
																		ENSMUSG00000084400.1	15	5	6	2	2	3
																		ENSMUSG00000082160.1	0	0	0	0	0	0
																		ENSMUSG00000103215.1	0	0	0	0	0	0
																		ENSMUSG00000088973.1	0	0	0	0	0	0
																		ENSMUSG00000084151.1	0	0	0	0	0	6
																		ENSMUSG00000101188.1	57	240	204	70	405	311
																		ENSMUSG00000026012.2	12	6	3	6	0	4
																		ENSMUSG00000086795.1	0	0	0	0	0	0
																		ENSMUSG00000085965.1	0	0	0	0	0	0
																		ENSMUSG00000104069.1	0	0	0	0	0	0
																		ENSMUSG00000083118.1	0	0	0	0	0	0
																		ENSMUSG00000083355.1	0	0	0	0	0	0
																		ENSMUSG00000102549.1	0	0	0	0	0	0
																		ENSMUSG00000026011.13	0	0	0	2	2	11
																		ENSMUSG00000081382.1	8	4	5	1	2	4
																		ENSMUSG00000080800.1	0	0	0	0	0	0
																		ENSMUSG00000026009.14	3	12	3	3	5	5
																		ENSMUSG00000102561.1	4	0	2	0	2	0
																		ENSMUSG00000082804.3	1	0	0	2	0	0
																		ENSMUSG00000082661.1	0	0	0	0	0	0
																		ENSMUSG00000080785.1	0	0	0	0	0	2
																		ENSMUSG00000100893.1	0	0	2	8	0	0
																		ENSMUSG00000085248.2	0	0	2	0	0	0
																		ENSMUSG00000085447.1	0	1	0	9	0	0
																		ENSMUSG00000086408.1	0	0	5	0	1	2
																		ENSMUSG00000089546.1	0	0	0	0	0	0
																		ENSMUSG00000100965.1	2	0	0	0	0	0
																		ENSMUSG00000102168.1	0	0	0	0	0	0
																		ENSMUSG00000100381.1	0	0	0	0	0	0
																		ENSMUSG00000086009.1	0	0	0	0	0	0
																		ENSMUSG00000052062.14	592	712	704	288	446	375
																		ENSMUSG00000103656.1	39	35	22	10	18	22
																		ENSMUSG00000104402.1	27	40	33	22	14	25
																		ENSMUSG00000104081.1	4	10	13	8	3	10
																		ENSMUSG00000085842.7	5	24	6	7	12	13
																		ENSMUSG00000103002.1	49	49	24	24	31	6
																		ENSMUSG00000100344.1	4	4	8	2	3	4
																		ENSMUSG00000101509.1	6	0	2	2	3	11
																		ENSMUSG00000085019.2	18	35	34	5	36	21
																		ENSMUSG00000102359.1	3	7	10	5	23	9
																		ENSMUSG00000085400.1	12	4	1	0	0	5
																		ENSMUSG00000100750.1	0	0	2	6	0	0
																		ENSMUSG00000081950.1	0	0	0	0	0	0
																		ENSMUSG00000084333.1	2	1	0	0	0	0
																		ENSMUSG00000025969.15	817	1272	1076	628	831	776
																		ENSMUSG00000100811.1	1	0	4	0	3	2
																		ENSMUSG00000103032.1	28	33	33	20	24	30
																		ENSMUSG00000100426.1	3	0	0	0	0	0
																		ENSMUSG00000040865.15	1723	2025	1884	1169	1320	1384
																		ENSMUSG00000104991.1	0	0	0	0	0	0
																		ENSMUSG00000088953.1	0	0	0	0	0	1
																		ENSMUSG00000081617.1	0	0	0	0	0	0
																		ENSMUSG00000081429.1	0	0	0	0	0	0
																		ENSMUSG00000084799.7	232	374	348	180	213	223
																		ENSMUSG00000101599.1	634	977	781	320	497	487
																		ENSMUSG00000025968.16	1274	1809	1524	1119	1233	1136
																		ENSMUSG00000077884.2	0	0	0	0	0	0
																		ENSMUSG00000025967.16	909	1253	1315	973	979	1051
																		ENSMUSG00000098850.1	0	0	0	0	0	0
																		ENSMUSG00000064612.2	0	0	0	0	0	0
																		ENSMUSG00000105060.1	0	0	0	0	0	0
																		ENSMUSG00000064602.1	8	18	3	6	6	13
																		ENSMUSG00000046856.13	3	0	0	3	0	0
																		ENSMUSG00000094290.2	0	0	0	0	0	0
																		ENSMUSG00000086730.2	0	0	0	0	0	0
																		ENSMUSG00000102536.1	0	0	0	0	0	0
																		ENSMUSG00000087561.7	9	0	0	0	0	0
																		ENSMUSG00000092705.1	0	0	0	0	0	0
																		ENSMUSG00000027520.16	17	41	47	44	37	33
																		ENSMUSG00000094214.1	0	0	0	0	0	0
																		ENSMUSG00000083039.1	0	0	0	0	0	0
																		ENSMUSG00000081643.1	0	3	2	0	0	2
																		ENSMUSG00000025964.15	1121	1531	1448	766	802	762
																		ENSMUSG00000087823.1	0	4	0	0	4	13
																		ENSMUSG00000115378.1	0	1	1	0	0	0
																		ENSMUSG00000069085.5	24	24	16	4	27	4
																		ENSMUSG00000083066.1	2	0	0	0	0	0
																		ENSMUSG00000025963.5	95	181	161	73	100	97
																		ENSMUSG00000025962.15	82	214	170	130	118	113
																		ENSMUSG00000025961.1	5	0	0	0	1	3
																		ENSMUSG00000080817.1	3	0	0	0	0	0
																		ENSMUSG00000082373.2	1	1	1	1	0	0
																		ENSMUSG00000044689.5	0	0	0	0	0	0
																		ENSMUSG00000025959.13	1208	1816	1643	749	1114	888
																		ENSMUSG00000098487.1	0	0	0	0	0	3
																		ENSMUSG00000086836.1	4	14	7	0	5	15
																		ENSMUSG00000086721.2	0	2	2	0	0	1
																		ENSMUSG00000101895.1	2	0	4	0	0	0
																		ENSMUSG00000093228.1	0	0	0	0	0	0
																		ENSMUSG00000099658.1	0	0	0	0	0	0
																		ENSMUSG00000025958.14	1359	1860	1648	930	1000	934
																		ENSMUSG00000025956.10	217	225	173	140	73	153
																		ENSMUSG00000101832.1	4	6	6	14	10	2
																		ENSMUSG00000100437.1	0	0	1	1	0	0
																		ENSMUSG00000087213.2	50	37	41	29	16	10
																		ENSMUSG00000070871.10	745	796	782	471	546	588
																		ENSMUSG00000045005.9	112	128	97	125	166	110
																		ENSMUSG00000102140.1	4	9	5	4	12	12
																		ENSMUSG00000051344.13	1289	1442	1211	696	820	715
																		ENSMUSG00000097264.1	0	4	2	0	0	0
																		ENSMUSG00000084416.3	20	40	37	10	14	16
																		ENSMUSG00000077471.1	0	0	0	0	0	0
																		ENSMUSG00000025955.13	5	0	0	3	1	0
																		ENSMUSG00000090042.1	0	0	0	0	0	0
																		ENSMUSG00000070870.6	0	0	0	0	0	0
																		ENSMUSG00000067299.11	0	0	0	0	0	0
																		ENSMUSG00000025952.15	4	0	0	0	0	0
																		ENSMUSG00000073658.4	0	1	1	0	0	0
																		ENSMUSG00000100774.1	0	0	0	0	0	0
																		ENSMUSG00000044429.8	0	0	0	0	0	0
																		ENSMUSG00000100846.1	0	0	0	0	0	0
																		ENSMUSG00000044816.10	0	0	0	0	0	0
																		ENSMUSG00000025950.16	2459	2933	2698	1409	1885	1755
																		ENSMUSG00000025949.16	967	1204	1073	723	844	803
																		ENSMUSG00000025946.13	0	0	8	0	0	2
																		ENSMUSG00000100503.1	0	0	0	0	0	0
																		ENSMUSG00000100504.1	0	0	0	0	0	0
																		ENSMUSG00000099383.1	0	0	0	0	0	0
																		ENSMUSG00000100340.1	0	0	0	0	0	0
																		ENSMUSG00000100439.1	0	0	0	0	0	0
																		ENSMUSG00000099819.1	0	0	0	0	0	0
																		ENSMUSG00000082565.1	0	0	0	0	0	0
																		ENSMUSG00000082774.1	0	2	0	0	0	0
																		ENSMUSG00000025945.11	0	0	0	0	0	0
																		ENSMUSG00000081623.1	0	0	2	0	0	0
																		ENSMUSG00000083242.1	0	0	0	0	0	0
																		ENSMUSG00000083289.1	0	0	0	0	0	0
																		ENSMUSG00000015222.18	1752	2243	2077	1279	1721	1459
																		ENSMUSG00000088850.1	1	4	2	0	5	1
																		ENSMUSG00000073656.4	23	12	11	0	8	16
																		ENSMUSG00000065694.1	0	1	2	0	6	0
																		ENSMUSG00000055567.18	266	340	347	128	133	114
																		ENSMUSG00000103375.1	0	0	0	0	0	3
																		ENSMUSG00000026005.15	387	593	546	226	361	354
																		ENSMUSG00000026004.15	364	536	404	217	320	260
																		ENSMUSG00000102559.1	59	55	41	42	51	34
																		ENSMUSG00000102374.1	45	55	69	56	36	91
																		ENSMUSG00000102776.1	55	161	103	29	71	91
																		ENSMUSG00000082057.1	16	32	57	2	15	30
																		ENSMUSG00000103706.1	104	147	125	59	95	150
																		ENSMUSG00000103756.1	10	34	12	19	19	51
																		ENSMUSG00000103382.1	4	15	0	19	7	3
																		ENSMUSG00000103553.1	22	26	23	7	22	16
																		ENSMUSG00000026003.5	997	1339	1197	780	1065	980
																		ENSMUSG00000082769.3	16	8	14	11	13	11
																		ENSMUSG00000089420.2	0	9	0	0	0	1
																		ENSMUSG00000077328.1	0	0	0	0	0	0
																		ENSMUSG00000061816.15	0	8	2	0	7	0
																		ENSMUSG00000094191.1	3	7	5	8	0	0
																		ENSMUSG00000082212.1	0	0	2	0	0	0
																		ENSMUSG00000026000.16	276	399	338	165	278	258
																		ENSMUSG00000025991.8	4	32	5	0	8	1433
																		ENSMUSG00000086204.1	0	0	0	0	0	0
																		ENSMUSG00000077745.1	0	0	0	0	0	0
																		ENSMUSG00000082473.1	0	0	0	0	0	0
																		ENSMUSG00000095282.1	0	0	0	0	0	0
																		ENSMUSG00000085075.1	3	0	0	0	0	0
																		ENSMUSG00000104395.1	0	0	0	4	0	0
																		ENSMUSG00000096031.1	0	0	0	0	0	0
																		ENSMUSG00000087329.3	0	0	0	0	0	0
																		ENSMUSG00000062209.15	11	5	2	1	0	6
																		ENSMUSG00000102449.1	2	0	0	0	0	0
																		ENSMUSG00000083795.1	0	0	0	0	0	0
																		ENSMUSG00000080539.1	0	0	0	0	0	0
																		ENSMUSG00000103307.1	1	0	2	0	0	0
																		ENSMUSG00000104508.1	0	0	0	0	0	0
																		ENSMUSG00000103642.1	4	0	0	0	0	0
																		ENSMUSG00000103809.1	0	0	0	8	0	0
																		ENSMUSG00000087514.1	0	0	0	0	0	0
																		ENSMUSG00000084332.1	0	5	0	3	0	0
																		ENSMUSG00000101387.1	5	0	0	0	0	0
																		ENSMUSG00000099804.1	20	20	17	41	27	8
																		ENSMUSG00000100354.1	12	29	12	14	8	15
																		ENSMUSG00000101156.1	8	24	14	2	25	30
																		ENSMUSG00000025997.13	1086	1470	1328	568	908	882
																		ENSMUSG00000100815.1	34	94	107	68	52	57
																		ENSMUSG00000099954.1	165	114	130	42	85	69
																		ENSMUSG00000103402.1	0	0	3	0	0	0
																		ENSMUSG00000053153.14	887	1077	1037	651	805	715
																		ENSMUSG00000089345.1	0	0	0	0	0	0
																		ENSMUSG00000080524.1	0	0	0	0	0	0
																		ENSMUSG00000101730.1	0	0	0	0	0	0
																		ENSMUSG00000103052.1	5	3	0	8	3	5
																		ENSMUSG00000104287.1	0	3	3	7	1	2
																		ENSMUSG00000075952.1	3	6	0	0	0	0
																		ENSMUSG00000045648.15	9	5	4	0	0	8
																		ENSMUSG00000026196.7	29	53	36	19	18	34
																		ENSMUSG00000089965.1	1	0	2	10	1	3
																		ENSMUSG00000101551.1	0	0	0	0	0	0
																		ENSMUSG00000050296.14	28	53	43	25	9	18
																		ENSMUSG00000101617.1	0	0	0	0	0	0
																		ENSMUSG00000026192.13	272	464	389	242	195	218
																		ENSMUSG00000026193.15	901	1146	1030	1393	1483	1790
																		ENSMUSG00000073652.10	0	3	6	7	6	1
																		ENSMUSG00000101834.1	0	1	0	0	0	0
																		ENSMUSG00000100319.1	0	0	0	0	0	0
																		ENSMUSG00000102689.1	0	0	0	14	0	1
																		ENSMUSG00000099707.6	0	0	0	0	0	10
																		ENSMUSG00000101211.1	4	1	0	0	1	0
																		ENSMUSG00000101848.1	0	1	2	0	0	3
																		ENSMUSG00000101764.1	0	2	0	0	2	0
																		ENSMUSG00000059483.5	0	0	0	0	0	0
																		ENSMUSG00000101496.1	0	0	0	0	0	0
																		ENSMUSG00000102123.1	6	0	0	3	0	0
																		ENSMUSG00000039395.8	681	809	704	493	551	543
																		ENSMUSG00000094655.1	126	129	136	309	264	226
																		ENSMUSG00000094050.1	105	237	187	100	154	191
																		ENSMUSG00000093956.1	2	19	15	3	12	29
																		ENSMUSG00000093843.1	1086	969	855	1564	1095	1055
																		ENSMUSG00000026189.13	114	196	120	94	92	148
																		ENSMUSG00000026188.11	14	33	41	10	24	20
																		ENSMUSG00000026187.9	602	833	802	408	636	501
																		ENSMUSG00000039372.5	512	659	627	521	429	322
																		ENSMUSG00000085812.1	0	0	4	0	0	2
																		ENSMUSG00000039354.16	441	546	592	362	370	349
																		ENSMUSG00000110712.1	0	0	0	0	0	0
																		ENSMUSG00000039342.5	1	0	0	1	0	0
																		ENSMUSG00000110487.1	0	0	0	0	0	0
																		ENSMUSG00000110596.1	0	0	0	0	0	0
																		ENSMUSG00000046330.10	1132	1203	1062	653	840	767
																		ENSMUSG00000039323.18	220	244	245	89	128	182
																		ENSMUSG00000026185.8	7430	9275	8569	4072	4679	4404
																		ENSMUSG00000101968.6	4	43	8	15	13	4
																		ENSMUSG00000026182.6	0	2	2	2	4	0
																		ENSMUSG00000102266.1	0	0	4	0	0	0
																		ENSMUSG00000101112.1	0	0	1	2	0	3
																		ENSMUSG00000100697.1	0	0	0	0	0	0
																		ENSMUSG00000099877.6	3	1	0	10	3	1
																		ENSMUSG00000098697.1	0	0	0	0	0	0
																		ENSMUSG00000101812.1	0	0	0	0	0	0
																		ENSMUSG00000100044.1	0	0	0	1	0	0
																		ENSMUSG00000100444.1	19	5	0	0	3	2
																		ENSMUSG00000100429.1	0	0	0	3	0	0
																		ENSMUSG00000100301.6	6	21	17	13	1	1
																		ENSMUSG00000101344.1	5	15	8	0	4	0
																		ENSMUSG00000088666.1	0	0	0	0	0	0
																		ENSMUSG00000098504.1	0	0	0	0	0	0
																		ENSMUSG00000055322.16	1003	1488	1231	849	919	857
																		ENSMUSG00000061815.11	27	7	4	6	7	8
																		ENSMUSG00000026180.8	10	10	8	20	14	27
																		ENSMUSG00000048480.5	0	0	0	0	0	0
																		ENSMUSG00000087820.1	0	0	0	0	0	0
																		ENSMUSG00000094768.1	0	0	0	0	0	0
																		ENSMUSG00000006304.14	1881	2534	2142	1196	2625	2486
																		ENSMUSG00000064272.3	0	1	0	0	0	5
																		ENSMUSG00000006299.13	1610	1803	1715	1314	1722	1643
																		ENSMUSG00000101503.1	16	16	10	9	4	10
																		ENSMUSG00000026179.14	189	213	167	54	131	163
																		ENSMUSG00000103013.1	4	3	1	0	0	2
																		ENSMUSG00000006301.17	530	573	492	499	470	530
																		ENSMUSG00000099931.1	119	173	155	108	80	100
																		ENSMUSG00000103403.1	53	55	64	77	51	61
																		ENSMUSG00000073650.8	107	130	118	41	55	76
																		ENSMUSG00000026177.11	7	17	11	22	14	24
																		ENSMUSG00000026176.13	510	540	444	321	329	373
																		ENSMUSG00000065468.1	5	10	4	0	6	2
																		ENSMUSG00000026175.12	10	6	18	5	10	5
																		ENSMUSG00000033364.13	613	932	782	560	710	676
																		ENSMUSG00000103227.1	7	47	45	17	29	8
																		ENSMUSG00000026174.9	328	408	297	157	296	251
																		ENSMUSG00000026173.15	17	16	14	13	17	22
																		ENSMUSG00000026135.17	424	539	474	342	357	357
																		ENSMUSG00000093155.1	0	0	0	0	0	0
																		ENSMUSG00000026172.12	27	56	63	37	19	38
																		ENSMUSG00000026171.12	297	319	223	195	207	224
																		ENSMUSG00000033276.18	434	582	573	258	345	358
																		ENSMUSG00000033257.14	1019	1116	1047	804	884	822
																		ENSMUSG00000026170.6	292	292	331	191	230	249
																		ENSMUSG00000006542.13	28	68	102	10	18	14
																		ENSMUSG00000098351.1	0	0	0	0	0	0
																		ENSMUSG00000033227.7	23	21	14	16	14	21
																		ENSMUSG00000099472.1	0	0	5	0	3	1
																		ENSMUSG00000026167.14	1	5	0	0	5	3
																		ENSMUSG00000089964.1	25	19	10	4	6	3
																		ENSMUSG00000090071.4	366	672	567	239	317	300
																		ENSMUSG00000055197.4	0	0	6	0	0	0
																		ENSMUSG00000006546.3	0	2	2	0	1	1
																		ENSMUSG00000065616.3	0	4	3	0	2	1
																		ENSMUSG00000047021.14	2344	2908	2516	1530	1769	1679
																		ENSMUSG00000089653.1	3	5	17	1	7	9
																		ENSMUSG00000006538.12	0	1	2	1	0	1
																		ENSMUSG00000103145.1	0	0	0	0	1	0
																		ENSMUSG00000026162.7	19	23	17	9	12	20
																		ENSMUSG00000026205.8	42	60	53	85	31	42
																		ENSMUSG00000033159.14	1429	1798	1529	1173	1136	1003
																		ENSMUSG00000049339.16	1575	1810	1521	1105	1041	1152
																		ENSMUSG00000026197.12	163	288	284	137	152	238
																		ENSMUSG00000026198.15	13	26	12	27	12	43
																		ENSMUSG00000099519.1	2	0	0	0	0	0
																		ENSMUSG00000033124.16	308	352	255	317	226	178
																		ENSMUSG00000026199.17	300	379	365	211	301	293
																		ENSMUSG00000026200.13	237	372	380	238	196	194
																		ENSMUSG00000099204.2	0	0	0	0	0	0
																		ENSMUSG00000026201.12	377	478	430	326	262	319
																		ENSMUSG00000026202.13	731	828	707	676	677	685
																		ENSMUSG00000096094.2	5	1	2	0	2	0
																		ENSMUSG00000118482.1	0	0	0	0	0	0
																		ENSMUSG00000026203.16	735	711	683	560	527	447
																		ENSMUSG00000026204.15	129	122	107	114	95	38
																		ENSMUSG00000101840.1	0	1	1	0	2	1
																		ENSMUSG00000033061.15	0	5	12	11	1	5
																		ENSMUSG00000100556.1	0	0	0	2	1	1
																		ENSMUSG00000026209.15	415	463	346	253	239	269
																		ENSMUSG00000026208.9	2	11	4	2	9	3
																		ENSMUSG00000085653.7	0	0	0	0	0	0
																		ENSMUSG00000026207.16	73	76	73	41	50	25
																		ENSMUSG00000086053.1	0	0	0	0	0	0
																		ENSMUSG00000033021.16	274	300	289	209	247	254
																		ENSMUSG00000033007.15	0	1	3	2	6	7
																		ENSMUSG00000102605.1	4	1	0	0	0	4
																		ENSMUSG00000032997.16	172	277	169	173	120	136
																		ENSMUSG00000026211.17	113	139	80	71	73	94
																		ENSMUSG00000051703.14	37	64	58	20	35	24
																		ENSMUSG00000032968.4	33	44	53	53	44	31
																		ENSMUSG00000082745.1	0	0	0	0	0	0
																		ENSMUSG00000026213.15	1411	1318	1160	871	722	622
																		ENSMUSG00000082059.1	0	0	0	0	0	0
																		ENSMUSG00000006576.16	260	344	284	103	167	168
																		ENSMUSG00000083244.1	0	0	0	0	0	0
																		ENSMUSG00000082528.1	0	0	0	0	0	0
																		ENSMUSG00000082012.1	0	1	0	0	0	0
																		ENSMUSG00000099996.1	0	0	0	0	0	0
																		ENSMUSG00000101763.1	0	0	0	0	0	0
																		ENSMUSG00000100827.1	0	0	0	8	0	0
																		ENSMUSG00000100553.6	5	2	0	0	0	0
																		ENSMUSG00000098611.1	0	0	0	0	0	0
																		ENSMUSG00000100534.1	1	5	0	0	0	0
																		ENSMUSG00000102904.1	0	0	0	0	3	0
																		ENSMUSG00000089326.1	0	0	0	0	0	0
																		ENSMUSG00000026235.14	119	166	117	92	68	98
																		ENSMUSG00000099141.1	0	5	0	7	0	0
																		ENSMUSG00000101849.1	0	2	0	0	5	4
																		ENSMUSG00000101506.1	0	0	0	0	0	0
																		ENSMUSG00000065215.1	1	0	1	1	0	0
																		ENSMUSG00000102052.1	0	4	0	7	0	0
																		ENSMUSG00000004872.15	293	361	340	151	176	162
																		ENSMUSG00000118426.1	0	0	0	0	0	0
																		ENSMUSG00000032908.9	436	498	438	251	411	384
																		ENSMUSG00000099561.1	6	5	2	1	4	4
																		ENSMUSG00000102945.1	3	10	7	3	6	6
																		ENSMUSG00000026245.16	514	688	645	267	470	438
																		ENSMUSG00000101798.1	0	0	0	0	3	0
																		ENSMUSG00000104018.1	14	29	25	15	33	30
																		ENSMUSG00000090486.2	32	37	30	13	35	17
																		ENSMUSG00000012187.13	81	95	79	22	54	28
																		ENSMUSG00000099364.1	0	0	3	2	6	4
																		ENSMUSG00000100562.1	0	0	0	0	0	0
																		ENSMUSG00000032883.15	983	1352	1240	849	1165	1278
																		ENSMUSG00000079470.8	1834	2346	2047	1557	1996	1994
																		ENSMUSG00000099377.1	0	13	10	7	2	11
																		ENSMUSG00000099706.1	12	5	6	7	1	5
																		ENSMUSG00000047330.8	56	15	22	28	27	21
																		ENSMUSG00000101324.1	0	0	0	0	0	0
																		ENSMUSG00000072978.3	1	7	3	1	4	2
																		ENSMUSG00000050711.7	46	60	57	53	41	71
																		ENSMUSG00000099562.1	0	0	0	0	0	0
																		ENSMUSG00000077782.1	0	0	0	0	0	0
																		ENSMUSG00000054702.14	312	457	367	259	340	312
																		ENSMUSG00000102235.1	19	19	13	2	4	12
																		ENSMUSG00000073643.11	883	1284	1122	657	871	822
																		ENSMUSG00000104497.1	4	20	7	9	2	10
																		ENSMUSG00000026248.9	215	283	207	160	152	137
																		ENSMUSG00000026249.10	4296	6064	5402	2408	2923	3084
																		ENSMUSG00000067106.6	38	28	17	10	19	19
																		ENSMUSG00000100397.1	15	5	15	0	1	5
																		ENSMUSG00000099753.1	0	0	0	0	0	0
																		ENSMUSG00000096297.1	1	5	9	2	0	5
																		ENSMUSG00000102518.1	0	0	0	0	0	0
																		ENSMUSG00000099552.1	0	0	3	0	0	0
																		ENSMUSG00000043230.2	1	9	6	4	0	0
																		ENSMUSG00000101257.1	0	0	0	0	0	0
																		ENSMUSG00000103404.1	14	11	1	5	0	8
																		ENSMUSG00000004364.14	2344	3343	3151	1946	2381	2389
																		ENSMUSG00000103076.1	34	92	70	49	55	68
																		ENSMUSG00000103525.1	50	61	42	46	53	49
																		ENSMUSG00000101722.1	0	4	5	9	0	0
																		ENSMUSG00000090637.2	0	1	0	0	2	0
																		ENSMUSG00000101483.1	20	4	7	7	23	17
																		ENSMUSG00000110100.1	0	0	0	0	5	0
																		ENSMUSG00000038608.15	209	262	227	168	173	179
																		ENSMUSG00000103192.1	9	3	0	5	3	0
																		ENSMUSG00000104488.1	11	0	2	0	5	0
																		ENSMUSG00000102721.1	0	0	1	0	4	3
																		ENSMUSG00000099949.1	0	0	0	0	0	0
																		ENSMUSG00000099918.1	0	0	0	0	0	0
																		ENSMUSG00000054976.14	1321	1734	1622	734	809	834
																		ENSMUSG00000104029.1	0	0	0	0	0	0
																		ENSMUSG00000101986.1	0	0	3	0	0	0
																		ENSMUSG00000087008.4	0	2	0	13	2	4
																		ENSMUSG00000100561.1	0	1	0	0	0	0
																		ENSMUSG00000103571.1	0	0	0	0	0	0
																		ENSMUSG00000098797.1	0	0	0	0	0	0
																		ENSMUSG00000055980.2	541	739	646	657	630	637
																		ENSMUSG00000022591.5	10	15	11	17	11	18
																		ENSMUSG00000026142.15	219	346	262	199	147	244
																		ENSMUSG00000104493.1	8	22	9	6	11	7
																		ENSMUSG00000100786.1	2	14	18	1	16	13
																		ENSMUSG00000096779.1	0	3	5	0	5	3
																		ENSMUSG00000067158.9	41	37	21	37	5	12
																		ENSMUSG00000079465.8	22	32	20	15	12	8
																		ENSMUSG00000065055.1	0	0	0	0	0	0
																		ENSMUSG00000097564.2	61	39	43	40	25	37
																		ENSMUSG00000026150.14	991	1268	1245	605	917	870
																		ENSMUSG00000101450.1	17	34	21	7	18	7
																		ENSMUSG00000026149.2	6	5	8	11	12	3
																		ENSMUSG00000114299.1	2	0	0	0	0	0
																		ENSMUSG00000099771.1	0	0	0	0	0	0
																		ENSMUSG00000102280.1	0	0	0	0	0	0
																		ENSMUSG00000100170.1	0	0	0	0	0	0
																		ENSMUSG00000100744.1	0	0	0	0	0	0
																		ENSMUSG00000093782.1	0	0	0	0	0	0
																		ENSMUSG00000026159.13	865	1276	1044	560	729	764
																		ENSMUSG00000113880.1	9	7	12	9	1	0
																		ENSMUSG00000113973.1	0	0	0	0	0	0
																		ENSMUSG00000113846.1	0	0	0	0	0	0
																		ENSMUSG00000113084.1	0	0	0	0	0	0
																		ENSMUSG00000113925.1	0	0	0	0	0	0
																		ENSMUSG00000114011.1	0	0	0	0	0	0
																		ENSMUSG00000113097.1	0	0	0	0	0	0
																		ENSMUSG00000101784.1	0	2	0	0	0	0
																		ENSMUSG00000038496.16	4	1	0	0	6	11
																		ENSMUSG00000100432.1	0	0	0	0	0	0
																		ENSMUSG00000100190.1	0	0	0	0	0	0
																		ENSMUSG00000113267.1	0	0	0	0	0	0
																		ENSMUSG00000104423.1	0	0	0	0	0	0
																		ENSMUSG00000101315.1	0	0	0	0	0	0
																		ENSMUSG00000099691.1	0	0	0	0	0	0
																		ENSMUSG00000026166.14	5	9	10	181	422	470
																		ENSMUSG00000101173.1	0	0	0	0	0	0
																		ENSMUSG00000053161.16	71	77	64	20	52	17
																		ENSMUSG00000101896.1	0	0	0	2	0	0
																		ENSMUSG00000084443.1	0	0	0	0	0	0
																		ENSMUSG00000026163.17	39	59	54	20	5	14
																		ENSMUSG00000079140.3	3	0	1	0	0	0
																		ENSMUSG00000104374.1	4	0	3	0	6	0
																		ENSMUSG00000104219.1	0	0	0	0	0	0
																		ENSMUSG00000100580.6	9	3	0	0	0	4
																		ENSMUSG00000094946.1	0	0	0	0	0	0
																		ENSMUSG00000077736.1	0	0	0	0	0	0
																		ENSMUSG00000045658.16	215	291	244	120	206	195
																		ENSMUSG00000102750.1	0	29	31	0	19	17
																		ENSMUSG00000101934.1	0	1	1	0	0	0
																		ENSMUSG00000098851.1	5	2	6	0	0	3
																		ENSMUSG00000036766.12	1339	1851	1543	792	940	861
																		ENSMUSG00000104396.1	86	168	141	58	72	82
																		ENSMUSG00000102481.1	113	71	115	45	80	71
																		ENSMUSG00000093254.1	0	0	1	0	0	0
																		ENSMUSG00000026219.14	5036	6376	6142	3447	4145	4343
																		ENSMUSG00000103505.1	30	63	58	45	40	18
																		ENSMUSG00000104503.1	121	106	112	75	92	78
																		ENSMUSG00000073633.9	243	354	315	157	245	193
																		ENSMUSG00000026220.6	7	4	7	0	5	4
																		ENSMUSG00000118590.1	4	3	0	0	2	2
																		ENSMUSG00000099693.1	0	0	0	0	0	0
																		ENSMUSG00000052477.15	31	21	36	2	5	7
																		ENSMUSG00000064281.7	4	4	0	6	1	0
																		ENSMUSG00000098842.1	0	0	0	0	0	0
																		ENSMUSG00000118640.1	0	0	0	0	0	0
																		ENSMUSG00000061852.9	0	0	0	0	2	0
																		ENSMUSG00000089976.1	0	0	0	0	0	0
																		ENSMUSG00000101279.1	0	0	1	0	0	0
																		ENSMUSG00000089844.7	0	0	3	1	2	0
																		ENSMUSG00000073631.2	0	0	0	4	0	0
																		ENSMUSG00000072109.11	0	2	3	2	6	3
																		ENSMUSG00000090128.1	0	0	0	0	0	0
																		ENSMUSG00000090186.7	0	0	0	0	0	0
																		ENSMUSG00000089716.7	1	4	0	0	1	0
																		ENSMUSG00000118618.1	0	0	0	0	0	0
																		ENSMUSG00000079457.11	1	0	7	7	0	0
																		ENSMUSG00000090252.1	0	0	1	4	0	0
																		ENSMUSG00000079455.9	1	2	5	3	0	1
																		ENSMUSG00000091199.10	0	7	3	0	9	13
																		ENSMUSG00000089652.1	1	2	5	1	4	0
																		ENSMUSG00000089937.1	0	4	0	0	1	0
																		ENSMUSG00000118591.1	0	0	0	0	1	12
																		ENSMUSG00000101751.1	10	4	6	0	13	12
																		ENSMUSG00000089714.1	2	1	5	0	15	9
																		ENSMUSG00000118607.1	0	4	0	7	2	0
																		ENSMUSG00000118632.1	0	0	0	0	0	0
																		ENSMUSG00000094127.1	0	0	0	0	0	0
																		ENSMUSG00000070034.13	70	76	83	41	48	57
																		ENSMUSG00000090103.1	1	2	3	0	7	0
																		ENSMUSG00000070031.11	52	58	72	29	63	84
																		ENSMUSG00000073628.5	0	0	0	0	2	5
																		ENSMUSG00000090246.1	3	7	1	0	6	4
																		ENSMUSG00000026222.16	164	182	164	68	169	145
																		ENSMUSG00000064414.1	0	0	0	0	0	0
																		ENSMUSG00000052760.16	22	40	46	32	19	30
																		ENSMUSG00000098634.1	0	0	0	0	0	0
																		ENSMUSG00000094834.1	0	0	0	0	0	0
																		ENSMUSG00000100217.1	0	0	0	0	0	0
																		ENSMUSG00000092932.2	0	0	0	0	0	0
																		ENSMUSG00000036707.16	1415	2021	1751	913	1053	1154
																		ENSMUSG00000026223.15	664	866	817	579	652	651
																		ENSMUSG00000026224.11	1	15	10	0	10	1
																		ENSMUSG00000099767.1	0	0	2	0	4	2
																		ENSMUSG00000049608.8	9	1	9	0	7	7
																		ENSMUSG00000100108.1	0	0	0	0	0	0
																		ENSMUSG00000099342.1	17	34	32	26	24	24
																		ENSMUSG00000026226.16	12	0	0	0	0	0
																		ENSMUSG00000026227.11	5	14	8	18	12	21
																		ENSMUSG00000026229.17	1857	2691	2420	1168	1873	1783
																		ENSMUSG00000077274.1	4	7	8	6	10	12
																		ENSMUSG00000026228.6	6	3	7	0	7	4
																		ENSMUSG00000103272.1	37	46	31	19	19	23
																		ENSMUSG00000094638.1	0	0	0	0	0	0
																		ENSMUSG00000062590.13	538	868	731	386	430	395
																		ENSMUSG00000087538.1	0	0	0	8	2	0
																		ENSMUSG00000079445.3	20	23	29	109	82	66
																		ENSMUSG00000099644.1	0	0	5	9	6	1
																		ENSMUSG00000091806.1	0	0	0	0	0	0
																		ENSMUSG00000101853.1	0	0	0	0	0	0
																		ENSMUSG00000026234.12	5720	9584	9020	4329	7208	7148
																		ENSMUSG00000064837.1	0	0	0	0	0	0
																		ENSMUSG00000104627.1	0	0	0	0	0	0
																		ENSMUSG00000064696.1	0	0	0	0	0	0
																		ENSMUSG00000064823.1	9	5	4	12	5	8
																		ENSMUSG00000073627.7	23	45	50	26	21	24
																		ENSMUSG00000110510.1	0	0	0	0	0	0
																		ENSMUSG00000026237.6	0	0	0	0	10	1
																		ENSMUSG00000036574.5	0	3	2	1	1	6
																		ENSMUSG00000101328.1	0	0	0	0	0	0
																		ENSMUSG00000026238.14	6267	12468	11722	5152	10214	10047
																		ENSMUSG00000026239.14	854	1206	1153	617	761	697
																		ENSMUSG00000102927.1	40	16	16	0	3	22
																		ENSMUSG00000026240.12	185	233	213	122	157	137
																		ENSMUSG00000084468.1	0	0	0	0	0	0
																		ENSMUSG00000103609.1	0	0	0	0	0	0
																		ENSMUSG00000026241.5	0	7	8	9	1	2
																		ENSMUSG00000053333.15	442	613	556	317	474	312
																		ENSMUSG00000100225.1	0	0	0	0	0	0
																		ENSMUSG00000100768.1	35	64	69	25	48	48
																		ENSMUSG00000104121.1	29	25	37	26	28	6
																		ENSMUSG00000102383.1	45	98	102	12	51	36
																		ENSMUSG00000104400.1	15	24	34	6	4	22
																		ENSMUSG00000102293.1	11	18	16	9	10	5
																		ENSMUSG00000102649.1	11	40	35	4	30	22
																		ENSMUSG00000084106.4	53	60	94	19	75	89
																		ENSMUSG00000102571.1	20	72	41	24	19	19
																		ENSMUSG00000099401.1	0	0	2	1	1	3
																		ENSMUSG00000102956.1	30	6	10	6	7	9
																		ENSMUSG00000103984.1	65	101	124	50	30	104
																		ENSMUSG00000101940.2	0	0	2	0	1	0
																		ENSMUSG00000101625.1	0	0	4	0	0	0
																		ENSMUSG00000026246.12	0	0	0	0	0	0
																		ENSMUSG00000079440.2	0	0	0	0	0	0
																		ENSMUSG00000100940.1	3	0	0	0	0	0
																		ENSMUSG00000036500.4	3	1	0	0	0	0
																		ENSMUSG00000099839.1	0	0	0	0	0	0
																		ENSMUSG00000026247.13	0	1	0	7	0	8
																		ENSMUSG00000036480.9	0	3	0	10	0	0
																		ENSMUSG00000026251.13	3	5	11	0	2	1
																		ENSMUSG00000026253.14	4	0	0	0	0	0
																		ENSMUSG00000026254.17	434	821	639	483	605	534
																		ENSMUSG00000088318.1	0	7	0	0	3	0
																		ENSMUSG00000026255.15	14	12	19	10	12	18
																		ENSMUSG00000089821.1	0	0	0	0	1	4
																		ENSMUSG00000048000.15	2027	2460	2336	1210	1609	1542
																		ENSMUSG00000095281.1	0	0	0	0	0	0
																		ENSMUSG00000079436.3	181	364	317	190	327	363
																		ENSMUSG00000089613.1	0	0	0	0	0	0
																		ENSMUSG00000026258.5	0	0	3	8	1	10
																		ENSMUSG00000026259.14	334	296	256	70	138	130
																		ENSMUSG00000079434.8	188	268	198	59	120	52
																		ENSMUSG00000091123.1	1	1	8	0	0	0
																		ENSMUSG00000090994.1	9	21	0	0	7	2
																		ENSMUSG00000026288.14	72	125	136	117	184	212
																		ENSMUSG00000026289.15	630	782	751	455	666	587
																		ENSMUSG00000087968.1	153	360	251	199	368	392
																		ENSMUSG00000089281.1	142	247	232	140	185	176
																		ENSMUSG00000056055.13	50	57	42	49	28	13
																		ENSMUSG00000070738.10	913	1027	998	678	670	681
																		ENSMUSG00000101942.1	8	8	1	0	8	3
																		ENSMUSG00000103996.1	0	7	10	0	4	5
																		ENSMUSG00000103591.1	49	100	79	26	38	41
																		ENSMUSG00000005501.14	677	890	857	296	597	605
																		ENSMUSG00000095942.1	0	0	0	0	0	0
																		ENSMUSG00000084021.1	0	0	0	0	0	0
																		ENSMUSG00000083478.1	0	0	0	0	0	0
																		ENSMUSG00000118514.1	0	0	0	0	0	0
																		ENSMUSG00000090165.8	0	0	0	0	0	0
																		ENSMUSG00000092220.1	8	7	12	1	13	7
																		ENSMUSG00000118583.1	0	0	0	0	0	0
																		ENSMUSG00000090175.1	0	0	0	6	0	11
																		ENSMUSG00000089675.1	0	5	5	0	0	0
																		ENSMUSG00000090124.7	167	216	173	74	113	96
																		ENSMUSG00000082837.1	17	4	2	0	3	0
																		ENSMUSG00000090145.7	35	42	51	12	15	28
																		ENSMUSG00000084195.2	5	11	12	1	8	7
																		ENSMUSG00000081261.1	0	8	8	0	3	5
																		ENSMUSG00000054545.17	9	39	29	0	9	6
																		ENSMUSG00000081602.1	2	11	14	18	1	4
																		ENSMUSG00000082513.1	29	26	19	0	11	3
																		ENSMUSG00000082677.1	19	32	57	3	13	16
																		ENSMUSG00000089943.1	35	51	33	11	11	17
																		ENSMUSG00000118621.1	1	7	3	0	4	0
																		ENSMUSG00000081488.1	16	33	13	9	8	4
																		ENSMUSG00000083277.1	32	16	17	7	0	4
																		ENSMUSG00000090171.1	26	9	18	2	7	7
																		ENSMUSG00000081984.3	2	37	47	31	22	28
																		ENSMUSG00000089960.1	15	30	15	9	26	53
																		ENSMUSG00000079429.9	75	62	44	30	60	54
																		ENSMUSG00000044783.16	3474	4264	3825	2265	2789	2672
																		ENSMUSG00000036251.16	15	3	3	0	0	1
																		ENSMUSG00000085420.1	0	0	1	0	0	0
																		ENSMUSG00000026295.12	6	6	3	2	0	21
																		ENSMUSG00000099553.1	21	48	29	0	22	13
																		ENSMUSG00000100908.1	20	45	36	6	16	20
																		ENSMUSG00000062310.7	0	0	0	0	5	0
																		ENSMUSG00000100798.1	0	0	0	0	0	0
																		ENSMUSG00000104057.1	5	0	0	0	0	0
																		ENSMUSG00000100367.1	0	0	0	0	0	0
																		ENSMUSG00000049866.12	142	205	157	197	159	185
																		ENSMUSG00000101736.1	0	0	0	0	0	0
																		ENSMUSG00000097398.2	0	0	0	0	0	0
																		ENSMUSG00000099848.1	0	0	0	0	0	0
																		ENSMUSG00000101333.1	3	0	0	0	0	0
																		ENSMUSG00000099378.1	0	0	0	0	0	0
																		ENSMUSG00000099544.1	0	1	0	0	0	0
																		ENSMUSG00000036206.12	390	433	329	245	234	271
																		ENSMUSG00000102700.1	18	19	18	8	14	7
																		ENSMUSG00000102083.1	0	0	0	0	0	0
																		ENSMUSG00000101288.1	0	0	0	0	0	0
																		ENSMUSG00000099938.1	0	0	0	0	0	0
																		ENSMUSG00000055013.16	2603	3116	2769	2080	2077	1982
																		ENSMUSG00000104114.1	165	194	117	143	83	116
																		ENSMUSG00000088371.1	2	29	13	10	11	6
																		ENSMUSG00000101662.1	27	50	20	4	32	26
																		ENSMUSG00000102009.6	49	49	36	18	38	37
																		ENSMUSG00000088775.1	26	11	9	0	8	9
																		ENSMUSG00000103252.1	58	77	47	47	70	32
																		ENSMUSG00000034486.8	2	8	11	0	0	0
																		ENSMUSG00000092627.2	5	10	8	0	0	3
																		ENSMUSG00000067081.13	1	0	0	0	0	0
																		ENSMUSG00000026301.16	203	287	298	148	137	166
																		ENSMUSG00000100850.1	0	0	0	11	0	0
																		ENSMUSG00000044337.5	305	293	231	168	190	141
																		ENSMUSG00000104087.1	0	0	0	0	0	0
																		ENSMUSG00000101951.1	0	0	1	0	0	0
																		ENSMUSG00000101028.1	0	0	0	0	2	0
																		ENSMUSG00000098368.1	0	0	0	0	0	0
																		ENSMUSG00000101997.1	0	0	1	1	0	0
																		ENSMUSG00000103292.1	3	0	0	0	0	2
																		ENSMUSG00000034432.11	207	374	273	164	260	244
																		ENSMUSG00000056128.3	0	0	0	0	0	0
																		ENSMUSG00000048126.16	366	450	344	198	190	240
																		ENSMUSG00000103061.1	4	3	0	12	0	0
																		ENSMUSG00000103978.1	0	0	0	0	0	0
																		ENSMUSG00000026303.6	704	1080	939	742	958	880
																		ENSMUSG00000090550.2	0	0	3	0	0	0
																		ENSMUSG00000026304.13	56	70	78	22	53	34
																		ENSMUSG00000100791.1	0	0	0	11	0	0
																		ENSMUSG00000026305.15	2322	2960	2859	1836	1950	2026
																		ENSMUSG00000070732.2	0	1	1	3	0	1
																		ENSMUSG00000100018.1	0	3	0	3	0	0
																		ENSMUSG00000034353.14	118	117	129	48	120	97
																		ENSMUSG00000034343.14	549	555	534	389	398	546
																		ENSMUSG00000083064.1	26	26	23	10	22	16
																		ENSMUSG00000026307.12	203	356	272	152	195	151
																		ENSMUSG00000090322.1	15	7	10	4	10	1
																		ENSMUSG00000049515.12	53	23	14	9	23	13
																		ENSMUSG00000026308.8	18	17	17	10	16	8
																		ENSMUSG00000047443.14	32	43	32	21	12	35
																		ENSMUSG00000026309.14	663	783	691	393	561	534
																		ENSMUSG00000100253.1	0	0	1	1	0	3
																		ENSMUSG00000067071.8	209	238	244	184	130	176
																		ENSMUSG00000055866.9	1716	1858	1852	1250	1323	1176
																		ENSMUSG00000101911.1	0	0	0	0	0	0
																		ENSMUSG00000100151.1	0	0	0	0	0	0
																		ENSMUSG00000101958.1	4	1	2	0	1	0
																		ENSMUSG00000034292.13	3561	4983	4613	2501	2552	2491
																		ENSMUSG00000026311.16	421	347	292	278	215	196
																		ENSMUSG00000101705.1	0	0	0	0	0	1
																		ENSMUSG00000100980.1	0	1	11	8	0	6
																		ENSMUSG00000007805.4	26	17	7	3	4	4
																		ENSMUSG00000101414.1	0	14	6	1	1	1
																		ENSMUSG00000102745.1	0	0	0	4	0	0
																		ENSMUSG00000026313.16	694	1045	836	523	676	600
																		ENSMUSG00000103101.1	12	11	8	0	7	13
																		ENSMUSG00000102565.1	20	27	27	5	21	34
																		ENSMUSG00000101265.1	0	0	0	0	0	0
																		ENSMUSG00000101522.1	1	0	0	0	0	0
																		ENSMUSG00000026260.12	1368	1902	1595	902	1463	1310
																		ENSMUSG00000098288.1	1	1	4	7	0	0
																		ENSMUSG00000067064.4	0	0	3	5	0	0
																		ENSMUSG00000057464.4	0	0	1	0	0	0
																		ENSMUSG00000042849.11	0	0	4	2	0	5
																		ENSMUSG00000058904.3	0	0	0	9	0	0
																		ENSMUSG00000097001.1	0	0	0	0	0	0
																		ENSMUSG00000099363.1	0	0	0	0	0	0
																		ENSMUSG00000046300.4	4	15	7	0	11	4
																		ENSMUSG00000107778.1	0	0	0	0	0	0
																		ENSMUSG00000062497.3	0	0	8	3	1	7
																		ENSMUSG00000108131.1	0	0	0	5	0	0
																		ENSMUSG00000063583.6	12	17	19	19	27	21
																		ENSMUSG00000061616.5	0	1	1	7	8	1
																		ENSMUSG00000073616.10	194	365	330	132	246	239
																		ENSMUSG00000044055.5	12	4	4	0	2	0
																		ENSMUSG00000100546.1	19	16	8	6	0	0
																		ENSMUSG00000099665.1	0	0	0	0	0	0
																		ENSMUSG00000100781.1	12	6	13	1	0	0
																		ENSMUSG00000034220.7	1967	2042	1979	1300	968	932
																		ENSMUSG00000101995.1	9	14	19	2	18	7
																		ENSMUSG00000065470.1	0	1	11	0	0	1
																		ENSMUSG00000034212.14	50	141	103	57	90	38
																		ENSMUSG00000047067.7	30	67	67	16	51	28
																		ENSMUSG00000097251.2	30	44	48	11	29	47
																		ENSMUSG00000026269.14	987	1200	1071	787	642	659
																		ENSMUSG00000100632.1	29	54	39	28	31	16
																		ENSMUSG00000026270.11	360	466	423	355	230	347
																		ENSMUSG00000026271.15	30	28	33	29	46	28
																		ENSMUSG00000100021.1	2	0	0	0	0	0
																		ENSMUSG00000045091.4	1	0	0	0	0	0
																		ENSMUSG00000014602.15	6171	7370	6538	4288	3944	3910
																		ENSMUSG00000101378.1	0	0	0	0	0	0
																		ENSMUSG00000026272.6	0	1	0	0	0	63
																		ENSMUSG00000034159.12	39	22	28	12	6	10
																		ENSMUSG00000084989.3	200	277	289	251	204	249
																		ENSMUSG00000047793.13	742	820	791	488	529	400
																		ENSMUSG00000098997.1	0	0	0	0	0	0
																		ENSMUSG00000026273.13	172	290	218	104	179	159
																		ENSMUSG00000101172.1	11	41	19	15	42	27
																		ENSMUSG00000100351.1	12	13	18	7	3	9
																		ENSMUSG00000026274.11	327	276	341	146	189	193
																		ENSMUSG00000026275.13	806	1080	1075	567	831	794
																		ENSMUSG00000106302.1	0	0	3	0	1	4
																		ENSMUSG00000098689.1	0	0	4	0	4	2
																		ENSMUSG00000064389.1	8	1	4	0	6	2
																		ENSMUSG00000034107.10	9	8	9	3	10	9
																		ENSMUSG00000034088.15	8505	10712	9749	6930	8446	8268
																		ENSMUSG00000090489.3	4	0	3	0	1	0
																		ENSMUSG00000026276.20	80	186	127	80	120	98
																		ENSMUSG00000116048.1	0	0	0	0	0	0
																		ENSMUSG00000034066.13	411	429	415	219	232	267
																		ENSMUSG00000103854.1	10	13	6	8	10	15
																		ENSMUSG00000026277.14	828	1112	943	680	711	715
																		ENSMUSG00000100927.1	24	28	45	33	18	17
																		ENSMUSG00000026278.14	282	298	283	141	169	223
																		ENSMUSG00000026279.14	356	349	301	216	260	214
																		ENSMUSG00000101952.1	19	46	41	12	31	21
																		ENSMUSG00000026280.17	469	566	691	386	426	504
																		ENSMUSG00000026281.15	148	249	180	135	102	132
																		ENSMUSG00000026283.13	345	408	328	310	299	336
																		ENSMUSG00000088961.1	0	0	0	0	0	0
																		ENSMUSG00000073609.9	257	311	270	181	180	148
																		ENSMUSG00000094651.2	106	234	180	60	104	99
																		ENSMUSG00000101660.1	0	0	0	0	0	0
																		ENSMUSG00000093805.7	212	225	274	67	68	24
																		ENSMUSG00000099624.1	0	0	2	0	0	0
																		ENSMUSG00000073608.4	1022	1770	1607	638	742	835
																		ENSMUSG00000034000.15	2	6	7	0	0	6
																		ENSMUSG00000026285.7	5	0	4	6	6	5
																		ENSMUSG00000100990.1	0	0	0	0	0	0
																		ENSMUSG00000100347.1	15	21	22	8	5	8
																		ENSMUSG00000077413.1	0	0	0	0	0	0
																		ENSMUSG00000100518.1	6	0	0	0	0	0
																		ENSMUSG00000089310.1	0	0	0	0	0	0
																		ENSMUSG00000099592.1	0	2	0	0	0	0
																		ENSMUSG00000051185.9	434	572	521	245	365	286
																		ENSMUSG00000103973.1	20	34	20	19	30	31
																		ENSMUSG00000081051.4	83	137	176	35	77	66
																		ENSMUSG00000040710.10	68	83	82	133	81	111
																		ENSMUSG00000103197.1	5	6	2	4	1	2
																		ENSMUSG00000100777.1	0	0	0	2	0	0
																		ENSMUSG00000102718.1	3	0	0	1	0	0
																		ENSMUSG00000095955.1	3	1	0	0	2	0
																		ENSMUSG00000100062.1	0	0	0	0	0	0
																		ENSMUSG00000080345.3	0	0	0	0	0	0
																		ENSMUSG00000096585.1	0	0	0	0	0	0
																		ENSMUSG00000102658.1	1	0	0	0	0	0
																		ENSMUSG00000100336.1	2	0	0	2	0	0
																		ENSMUSG00000100589.1	1	0	0	0	0	0
																		ENSMUSG00000095610.1	0	0	0	0	0	0
																		ENSMUSG00000100362.1	0	0	1	0	0	0
																		ENSMUSG00000077255.1	4	0	0	0	0	0
																		ENSMUSG00000040693.7	295	504	481	183	341	338
																		ENSMUSG00000097814.5	178	329	226	145	140	135
																		ENSMUSG00000045463.15	5	0	0	0	0	0
																		ENSMUSG00000097480.1	1	0	0	0	0	2
																		ENSMUSG00000100454.1	0	0	0	0	0	0
																		ENSMUSG00000044757.7	0	5	2	0	2	6
																		ENSMUSG00000026331.13	1	0	0	0	0	0
																		ENSMUSG00000100484.1	0	0	0	0	1	0
																		ENSMUSG00000101348.6	0	0	2	0	0	0
																		ENSMUSG00000103179.1	1	1	7	0	0	5
																		ENSMUSG00000044768.16	1047	1521	1313	769	914	892
																		ENSMUSG00000118489.1	8	12	6	0	2	3
																		ENSMUSG00000040648.14	729	1148	978	528	849	815
																		ENSMUSG00000026333.14	87	213	172	66	119	105
																		ENSMUSG00000026335.16	1936	2386	2147	1413	1755	1546
																		ENSMUSG00000104140.1	40	47	34	39	48	51
																		ENSMUSG00000089169.1	11	2	6	0	4	4
																		ENSMUSG00000089782.1	12	27	21	0	10	10
																		ENSMUSG00000089706.7	456	624	575	294	366	449
																		ENSMUSG00000096085.1	0	0	0	0	0	0
																		ENSMUSG00000100182.6	0	0	0	0	2	1
																		ENSMUSG00000100711.1	0	0	0	8	0	0
																		ENSMUSG00000097608.1	0	0	0	0	0	0
																		ENSMUSG00000099634.1	0	1	0	0	0	0
																		ENSMUSG00000026336.13	0	0	0	2	0	0
																		ENSMUSG00000089791.1	4	16	15	3	12	7
																		ENSMUSG00000096193.1	0	0	0	5	0	0
																		ENSMUSG00000100009.6	49	42	24	10	34	26
																		ENSMUSG00000099686.1	0	0	0	0	0	0
																		ENSMUSG00000087804.1	0	0	0	0	0	0
																		ENSMUSG00000099453.1	0	0	0	0	0	0
																		ENSMUSG00000067028.11	33	76	65	48	18	34
																		ENSMUSG00000082431.3	5	6	4	8	3	1
																		ENSMUSG00000104104.1	0	5	5	0	1	3
																		ENSMUSG00000100662.1	0	2	0	0	0	0
																		ENSMUSG00000087883.1	0	0	0	0	0	0
																		ENSMUSG00000099835.1	0	0	0	0	1	0
																		ENSMUSG00000100794.1	0	1	5	0	0	3
																		ENSMUSG00000099427.1	0	0	0	0	0	0
																		ENSMUSG00000099892.1	0	0	0	0	0	0
																		ENSMUSG00000100977.1	1	0	0	0	0	0
																		ENSMUSG00000077039.1	0	0	0	1	0	0
																		ENSMUSG00000100684.1	0	0	0	0	0	1
																		ENSMUSG00000100088.1	0	0	0	0	0	1
																		ENSMUSG00000100222.1	0	0	1	0	0	0
																		ENSMUSG00000100065.1	0	0	0	0	0	0
																		ENSMUSG00000100349.1	0	0	0	0	3	0
																		ENSMUSG00000099375.1	0	0	2	4	0	4
																		ENSMUSG00000077295.1	0	0	0	0	0	0
																		ENSMUSG00000099770.1	0	0	0	0	0	0
																		ENSMUSG00000088510.1	0	0	0	0	0	0
																		ENSMUSG00000101890.1	0	0	0	0	0	0
																		ENSMUSG00000099989.1	0	0	4	0	0	0
																		ENSMUSG00000087908.1	0	0	0	0	0	0
																		ENSMUSG00000100955.1	0	0	0	3	0	0
																		ENSMUSG00000088594.1	0	0	0	0	0	0
																		ENSMUSG00000099469.1	0	0	0	0	0	0
																		ENSMUSG00000102325.1	0	0	0	3	0	0
																		ENSMUSG00000101297.1	0	0	0	0	0	0
																		ENSMUSG00000100059.1	0	0	0	0	0	0
																		ENSMUSG00000088161.1	0	0	0	0	0	0
																		ENSMUSG00000099464.1	0	0	0	0	0	0
																		ENSMUSG00000100935.1	0	0	0	0	0	0
																		ENSMUSG00000099801.1	0	0	0	0	0	0
																		ENSMUSG00000050840.8	11	5	2	0	0	3
																		ENSMUSG00000103991.1	9	0	0	6	0	0
																		ENSMUSG00000084704.1	0	0	0	0	0	0
																		ENSMUSG00000103060.1	0	0	0	1	0	0
																		ENSMUSG00000089866.1	0	0	0	0	0	0
																		ENSMUSG00000099669.1	0	0	0	0	0	0
																		ENSMUSG00000099702.1	0	0	0	0	0	0
																		ENSMUSG00000047496.6	223	409	293	239	244	268
																		ENSMUSG00000099582.1	0	0	0	0	0	1
																		ENSMUSG00000097482.2	17	30	13	4	14	9
																		ENSMUSG00000101214.1	11	7	9	0	5	4
																		ENSMUSG00000067017.5	16	30	22	17	43	20
																		ENSMUSG00000056536.14	487	912	807	335	528	499
																		ENSMUSG00000100672.1	1	6	1	0	0	4
																		ENSMUSG00000101219.1	0	0	0	0	2	0
																		ENSMUSG00000076999.1	0	0	0	0	0	0
																		ENSMUSG00000101656.1	0	3	0	0	1	0
																		ENSMUSG00000026319.13	1186	1741	1387	855	1043	1047
																		ENSMUSG00000104044.1	56	71	43	12	72	43
																		ENSMUSG00000101330.1	0	3	0	0	0	0
																		ENSMUSG00000026321.7	71	101	65	72	41	102
																		ENSMUSG00000102690.1	0	0	0	0	0	0
																		ENSMUSG00000089206.1	0	0	0	0	0	0
																		ENSMUSG00000099448.1	0	0	0	0	0	0
																		ENSMUSG00000099843.1	15	32	34	13	40	21
																		ENSMUSG00000038866.15	579	862	726	463	655	597
																		ENSMUSG00000102501.1	0	0	1	0	0	6
																		ENSMUSG00000097612.1	8	0	4	0	1	0
																		ENSMUSG00000101583.1	0	1	0	0	0	5
																		ENSMUSG00000044340.7	962	942	1016	647	613	631
																		ENSMUSG00000103291.1	130	166	160	148	139	135
																		ENSMUSG00000100247.1	0	2	0	0	7	3
																		ENSMUSG00000099604.1	0	0	1	0	0	2
																		ENSMUSG00000057329.7	952	1277	1024	576	732	673
																		ENSMUSG00000054006.14	32	30	21	15	36	20
																		ENSMUSG00000098344.1	0	0	0	0	0	0
																		ENSMUSG00000103348.1	31	70	39	43	37	34
																		ENSMUSG00000009905.5	786	1029	793	728	707	733
																		ENSMUSG00000009907.17	880	1567	1162	797	1125	1024
																		ENSMUSG00000067006.12	23	49	20	28	19	6
																		ENSMUSG00000083613.1	0	0	0	0	0	0
																		ENSMUSG00000059956.14	0	1	0	3	0	0
																		ENSMUSG00000048775.10	0	4	0	0	0	0
																		ENSMUSG00000084228.1	0	3	0	0	0	0
																		ENSMUSG00000044594.14	9	4	3	0	2	1
																		ENSMUSG00000058017.6	0	0	0	1	0	0
																		ENSMUSG00000083884.1	0	0	0	0	0	0
																		ENSMUSG00000073602.10	0	0	0	0	0	2
																		ENSMUSG00000080729.1	0	1	0	0	5	0
																		ENSMUSG00000081114.1	0	0	0	0	0	0
																		ENSMUSG00000073601.2	0	2	1	0	0	0
																		ENSMUSG00000084189.1	1	0	2	0	0	1
																		ENSMUSG00000026327.8	944	1587	1322	817	1063	972
																		ENSMUSG00000087210.1	0	0	1	0	0	0
																		ENSMUSG00000067001.11	82	93	103	54	37	29
																		ENSMUSG00000089278.1	0	0	0	0	0	0
																		ENSMUSG00000062345.10	4	19	18	8	8	3
																		ENSMUSG00000092572.7	13	1	9	2	13	4
																		ENSMUSG00000026315.13	84	106	86	39	98	81
																		ENSMUSG00000086161.1	0	0	0	0	0	0
																		ENSMUSG00000096241.1	0	0	0	0	0	0
																		ENSMUSG00000077237.1	0	0	0	0	0	0
																		ENSMUSG00000100457.6	1	0	0	0	0	0
																		ENSMUSG00000101477.1	0	0	0	0	0	0
																		ENSMUSG00000099484.1	0	1	0	0	0	0
																		ENSMUSG00000100041.1	0	0	0	0	0	0
																		ENSMUSG00000104478.1	0	0	1	0	0	0
																		ENSMUSG00000101231.1	0	0	0	0	0	0
																		ENSMUSG00000101097.1	0	0	0	0	0	0
																		ENSMUSG00000100831.1	0	0	0	0	0	0
																		ENSMUSG00000100884.1	0	0	0	0	0	0
																		ENSMUSG00000089037.1	0	0	0	0	0	0
																		ENSMUSG00000084741.1	0	0	0	0	0	0
																		ENSMUSG00000100025.1	0	0	0	0	2	0
																		ENSMUSG00000026312.17	3	0	4	5	0	5
																		ENSMUSG00000100290.1	0	0	0	0	0	0
																		ENSMUSG00000100758.1	0	0	0	0	0	0
																		ENSMUSG00000099926.1	0	0	0	9	0	0
																		ENSMUSG00000047216.8	193	362	298	135	232	238
																		ENSMUSG00000102788.1	23	26	23	31	34	25
																		ENSMUSG00000102160.1	7	34	32	19	18	22
																		ENSMUSG00000101253.1	2	0	0	0	0	0
																		ENSMUSG00000101846.1	0	0	0	0	0	0
																		ENSMUSG00000100555.1	39	41	52	33	12	23
																		ENSMUSG00000102728.1	0	2	0	0	0	0
																		ENSMUSG00000038702.6	769	1289	952	718	837	822
																		ENSMUSG00000101875.1	0	1	0	0	0	0
																		ENSMUSG00000099732.2	6	0	0	0	4	2
																		ENSMUSG00000101220.1	0	0	0	0	0	0
																		ENSMUSG00000100020.1	0	0	0	0	1	0
																		ENSMUSG00000101054.1	2	0	0	0	0	3
																		ENSMUSG00000088691.1	0	0	0	0	0	0
																		ENSMUSG00000099884.1	0	0	0	0	0	0
																		ENSMUSG00000100304.1	0	0	0	0	0	0
																		ENSMUSG00000101453.1	0	0	0	0	0	0
																		ENSMUSG00000102105.1	0	0	0	0	0	0
																		ENSMUSG00000099943.1	0	0	1	1	0	0
																		ENSMUSG00000084546.1	0	0	0	0	0	0
																		ENSMUSG00000097648.1	6	0	0	0	0	0
																		ENSMUSG00000101687.1	0	0	0	0	0	0
																		ENSMUSG00000100515.6	0	0	0	10	0	0
																		ENSMUSG00000070695.4	7	2	0	2	0	5
																		ENSMUSG00000092948.1	0	0	0	0	0	0
																		ENSMUSG00000102033.1	0	0	0	0	0	0
																		ENSMUSG00000094429.2	0	0	0	0	0	0
																		ENSMUSG00000101154.1	0	0	0	0	0	0
																		ENSMUSG00000065865.1	0	0	0	0	0	0
																		ENSMUSG00000098815.1	0	2	0	0	0	0
																		ENSMUSG00000101573.1	0	0	0	0	0	0
																		ENSMUSG00000107979.1	3	0	0	0	0	0
																		ENSMUSG00000101373.2	0	0	0	0	0	0
																		ENSMUSG00000099615.1	3	0	0	0	0	0
																		ENSMUSG00000100265.1	0	0	0	0	0	0
																		ENSMUSG00000100527.1	0	0	0	5	0	0
																		ENSMUSG00000099571.1	0	0	0	0	0	0
																		ENSMUSG00000101303.1	3	0	0	1	0	0
																		ENSMUSG00000100305.1	0	0	0	0	0	0
																		ENSMUSG00000099534.1	1	1	0	0	0	0
																		ENSMUSG00000100886.1	1	0	0	2	0	0
																		ENSMUSG00000101415.1	3	0	0	5	0	0
																		ENSMUSG00000100617.1	0	0	0	0	0	0
																		ENSMUSG00000100703.6	9	3	0	14	0	0
																		ENSMUSG00000100177.1	0	0	0	0	0	0
																		ENSMUSG00000101363.1	0	0	0	0	0	0
																		ENSMUSG00000101590.1	0	0	0	0	0	0
																		ENSMUSG00000102030.1	1	0	0	1	0	0
																		ENSMUSG00000099870.1	0	0	0	0	0	0
																		ENSMUSG00000026374.14	945	1046	913	711	712	755
																		ENSMUSG00000026377.12	223	269	259	180	234	217
																		ENSMUSG00000099936.1	2	0	0	0	0	0
																		ENSMUSG00000064302.13	2134	2734	2343	1429	1761	1722
																		ENSMUSG00000077257.1	0	0	0	0	1	0
																		ENSMUSG00000107722.1	0	0	5	0	2	0
																		ENSMUSG00000080542.1	0	0	0	0	0	0
																		ENSMUSG00000100770.1	0	3	0	0	0	6
																		ENSMUSG00000026380.10	1184	1500	1328	860	1098	906
																		ENSMUSG00000089601.1	3	0	0	0	0	0
																		ENSMUSG00000101624.1	0	0	0	0	0	4
																		ENSMUSG00000088363.1	0	0	0	0	0	0
																		ENSMUSG00000100040.1	0	0	0	0	0	0
																		ENSMUSG00000048402.14	27	41	57	8	14	11
																		ENSMUSG00000098273.1	0	0	0	0	0	0
																		ENSMUSG00000097408.1	0	0	0	3	0	0
																		ENSMUSG00000096939.1	0	0	0	0	0	0
																		ENSMUSG00000100767.1	0	5	5	5	2	0
																		ENSMUSG00000099860.1	1	0	0	0	0	3
																		ENSMUSG00000101179.1	15	9	33	11	13	3
																		ENSMUSG00000037035.5	97	87	81	20	64	63
																		ENSMUSG00000004451.14	320	370	323	205	282	272
																		ENSMUSG00000101437.1	2	1	2	0	0	0
																		ENSMUSG00000098447.2	27	6	11	19	4	8
																		ENSMUSG00000098923.1	54	76	69	77	45	74
																		ENSMUSG00000101731.1	1	5	7	3	9	11
																		ENSMUSG00000084505.1	1	0	0	0	1	0
																		ENSMUSG00000026383.14	675	900	781	355	523	457
																		ENSMUSG00000102687.1	2	18	18	3	5	6
																		ENSMUSG00000026384.13	1123	1528	1345	740	913	848
																		ENSMUSG00000091876.1	2	2	5	3	1	0
																		ENSMUSG00000103146.1	73	151	106	30	73	80
																		ENSMUSG00000100436.1	0	0	0	0	2	0
																		ENSMUSG00000090277.1	0	0	0	0	0	0
																		ENSMUSG00000100042.1	0	0	0	0	0	0
																		ENSMUSG00000100636.1	0	0	0	0	2	0
																		ENSMUSG00000101224.1	0	0	0	0	4	0
																		ENSMUSG00000036975.5	36	80	88	21	39	27
																		ENSMUSG00000036962.12	93	132	88	66	57	51
																		ENSMUSG00000092245.1	0	0	0	0	0	0
																		ENSMUSG00000026387.15	5	0	0	0	3	0
																		ENSMUSG00000050777.7	46	48	33	19	9	14
																		ENSMUSG00000026385.16	251	435	401	276	474	592
																		ENSMUSG00000026388.15	29	36	24	11	14	21
																		ENSMUSG00000026389.16	9	23	23	17	18	25
																		ENSMUSG00000036907.9	4	0	0	0	0	0
																		ENSMUSG00000101275.1	0	0	0	0	0	0
																		ENSMUSG00000026390.7	4	0	3	8	0	39
																		ENSMUSG00000058665.8	0	3	0	0	0	1
																		ENSMUSG00000099957.4	0	0	0	0	0	0
																		ENSMUSG00000101386.1	0	0	0	0	0	0
																		ENSMUSG00000101922.1	0	0	0	0	0	0
																		ENSMUSG00000100761.1	0	0	0	2	0	0
																		ENSMUSG00000099336.1	0	0	0	0	0	0
																		ENSMUSG00000100979.1	0	0	0	0	0	0
																		ENSMUSG00000102360.1	0	0	0	0	0	0
																		ENSMUSG00000097881.7	0	0	2	0	0	0
																		ENSMUSG00000101700.1	0	0	0	0	0	0
																		ENSMUSG00000104332.1	12	3	2	7	0	0
																		ENSMUSG00000003721.14	397	516	437	213	298	349
																		ENSMUSG00000104253.1	28	84	67	37	39	50
																		ENSMUSG00000101791.1	0	0	0	0	0	6
																		ENSMUSG00000026339.18	658	831	811	448	564	551
																		ENSMUSG00000085857.1	0	6	3	2	0	0
																		ENSMUSG00000083582.1	0	0	0	0	0	0
																		ENSMUSG00000050534.8	0	0	0	0	0	2
																		ENSMUSG00000081130.1	0	0	0	0	0	0
																		ENSMUSG00000001674.11	250	338	366	225	305	229
																		ENSMUSG00000102006.1	0	0	0	0	0	0
																		ENSMUSG00000102488.1	0	0	0	0	0	0
																		ENSMUSG00000083584.1	0	0	0	0	0	0
																		ENSMUSG00000100913.1	1	0	0	0	0	0
																		ENSMUSG00000080410.2	0	0	0	0	0	0
																		ENSMUSG00000099960.1	0	0	0	0	0	1
																		ENSMUSG00000089274.1	0	0	0	0	0	0
																		ENSMUSG00000103263.1	0	0	0	0	0	0
																		ENSMUSG00000089190.1	0	0	0	0	0	0
																		ENSMUSG00000099451.1	0	0	0	0	0	0
																		ENSMUSG00000104180.1	2	0	0	0	0	0
																		ENSMUSG00000100762.1	0	0	0	0	0	0
																		ENSMUSG00000100405.1	0	0	1	0	0	0
																		ENSMUSG00000100525.1	0	0	0	0	0	0
[truncated: 53,403 more rows]
