# Supplementary material for: m6A mRNA methylation-mediated MAPK signaling modulates the nasal mucosa inflammatory response in allergic rhinitis
Source: Front Immunol. 2024 Jul 1;15:1344995. doi: 10.3389/fimmu.2024.1344995 (PMC11246857; doi:10.3389/fimmu.2024.1344995)
Supplement: Supplementary file 7 [file Table_7.xlsx]

## Sheet: Table S7
		GO_ID	Term	Annotated	Significant	Expected	classicFisher	sigGenes
Downregulated	BP	GO:0032501	multicellular organismal process	8235	61	42.22	0.00029	2310057J18Rik,Adh1,Akap5,Akr1c18,Angpt1,Ar,Aspn,Atp2b2,Axin2,Begain,Bnc2,C1qtnf4,Calb1,Cd248,Cdh11,Chrm1,Cldn11,Col14a1,Col8a2,Dcn,Foxp2,Gcnt3,Heyl,Hhip,Hnmt,Hs3st6,Kcnh2,Krt9,Lamb1,Lmod1,Lrrc4c,Mmrn1,Mrap2,Mybl1,Nos1,Npy1r,Obp1a,Obp1b,Olfr1043,Olfr1156,Olfr1338,Olfr1389,Olfr1444,Olfr250,Olfr522,Olfr545,Olfr675,Olfr739,Olfr819,Oprk1,Pdgfra,Plpp3,Prkag3,Prtg,Sfrp2,Slitrk5,Taar7f,Tas2r137,Tlr5,Wif1…
Downregulated	BP	GO:0050896	response to stimulus	9532	60	48.87	0.02421	Adh1,Akap5,Akr1c18,Aldh3a1,Angpt1,Ar,Aspn,Atp2b2,Axin2,Begain,C1qtnf4,Calb1,Car4,Chrm1,Col14a1,Cyp1a1,Cyp2b10,Cyp4b1,Dcn,Foxp2,Gcnt3,Gpx6,Heyl,Hhip,Kcnh2,Mfap4,Mill2,Mmrn1,Mrap2,Nos1,Npy1r,Obp1a,Obp1b,Olfr1043,Olfr1156,Olfr1338,Olfr1389,Olfr1444,Olfr250,Olfr522,Olfr545,Olfr675,Olfr739,Olfr819,Oprk1,Pdgfra,Plpp3,Prkag3,Prtg,Ptgfr,Sfrp2,Sfxn5,Slitrk5,Susd2,Syt12,Taar7f,Tas2r137,Tlr5,Wif1,Wnt5a
Downregulated	BP	GO:0023052	signaling	6584	44	33.76	0.02556	Akap5,Akr1c18,Angpt1,Ar,Aspn,Atp2b2,Axin2,Begain,C1qtnf4,Calb1,Cdh11,Chrm1,Dcn,Heyl,Hhip,Kcnh2,Lrrc4c,Mill2,Mrap2,Nos1,Npy1r,Olfr1043,Olfr1156,Olfr1338,Olfr1389,Olfr1444,Olfr250,Olfr522,Olfr545,Olfr675,Olfr739,Olfr819,Oprk1,Pdgfra,Plpp3,Ptgfr,Sfrp2,Slitrk5,Syt12,Taar7f,Tas2r137,Tlr5,Wif1,Wnt5a
Downregulated	BP	GO:0007154	cell communication	6649	43	34.09	0.04589	Akap5,Akr1c18,Angpt1,Ar,Aspn,Atp2b2,Axin2,Begain,C1qtnf4,Calb1,Cdh11,Chrm1,Dcn,Heyl,Hhip,Lrrc4c,Mill2,Mrap2,Nos1,Npy1r,Olfr1043,Olfr1156,Olfr1338,Olfr1389,Olfr1444,Olfr250,Olfr522,Olfr545,Olfr675,Olfr739,Olfr819,Oprk1,Pdgfra,Plpp3,Ptgfr,Sfrp2,Slitrk5,Syt12,Taar7f,Tas2r137,Tlr5,Wif1,Wnt5a
Downregulated	BP	GO:0003008	system process	2942	31	15.08	5.9e-05	Angpt1,Ar,Atp2b2,Begain,Calb1,Chrm1,Col14a1,Foxp2,Gcnt3,Kcnh2,Lamb1,Lmod1,Nos1,Npy1r,Obp1a,Obp1b,Olfr1043,Olfr1156,Olfr1338,Olfr1389,Olfr1444,Olfr250,Olfr522,Olfr545,Olfr675,Olfr739,Olfr819,Oprk1,Prkag3,Taar7f,Tas2r137
Downregulated	CC	GO:0044425	membrane part	7379	49	38.41	0.02603	A4gnt,Akap5,Aldh3a1,Angpt1,Atp2b2,Car4,Cd248,Cdh11,Chrm1,Cldn11,Cldn8,Fmo3,Gcnt3,Hhip,Hs3st6,Igdcc4,Kcnf1,Kcnh2,Lrrc4c,Mill2,Mrap2,Nos1,Npy1r,Olfr1043,Olfr1156,Olfr1338,Olfr1389,Olfr1444,Olfr250,Olfr522,Olfr545,Olfr675,Olfr739,Olfr819,Oprk1,Pdgfra,Plpp3,Prtg,Ptgfr,Sfxn5,Slc16a4,Slc22a20,Slitrk5,Susd2,Syt12,Taar7f,Tas2r137,Tlr5,Tmem35b
Downregulated	CC	GO:0031224	intrinsic component of membrane	6032	46	31.4	0.00235	A4gnt,Aldh3a1,Atp2b2,Car4,Cd248,Cdh11,Chrm1,Cldn11,Cldn8,Fmo3,Gcnt3,Hhip,Hs3st6,Igdcc4,Kcnf1,Kcnh2,Lrrc4c,Mill2,Mrap2,Npy1r,Olfr1043,Olfr1156,Olfr1338,Olfr1389,Olfr1444,Olfr250,Olfr522,Olfr545,Olfr675,Olfr739,Olfr819,Oprk1,Pdgfra,Plpp3,Prtg,Ptgfr,Sfxn5,Slc16a4,Slc22a20,Slitrk5,Susd2,Syt12,Taar7f,Tas2r137,Tlr5,Tmem35b
Downregulated	CC	GO:0016021	integral component of membrane	5858	44	30.49	0.00418	A4gnt,Aldh3a1,Atp2b2,Cd248,Cdh11,Chrm1,Cldn11,Cldn8,Fmo3,Gcnt3,Hhip,Hs3st6,Igdcc4,Kcnf1,Kcnh2,Lrrc4c,Mrap2,Npy1r,Olfr1043,Olfr1156,Olfr1338,Olfr1389,Olfr1444,Olfr250,Olfr522,Olfr545,Olfr675,Olfr739,Olfr819,Oprk1,Pdgfra,Plpp3,Prtg,Ptgfr,Sfxn5,Slc16a4,Slc22a20,Slitrk5,Susd2,Syt12,Taar7f,Tas2r137,Tlr5,Tmem35b
Downregulated	CC	GO:0005576	extracellular region	2687	30	13.99	3.7e-05	2310057J18Rik,Angpt1,Aspn,Bpifb6,C1qtnf4,Car4,Ces1a,Col14a1,Col8a2,Cyp4a12a,Cyp4a12b,Dcn,Gpx6,Hhip,Lamb1,Loxl1,Mfap4,Mill2,Mmrn1,Mptx1,Mup4,Mup5,Obp1a,Obp1b,Obp2a,Pnliprp1,Sfrp2,Vwa7,Wif1,Wnt5a
Downregulated	CC	GO:0044421	extracellular region part	2145	20	11.17	0.00742	2310057J18Rik,Angpt1,Aspn,C1qtnf4,Car4,Ces1a,Col14a1,Col8a2,Cyp4a12a,Cyp4a12b,Dcn,Lamb1,Loxl1,Mfap4,Mill2,Mmrn1,Mup4,Pnliprp1,Sfrp2,Wnt5a
Downregulated	MF	GO:0060089	molecular transducer activity	2373	22	12.85	0.00836	Ar,Chrm1,Npy1r,Olfr1043,Olfr1156,Olfr1338,Olfr1389,Olfr1444,Olfr250,Olfr522,Olfr545,Olfr675,Olfr739,Olfr819,Oprk1,Pdgfra,Prkag3,Prtg,Ptgfr,Taar7f,Tas2r137,Tlr5
Downregulated	MF	GO:0038023	signaling receptor activity	2323	21	12.58	0.01308	Ar,Chrm1,Npy1r,Olfr1043,Olfr1156,Olfr1338,Olfr1389,Olfr1444,Olfr250,Olfr522,Olfr545,Olfr675,Olfr739,Olfr819,Oprk1,Pdgfra,Prtg,Ptgfr,Taar7f,Tas2r137,Tlr5
Downregulated	MF	GO:0004888	transmembrane signaling receptor activity	2140	19	11.59	0.02151	Chrm1,Npy1r,Olfr1043,Olfr1156,Olfr1338,Olfr1389,Olfr1444,Olfr250,Olfr522,Olfr545,Olfr675,Olfr739,Olfr819,Oprk1,Pdgfra,Ptgfr,Taar7f,Tas2r137,Tlr5
Downregulated	MF	GO:0016491	oxidoreductase activity	804	14	4.35	0.00012	Adh1,Akr1c18,Aldh3a1,Aox1,Cyp1a1,Cyp2b10,Cyp3a57,Cyp4a12a,Cyp4a12b,Cyp4b1,Fmo3,Gpx6,Loxl1,Nos1
Downregulated	MF	GO:0046914	transition metal ion binding	954	13	5.17	0.00202	Adh1,Aox1,Ar,Calb1,Car4,Cyp1a1,Cyp2b10,Cyp4a12a,Cyp4b1,Dpys,Hhip,Loxl1,Nos1
Upregulated	BP	GO:0009987	cellular process	15803	512	408.52	7.8e-23	A2m,A2ml1,Aadac,Abca4,Abcc8,Abtb2,Acan,Ace,Acod1,Acp5,Adh4,Ahsg,Akr1c6,Alb,Aldh1a3,Aldh8a1,Aldob,Alox12e,Alox15,Ambp,Angptl3,Anxa1,Anxa8,Apoa1,Apoa2,Apoa4,Apoa5,Apob,Apobec1,Apobr,Apoc3,Apof,Apoh,Apom,Areg,Arg1,Arhgap11a,Arhgap30,Arid5a,Arrdc3,Atf3,Atg16l2,Atp10b,Avpi1,B2m,B3gnt7,B4galt5,Bcl10,Bcl3,Bdkrb2,Bhlhe40,Bhmt,Bhmt2,Birc3,Bpifb1,Btg1,Btg2,C1qa,C1qb,C1qc,C1qtnf1,C3,C3ar1,C8a,C8b,C9,Car6,Ca…
Upregulated	BP	GO:0065007	biological regulation	12135	455	313.7	< 1e-30	A2m,A2ml1,Aadac,Abca4,Abcc8,Acan,Ace,Acod1,Acp5,Adh4,Ahsg,Akr1c6,Alb,Aldh1a3,Aldh8a1,Aldob,Alox15,Ambp,Angptl3,Anxa1,Anxa8,Apoa1,Apoa2,Apoa4,Apoa5,Apob,Apobec1,Apoc3,Apoc4,Apoh,Apom,Areg,Arg1,Arhgap11a,Arhgap30,Arid5a,Arrdc3,Atf3,Atp10b,Avpi1,B2m,B430306N03Rik,B4galt5,Bcl10,Bcl3,Bdkrb2,Bhlhe40,Birc3,Bpifb1,Btg1,Btg2,C1qa,C1qb,C1qc,C1qtnf1,C2cd4b,C3,C3ar1,C4b,C4bp,C8a,C8b,C9,Casp4,Ccl20,Ccl24,Ccl4…
Upregulated	BP	GO:0050896	response to stimulus	9532	439	246.41	< 1e-30	A2m,Abca4,Abcb11,Abcc8,Abtb2,Ace,Acod1,Acp5,Adh4,Ahsg,AI506816,Akr1c6,Alb,Aldh1a3,Aldob,Alox15,Angptl3,Anxa1,Anxa8,Apoa1,Apoa2,Apoa4,Apob,Apobec1,Apoc3,Apoh,Aqp9,Areg,Arg1,Arhgap11a,Arhgap30,Arid5a,Arrdc3,Atf3,Avpi1,B2m,B430306N03Rik,Bcl10,Bcl3,Bdkrb2,Bhlhe40,Birc3,Bpifb1,Btg2,C1qa,C1qb,C1qc,C1qtnf1,C2cd4b,C3,C3ar1,C4b,C4bp,C8a,C8b,C9,Car3,Car6,Casp4,Ccl20,Ccl24,Ccl4,Ccl6,Ccl8,Ccl9,Ccr3,Ccr4,Cd14…
Upregulated	BP	GO:0050789	regulation of biological process	11520	430	297.8	9.3e-29	A2m,A2ml1,Aadac,Abcc8,Acan,Ace,Acod1,Acp5,Ahsg,Akr1c6,Alb,Aldh1a3,Alox15,Ambp,Angptl3,Anxa1,Anxa8,Apoa1,Apoa2,Apoa4,Apoa5,Apob,Apobec1,Apoc3,Apoc4,Apoh,Apom,Areg,Arg1,Arhgap11a,Arhgap30,Arid5a,Arrdc3,Atf3,Avpi1,B2m,B430306N03Rik,B4galt5,Bcl10,Bcl3,Bdkrb2,Bhlhe40,Birc3,Bpifb1,Btg1,Btg2,C1qa,C1qb,C1qc,C1qtnf1,C2cd4b,C3,C3ar1,C4b,C4bp,C8a,C8b,C9,Casp4,Ccl20,Ccl24,Ccl4,Ccl6,Ccl8,Ccl9,Ccr3,Ccr4,Cd14,C…
Upregulated	BP	GO:0050794	regulation of cellular process	10774	391	278.52	6.2e-21	A2m,A2ml1,Aadac,Abcc8,Acan,Ace,Acod1,Acp5,Ahsg,Akr1c6,Alb,Aldh1a3,Alox15,Ambp,Angptl3,Anxa1,Anxa8,Apoa1,Apoa2,Apoa4,Apoa5,Apob,Apobec1,Apoc3,Apoh,Apom,Areg,Arg1,Arhgap11a,Arhgap30,Arid5a,Arrdc3,Atf3,Avpi1,B2m,Bcl10,Bcl3,Bdkrb2,Bhlhe40,Birc3,Bpifb1,Btg1,Btg2,C1qa,C1qc,C1qtnf1,C3,C3ar1,Casp4,Ccl20,Ccl24,Ccl4,Ccl6,Ccl8,Ccl9,Ccr3,Ccr4,Cd14,Cd177,Cd300lb,Cd300lf,Cd53,Cd74,Cd83,Cd84,Cdk1,Cebpd,Cemip,Ch…
Upregulated	CC	GO:0044464	cell part	16277	463	413.94	3.5e-06	Aadac,Abca4,Abcb11,Abcc8,Abtb2,Acan,Ace,Acod1,Acp5,Adh4,Ahsg,Akr1c6,Alb,Aldh1a3,Aldh1a7,Aldh1b1,Aldh8a1,Aldob,Alox12e,Alox15,Ambp,Angptl3,Antxrl,Anxa1,Anxa8,Apoa1,Apoa4,Apob,Apobec1,Apobr,Apoh,Aqp9,Areg,Arg1,Arhgap30,Arid5a,Arrdc3,Atf3,Atg16l2,Atp10b,B2m,B3gnt7,B430306N03Rik,B4galt5,Bcl10,Bcl3,Bdkrb2,Bhlhe40,Bhmt,Birc3,Btg1,Btg2,C1qa,C1qb,C1qc,C1qtnf1,C3,C3ar1,C4b,C8a,C8b,C9,Car3,Car6,Casp4,Ccr3,…
Upregulated	CC	GO:0005623	cell	16281	463	414.04	3.6e-06	Aadac,Abca4,Abcb11,Abcc8,Abtb2,Acan,Ace,Acod1,Acp5,Adh4,Ahsg,Akr1c6,Alb,Aldh1a3,Aldh1a7,Aldh1b1,Aldh8a1,Aldob,Alox12e,Alox15,Ambp,Angptl3,Antxrl,Anxa1,Anxa8,Apoa1,Apoa4,Apob,Apobec1,Apobr,Apoh,Aqp9,Areg,Arg1,Arhgap30,Arid5a,Arrdc3,Atf3,Atg16l2,Atp10b,B2m,B3gnt7,B430306N03Rik,B4galt5,Bcl10,Bcl3,Bdkrb2,Bhlhe40,Bhmt,Birc3,Btg1,Btg2,C1qa,C1qb,C1qc,C1qtnf1,C3,C3ar1,C4b,C8a,C8b,C9,Car3,Car6,Casp4,Ccr3,…
Upregulated	CC	GO:0044424	intracellular part	13716	379	348.81	0.00596	Aadac,Abca4,Abcb11,Abcc8,Abtb2,Ace,Acod1,Acp5,Adh4,Ahsg,Akr1c6,Alb,Aldh1a3,Aldh1a7,Aldh1b1,Aldh8a1,Aldob,Alox12e,Alox15,Ambp,Angptl3,Anxa1,Anxa8,Apoa1,Apob,Apobec1,Apoh,Aqp9,Areg,Arg1,Arhgap30,Arid5a,Arrdc3,Atf3,Atg16l2,Atp10b,B2m,B3gnt7,B4galt5,Bcl10,Bcl3,Bdkrb2,Bhlhe40,Bhmt,Birc3,Btg1,Btg2,C9,Car3,Car6,Casp4,Ccr3,Cd14,Cd177,Cd300lg,Cd5l,Cd68,Cd74,Cd93,Cdk1,Cebpd,Cemip,Ces1c,Ces3a,Ces3b,Cfi,Chil…
Upregulated	CC	GO:0005622	intracellular	13746	379	349.57	0.00713	Aadac,Abca4,Abcb11,Abcc8,Abtb2,Ace,Acod1,Acp5,Adh4,Ahsg,Akr1c6,Alb,Aldh1a3,Aldh1a7,Aldh1b1,Aldh8a1,Aldob,Alox12e,Alox15,Ambp,Angptl3,Anxa1,Anxa8,Apoa1,Apob,Apobec1,Apoh,Aqp9,Areg,Arg1,Arhgap30,Arid5a,Arrdc3,Atf3,Atg16l2,Atp10b,B2m,B3gnt7,B4galt5,Bcl10,Bcl3,Bdkrb2,Bhlhe40,Bhmt,Birc3,Btg1,Btg2,C9,Car3,Car6,Casp4,Ccr3,Cd14,Cd177,Cd300lg,Cd5l,Cd68,Cd74,Cd93,Cdk1,Cebpd,Cemip,Ces1c,Ces3a,Ces3b,Cfi,Chil…
Upregulated	CC	GO:0005737	cytoplasm	10952	336	278.52	1.1e-06	Aadac,Abca4,Abcb11,Abcc8,Ace,Acod1,Acp5,Adh4,Ahsg,Akr1c6,Alb,Aldh1a3,Aldh1a7,Aldh1b1,Aldh8a1,Aldob,Alox12e,Alox15,Angptl3,Anxa1,Anxa8,Apoa1,Apob,Apobec1,Apoh,Areg,Arg1,Arhgap30,Arrdc3,Atg16l2,Atp10b,B2m,B3gnt7,B4galt5,Bcl10,Bcl3,Bdkrb2,Bhlhe40,Bhmt,Birc3,Btg1,Btg2,C9,Car3,Car6,Casp4,Ccr3,Cd14,Cd177,Cd300lg,Cd5l,Cd68,Cd74,Cd93,Cdk1,Cemip,Ces1c,Ces3a,Ces3b,Chil1,Chil3,Chil4,Clca1,Clu,Col10a1,Col2a1…
Upregulated	MF	GO:0005488	binding	13357	430	344.07	4.4e-14	A2m,Abca4,Abcb11,Abcc8,Abtb2,Acan,Ace,Acp5,Adh4,Alb,Aldh1a3,Aldob,Alox12e,Alox15,Ambp,Angptl3,Antxrl,Anxa1,Anxa8,Apoa1,Apoa2,Apoa4,Apoa5,Apob,Apobec1,Apoc3,Apoh,Apom,Areg,Arg1,Arid5a,Arrdc3,Atf3,B2m,B4galt5,Bcl10,Bcl3,Bdkrb2,Bhlhe40,Bhmt,Bhmt2,Birc3,Bpifb1,Btg1,Btg2,C1qa,C1qb,C1qtnf1,C3,C3ar1,C4b,C4bp,C8a,C8b,Car3,Car6,Casp4,Ccl20,Ccl24,Ccl4,Ccl6,Ccl8,Ccl9,Ccr3,Ccr4,Cd14,Cd177,Cd300lb,Cd300ld,Cd3…
Upregulated	MF	GO:0005515	protein binding	9006	322	231.99	1.9e-14	A2m,Abcc8,Abtb2,Acan,Ace,Alb,Aldh1a3,Aldob,Ambp,Angptl3,Anxa1,Anxa8,Apoa1,Apoa2,Apoa4,Apoa5,Apob,Apobec1,Apoc3,Apoh,Apom,Areg,Arid5a,Arrdc3,Atf3,B2m,Bcl10,Bcl3,Bdkrb2,Bhlhe40,Birc3,Btg1,Btg2,C1qa,C1qb,C3,C3ar1,C4b,C4bp,C8a,Casp4,Ccl20,Ccl24,Ccl4,Ccl6,Ccl8,Ccl9,Ccr3,Ccr4,Cd177,Cd300lb,Cd300ld,Cd300lf,Cd74,Cd84,Cd93,Cdk1,Cebpd,Cemip,Chil1,Ciita,Cish,Cldn4,Clu,Col2a1,Cp,Cps1,Creb3l3,Crp,Csf1,Csf1r,C…
Upregulated	MF	GO:0043167	ion binding	5441	192	140.16	5.5e-07	Abca4,Abcb11,Acan,Ace,Acp5,Adh4,Alb,Aldh1a3,Aldob,Alox12e,Alox15,Angptl3,Antxrl,Anxa1,Anxa8,Apoa1,Apoa2,Apoa4,Apoa5,Apob,Apobec1,Apoc3,Apoh,Apom,Arg1,B4galt5,Bhmt,Bhmt2,Birc3,Car3,Car6,Ccl8,Cd300lf,Cd93,Cdk1,Cemip,Cfi,Ciita,Clca1,Col10a1,Col11a2,Col2a1,Cp,Cps1,Crabp1,Cracr2a,Crp,Csf1r,Ctsc,Cyba,Cybb,Cybrd1,Cyp2c29,Cyp2c50,Cyp2c70,Cyp2d10,Cyp2d26,Cyp2d9,Cyp2j5,Cyp3a11,Cyp3a25,Cyp4f18,Ddc,Egln3,Egr…
Upregulated	MF	GO:0003824	catalytic activity	5757	177	148.3	0.00377	Aadac,Abca4,Abcb11,Abcc8,Ace,Acod1,Acp5,Adh4,Akr1c6,Aldh1a3,Aldh1a7,Aldh1b1,Aldh8a1,Aldob,Alox12e,Alox15,Anxa1,Apobec1,Arg1,B3gnt7,B4galt5,Bhmt,Bhmt2,Birc3,Car3,Car6,Casp4,Cdk1,Cemip,Ces1c,Ces2a,Ces3a,Ces3b,Cfi,Chil3,Chil4,Ciita,Clca1,Cp,Cps1,Csf1r,Ctsc,Ctsh,Ctsk,Ctss,Ctsz,Cyba,Cybb,Cybrd1,Cyp2c29,Cyp2c50,Cyp2c68,Cyp2c70,Cyp2d10,Cyp2d26,Cyp2d9,Cyp2j5,Cyp3a11,Cyp3a25,Cyp4f18,Ddc,Dhrs9,Dusp10,Dusp2…
Upregulated	MF	GO:0043169	cation binding	3579	133	92.19	4.9e-06	Acan,Ace,Acp5,Adh4,Alb,Aldob,Alox12e,Alox15,Antxrl,Anxa1,Anxa8,Apoa2,Apoa4,Apoa5,Apobec1,Arg1,B4galt5,Bhmt,Bhmt2,Birc3,Car3,Car6,Cd93,Cfi,Clca1,Col10a1,Col11a2,Col2a1,Cp,Cps1,Cracr2a,Crp,Cyba,Cybb,Cybrd1,Cyp2c29,Cyp2c50,Cyp2c70,Cyp2d10,Cyp2d26,Cyp2d9,Cyp2j5,Cyp3a11,Cyp3a25,Cyp4f18,Egln3,Egr1,Egr2,Egr3,Enpp3,Ern2,F10,F13a1,F2,Fblim1,Fga,Fgg,Fn1,Galnt12,Gem,Grin2a,Haao,Hamp,Hnf4a,Hpd,Hpgds,Hpx,Hrg,…
