# Supplementary material for: m6A mRNA methylation-mediated MAPK signaling modulates the nasal mucosa inflammatory response in allergic rhinitis
Source: Front Immunol. 2024 Jul 1;15:1344995. doi: 10.3389/fimmu.2024.1344995 (PMC11246857; doi:10.3389/fimmu.2024.1344995)
Supplement: Supplementary file 8 [file Table_8.xlsx]

## Sheet: Table S8
	keggID	Description	GeneRatio	BgRatio	pvalue	p.adjust	qvalue	geneID	Count	link
Downregulated	mmu00830	Retinol metabolism	6/60	97/8916	4.42284e-05	0.00583816	0.00540053	Cyp4a12b/Adh1/Cyp2b10/Cyp1a1/Aox1/Cyp4a12a	6	http://www.kegg.jp/kegg-bin/show_pathway?mmu00830/Cyp4a12b/Adh1/Cyp2b10/Cyp1a1/Aox1/Cyp4a12a
Downregulated	mmu05204	Chemical carcinogenesis	5/60	101/8916	0.000562997	0.0371578	0.0343724	Adh1/Aldh3a1/Cyp2b10/Cyp1a1/Nat2	5	http://www.kegg.jp/kegg-bin/show_pathway?mmu05204/Adh1/Aldh3a1/Cyp2b10/Cyp1a1/Nat2
Downregulated	mmu00982	Drug metabolism - cytochrome P450	4/60	71/8916	0.00128642	0.0566023	0.0523594	Adh1/Fmo3/Aldh3a1/Aox1	4	http://www.kegg.jp/kegg-bin/show_pathway?mmu00982/Adh1/Fmo3/Aldh3a1/Aox1
Downregulated	mmu00350	Tyrosine metabolism	3/60	40/8916	0.00239826	0.0688699	0.0637074	Adh1/Aldh3a1/Aox1	3	http://www.kegg.jp/kegg-bin/show_pathway?mmu00350/Adh1/Aldh3a1/Aox1
Downregulated	mmu00590	Arachidonic acid metabolism	4/60	86/8916	0.00260871	0.0688699	0.0637074	Cyp4a12b/Gpx6/Cyp2b10/Cyp4a12a	4	http://www.kegg.jp/kegg-bin/show_pathway?mmu00590/Cyp4a12b/Gpx6/Cyp2b10/Cyp4a12a
Upregulated	mmu04610	Complement and coagulation cascades	37/391	93/8916	1.35006e-26	3.71268e-24	2.79961e-24	Clu/C3/Vwf/Kng2/Plaur/Itgax/F10/C9/F13a1/Cfi/Kng1/C8b/Serpina1d/C4bp/C4b/Cfhr2/C1qb/Itgb2/C1qa/Fgb/Serpina1b/A2m/Serpina1e/C1qc/C8a/Serpine1/Plg/Fgg/Fga/Serpinc1/Proc/Serpina1c/Vtn/F2/C3ar1/Serpina1a/Bdkrb2	37	http://www.kegg.jp/kegg-bin/show_pathway?mmu04610/Clu/C3/Vwf/Kng2/Plaur/Itgax/F10/C9/F13a1/Cfi/Kng1/C8b/Serpina1d/C4bp/C4b/Cfhr2/C1qb/Itgb2/C1qa/Fgb/Serpina1b/A2m/Serpina1e/C1qc/C8a/Serpine1/Plg/Fgg/Fga/Serpinc1/Proc/Serpina1c/Vtn/F2/C3ar1/Serpina1a/Bdkrb2
Upregulated	mmu04668	TNF signaling pathway	28/391	113/8916	3.09349e-14	4.25355e-12	3.20746e-12	Tnfaip3/Cxcl1/Cxcl2/Il6/Ccl20/Socs3/Nfkbia/Lif/Fos/Icam1/Junb/Bcl3/Ptgs2/Birc3/Irf1/Map3k8/Tnf/Il1b/Csf1/Vcam1/Mmp9/Nod2/Mapk13/Tnfrsf1b/Sele/Il18r1/Map3k14/Creb3l3	28	http://www.kegg.jp/kegg-bin/show_pathway?mmu04668/Tnfaip3/Cxcl1/Cxcl2/Il6/Ccl20/Socs3/Nfkbia/Lif/Fos/Icam1/Junb/Bcl3/Ptgs2/Birc3/Irf1/Map3k8/Tnf/Il1b/Csf1/Vcam1/Mmp9/Nod2/Mapk13/Tnfrsf1b/Sele/Il18r1/Map3k14/Creb3l3
Upregulated	mmu04380	Osteoclast differentiation	29/391	128/8916	1.29715e-13	1.18906e-11	8.9663e-12	Socs3/Nfkbia/Fos/Fosb/Junb/Fosl2/Relb/Nfkb2/Pirb/Fcgr2b/Syk/Csf1r/Tnf/Lilrb4a/Acp5/Il1b/Cyba/Csf1/Ifngr2/Ncf1/Fcgr3/Mapk13/Ctsk/Map3k14/Tgfb1/Pira11/Pira1/Gm15448/Spi1	29	http://www.kegg.jp/kegg-bin/show_pathway?mmu04380/Socs3/Nfkbia/Fos/Fosb/Junb/Fosl2/Relb/Nfkb2/Pirb/Fcgr2b/Syk/Csf1r/Tnf/Lilrb4a/Acp5/Il1b/Cyba/Csf1/Ifngr2/Ncf1/Fcgr3/Mapk13/Ctsk/Map3k14/Tgfb1/Pira11/Pira1/Gm15448/Spi1
Upregulated	mmu05143	African trypanosomiasis	13/391	39/8916	5.22974e-09	3.59544e-07	2.71121e-07	Il6/Icam1/Kng2/F2rl1/Hbb-b1/Tnf/Kng1/Hbb-bt/Il1b/Vcam1/Myd88/Sele/Apoa1	13	http://www.kegg.jp/kegg-bin/show_pathway?mmu05143/Il6/Icam1/Kng2/F2rl1/Hbb-b1/Tnf/Kng1/Hbb-bt/Il1b/Vcam1/Myd88/Sele/Apoa1
Upregulated	mmu05140	Leishmaniasis	16/391	70/8916	3.88736e-08	2.13805e-06	1.61223e-06	C3/Nfkbia/Fos/H2-Ab1/Ptgs2/Tnf/Il1b/Cyba/Ifngr2/Cybb/Ncf1/Fcgr3/Itgb2/Mapk13/Myd88/Tgfb1	16	http://www.kegg.jp/kegg-bin/show_pathway?mmu05140/C3/Nfkbia/Fos/H2-Ab1/Ptgs2/Tnf/Il1b/Cyba/Ifngr2/Cybb/Ncf1/Fcgr3/Itgb2/Mapk13/Myd88/Tgfb1
