# Supplementary material for: m6A mRNA methylation-mediated MAPK signaling modulates the nasal mucosa inflammatory response in allergic rhinitis
Source: Front Immunol. 2024 Jul 1;15:1344995. doi: 10.3389/fimmu.2024.1344995 (PMC11246857; doi:10.3389/fimmu.2024.1344995)
Supplement: Supplementary file 9 [file Table_9.xlsx]

## Sheet: Table S9
keggID	Description	GeneRatio	BgRatio	pvalue	p.adjust	qvalue	geneID	Count	link
mmu04668	TNF signaling pathway	28/391	113/8916	3.09349e-14	4.25355e-12	3.20746e-12	Tnfaip3/Cxcl1/Cxcl2/Il6/Ccl20/Socs3/Nfkbia/Lif/Fos/Icam1/Junb/Bcl3/Ptgs2/Birc3/Irf1/Map3k8/Tnf/Il1b/Csf1/Vcam1/Mmp9/Nod2/Mapk13/Tnfrsf1b/Sele/Il18r1/Map3k14/Creb3l3	28	http://www.kegg.jp/kegg-bin/show_pathway?mmu04668/Tnfaip3/Cxcl1/Cxcl2/Il6/Ccl20/Socs3/Nfkbia/Lif/Fos/Icam1/Junb/Bcl3/Ptgs2/Birc3/Irf1/Map3k8/Tnf/Il1b/Csf1/Vcam1/Mmp9/Nod2/Mapk13/Tnfrsf1b/Sele/Il18r1/Map3k14/Creb3l3
mmu04657	IL-17 signaling pathway	18/391	91/8916	6.04799e-08	2.77199e-06	2.09027e-06	Lcn2/Muc5ac/Tnfaip3/Cxcl1/Muc5b/Cxcl2/Il6/Ccl20/Nfkbia/Fos/Fosb/Ptgs2/Tnf/Mmp13/Il1b/Mmp9/Il17c/Mapk13	18	http://www.kegg.jp/kegg-bin/show_pathway?mmu04657/Lcn2/Muc5ac/Tnfaip3/Cxcl1/Muc5b/Cxcl2/Il6/Ccl20/Nfkbia/Fos/Fosb/Ptgs2/Tnf/Mmp13/Il1b/Mmp9/Il17c/Mapk13
mmu04064	NF-kappa B signaling pathway	19/391	105/8916	1.16108e-07	4.56137e-06	3.43958e-06	Tnfaip3/Cxcl1/Cxcl2/Nfkbia/Icam1/Gadd45b/Ptgs2/Birc3/Relb/Nfkb2/Syk/Tnf/Il1b/Bcl10/Cd14/Vcam1/Myd88/Map3k14/Ccl4	19	http://www.kegg.jp/kegg-bin/show_pathway?mmu04064/Tnfaip3/Cxcl1/Cxcl2/Nfkbia/Icam1/Gadd45b/Ptgs2/Birc3/Relb/Nfkb2/Syk/Tnf/Il1b/Bcl10/Cd14/Vcam1/Myd88/Map3k14/Ccl4
mmu04621	NOD-like receptor signaling pathway	23/391	211/8916	4.88113e-05	0.000610142	0.000460088	Tnfaip3/Cxcl1/Cxcl2/Il6/Nfkbia/Birc3/Gbp2/Gbp3/Gbp5/Tnf/Casp4/Il1b/Tmem173/Cyba/Irf7/Mefv/Cybb/Oas2/Nod2/Mapk13/Myd88/Oas1a/Pstpip1	23	http://www.kegg.jp/kegg-bin/show_pathway?mmu04621/Tnfaip3/Cxcl1/Cxcl2/Il6/Nfkbia/Birc3/Gbp2/Gbp3/Gbp5/Tnf/Casp4/Il1b/Tmem173/Cyba/Irf7/Mefv/Cybb/Oas2/Nod2/Mapk13/Myd88/Oas1a/Pstpip1
mmu04010	MAPK signaling pathway	22/391	294/8916	0.00996001	0.0516793	0.0389697	Nr4a1/Fos/Gadd45b/Relb/Nfkb2/Map3k8/Csf1r/Tnf/Dusp5/Il1b/Csf1/Cd14/Pla2g4c/Dusp2/Dusp10/Areg/Mapk13/Myd88/Map3k14/Tgfb1/Rasgrp2/Rac2	22	http://www.kegg.jp/kegg-bin/show_pathway?mmu04010/Nr4a1/Fos/Gadd45b/Relb/Nfkb2/Map3k8/Csf1r/Tnf/Dusp5/Il1b/Csf1/Cd14/Pla2g4c/Dusp2/Dusp10/Areg/Mapk13/Myd88/Map3k14/Tgfb1/Rasgrp2/Rac2
