# Supplementary material for: m6A mRNA methylation-mediated MAPK signaling modulates the nasal mucosa inflammatory response in allergic rhinitis
Source: Front Immunol. 2024 Jul 1;15:1344995. doi: 10.3389/fimmu.2024.1344995 (PMC11246857; doi:10.3389/fimmu.2024.1344995)
Supplement: Supplementary file 10 [file Table_10.xlsx]

## Sheet: Table S10
chr	start	end	strand	geneID	transcriptID	distanceToTSS	geneName	description	blockCount	blockSizes	annotation	log2FC(m6A)	pvalue(m6A)	padj(m6A)	diffStat(m6A)	log2FC(gene)	pvalue(gene)	padj(gene)	diffStat(gene)	m6A-gene
chr1	6206196	6214820	+	ENSMUSG00000025907.14	ENSMUST00000159906.7	0	Rb1cc1	RB1-inducible coiled-coil 1	1	8624	Promoter (<=1kb)	-0.666732	0.00755094	0.071638	down-regulated	-0.27294	0.018418	0.172375	non-significant	m6A changes
chr1	6239965	6241031	+	ENSMUSG00000025907.14	ENSMUST00000159802.1	0	Rb1cc1	RB1-inducible coiled-coil 1	1	1066	Promoter (<=1kb)	-0.234859	0.255239	0.455192	non-significant	-0.27294	0.018418	0.172375	non-significant	No changes
chr1	6248584	6251072	+	ENSMUSG00000025907.14	ENSMUST00000162257.7	0	Rb1cc1	RB1-inducible coiled-coil 1	1	2488	Promoter (<=1kb)	-0.511753	0.0490549	0.188369	down-regulated	-0.27294	0.018418	0.172375	non-significant	m6A changes
chr1	6260973	6263117	+	ENSMUSG00000025907.14	ENSMUST00000159349.1	0	Rb1cc1	RB1-inducible coiled-coil 1	1	2144	Promoter (<=1kb)	-0.290739	0.119264	0.303148	non-significant	-0.27294	0.018418	0.172375	non-significant	No changes
chr1	7160982	7170074	+	ENSMUSG00000051285.17	ENSMUST00000183204.1	426	Pcmtd1	protein-L-isoaspartate (D-aspartate) O-methyltransferase domain containing 1	1	9092	Promoter (<=1kb)	-1.12381	0.000343101	0.0144216	down-regulated	0.00394749	0.984076	1	non-significant	m6A changes
chr1	9546082	9546982	+	ENSMUSG00000061024.8	ENSMUST00000072079.8	675	Rrs1	ribosome biogenesis regulator 1	1	900	Promoter (<=1kb)	-0.536808	0.0306117	0.148713	down-regulated	0.385172	0.122227	0.478486	non-significant	m6A changes
chr1	9747647	9747897	+	ENSMUSG00000097893.8	ENSMUST00000181821.7	0	1700034P13Rik	RIKEN cDNA 1700034P13 gene	1	250	Promoter (<=1kb)	-1.33902	7.48e-05	0.00629902	down-regulated	0.0580608	1	1	non-significant	m6A changes
chr1	9747972	9748047	+	ENSMUSG00000097893.8	ENSMUST00000181358.7	17	1700034P13Rik	RIKEN cDNA 1700034P13 gene	1	75	Promoter (<=1kb)	-1.22783	0.000322191	0.0140905	down-regulated	0.0580608	1	1	non-significant	m6A changes
chr1	9748072	9748597	+	ENSMUSG00000045210.8	ENSMUST00000057438.6	0	Vcpip1	valosin containing protein (p97)/p47 complex interacting protein 1	1	525	Promoter (<=1kb)	-0.47196	0.0620201	0.214147	non-significant	0.0605846	0.663721	0.915736	non-significant	No changes
chr1	9898634	9899109	+	ENSMUSG00000025915.14	ENSMUST00000188486.1	3208	Sgk3	serum/glucocorticoid regulated kinase 3	1	475	3' UTR	-0.184673	0.321266	0.513619	non-significant	0.104129	0.535722	0.859523	non-significant	No changes
chr1	10038311	10038461	+	ENSMUSG00000056763.16	ENSMUST00000117415.7	50	Cspp1	centrosome and spindle pole associated protein 1	1	150	Promoter (<=1kb)	-0.0441062	0.783311	0.869137	non-significant	0.0841911	0.524306	0.853347	non-significant	No changes
chr1	10040252	10045169	+	ENSMUSG00000056763.16	ENSMUST00000155974.7	98	Cspp1	centrosome and spindle pole associated protein 1	1	4917	Promoter (<=1kb)	-0.148919	0.428152	0.607929	non-significant	0.0841911	0.524306	0.853347	non-significant	No changes
chr1	10047436	10047511	+	ENSMUSG00000056763.16	ENSMUST00000186294.6	944	Cspp1	centrosome and spindle pole associated protein 1	1	75	Promoter (<=1kb)	-0.141726	0.457299	0.631036	non-significant	0.0841911	0.524306	0.853347	non-significant	No changes
chr1	10058822	10058972	+	ENSMUSG00000102356.1	ENSMUST00000194474.1	-879	1700047N06Rik	RIKEN cDNA 1700047N06 gene	1	150	Promoter (<=1kb)	-0.0136725	0.943376	0.966797	non-significant	-	-	-	non-significant	No changes
chr1	10065392	10066971	+	ENSMUSG00000056763.16	ENSMUST00000190318.1	-4212	Cspp1	centrosome and spindle pole associated protein 1	1	1579	3' UTR	-0.882909	0.000211991	0.0116501	down-regulated	0.0841911	0.524306	0.853347	non-significant	m6A changes
chr1	10108503	10113704	+	ENSMUSG00000056763.16	ENSMUST00000187226.6	0	Cspp1	centrosome and spindle pole associated protein 1	1	5201	Promoter (<=1kb)	-0.37183	0.0420582	0.173672	down-regulated	0.0841911	0.524306	0.853347	non-significant	m6A changes
chr1	11588550	11596254	+	ENSMUSG00000057715.13	ENSMUST00000191437.1	9245	A830018L16Rik	RIKEN cDNA A830018L16 gene	1	7704	3' UTR	-0.329936	0.0881389	0.258545	non-significant	-0.389356	0.011852	0.130147	non-significant	No changes
chr1	11599679	11599879	+	ENSMUSG00000099845.1	ENSMUST00000188880.1	8521	Gm29273	NA	1	200	3' UTR	-0.195414	0.292446	0.48841	non-significant	-	-	-	non-significant	No changes
chr1	11600829	11601479	+	ENSMUSG00000099845.1	ENSMUST00000188880.1	6921	Gm29273	NA	1	650	3' UTR	-0.401894	0.0872057	0.257251	non-significant	-	-	-	non-significant	No changes
chr1	11704331	11704531	+	ENSMUSG00000103561.1	ENSMUST00000195360.1	125	Gm38069	NA	1	200	Promoter (<=1kb)	-0.167186	0.389605	0.572645	non-significant	-0.759115	0.0132967	0.138958	non-significant	No changes
chr1	12858998	12859598	+	ENSMUSG00000016918.15	ENSMUST00000185780.1	16208	Sulf1	sulfatase 1	1	600	3' UTR	-0.106183	0.556143	0.711712	non-significant	0.195056	0.183608	0.578703	non-significant	No changes
chr1	15312556	15312831	+	ENSMUSG00000092083.4	ENSMUST00000170146.2	105	Kcnb2	potassium voltage gated channel, Shab-related subfamily, member 2	1	275	Promoter (<=1kb)	-0.0632898	0.7102	0.822547	non-significant	-0.451511	0.0584107	0.332144	non-significant	No changes
chr1	15709960	15710535	+	ENSMUSG00000088829.1	ENSMUST00000158204.1	-23915	Gm25227	NA	1	575	Exon (ENSMUST00000175681.2/ENSMUSG00000092083.4, exon 3 of 3)	-0.125161	0.474876	0.646336	non-significant	-	-	-	non-significant	No changes
chr1	15711035	15711810	+	ENSMUSG00000088829.1	ENSMUST00000158204.1	-24990	Gm25227	NA	1	775	3' UTR	-0.929959	0.00950734	0.0803419	down-regulated	-	-	-	non-significant	m6A changes
chr1	15805645	15805945	+	ENSMUSG00000025925.14	ENSMUST00000188371.6	0	Terf1	telomeric repeat binding factor 1	1	300	Promoter (<=1kb)	-0.113383	0.561502	0.716106	non-significant	-0.43065	0.095537	0.42607	non-significant	No changes
chr1	15843119	15843244	+	ENSMUSG00000104379.1	ENSMUST00000194867.1	-10087	Gm37509	NA	1	125	3' UTR	-0.593475	0.0336098	0.1551	down-regulated	-0.67459	0.265583	0.672164	non-significant	m6A changes
chr1	16105773	16106298	+	ENSMUSG00000025921.7	ENSMUST00000027053.7	0	Rdh10	retinol dehydrogenase 10 (all-trans)	1	525	Promoter (<=1kb)	-1.00225	0.000531659	0.0179349	down-regulated	0.572975	0.00335274	0.0542283	non-significant	m6A changes
chr1	16677155	16677855	+	ENSMUSG00000025779.10	ENSMUST00000191260.1	-10196	Ly96	lymphocyte antigen 96	1	700	3' UTR	-0.252777	0.223569	0.424444	non-significant	0.572998	0.409323	0.790266	non-significant	No changes
chr1	19234163	19234713	+	ENSMUSG00000100538.1	ENSMUST00000189218.1	-8012	Gm28340	predicted gene 28340	1	550	3' UTR	-0.433859	0.0673829	0.222546	non-significant	-	-	-	non-significant	No changes
chr1	20935687	20936087	+	ENSMUSG00000100929.1	ENSMUST00000185639.1	-9624	Gm28064	NA	1	400	3' UTR	-0.0292734	0.843847	0.907024	non-significant	-	-	-	non-significant	No changes
chr1	20936562	20937362	+	ENSMUSG00000100929.1	ENSMUST00000185639.1	-8349	Gm28064	NA	1	800	3' UTR	-0.0926957	0.588277	0.73721	non-significant	-	-	-	non-significant	No changes
chr1	23845130	23845455	+	ENSMUSG00000026155.13	ENSMUST00000136506.1	2322	Smap1	small ArfGAP 1	1	325	3' UTR	0.000376746	0.99865	NA	non-significant	-0.199499	0.187128	0.584243	non-significant	No changes
chr1	31149897	31150097	+	ENSMUSG00000100910.1	ENSMUST00000186448.1	13872	Gm29128	predicted gene 29128	1	200	Exon (ENSMUST00000186448.1/ENSMUSG00000100910.1, exon 3 of 3)	-0.250718	0.165468	NA	non-significant	0.671379	0.313276	0.717101	non-significant	No changes
chr1	33720161	33723890	+	ENSMUSG00000004768.14	ENSMUST00000115174.3	0	Rab23	RAB23, member RAS oncogene family	1	3729	Promoter (<=1kb)	-0.0359586	0.848059	0.90874	non-significant	-0.0119961	0.945818	1	non-significant	No changes
chr1	33739404	33740679	+	ENSMUSG00000004768.14	ENSMUST00000132066.3	1268	Rab23	RAB23, member RAS oncogene family	1	1275	Promoter (1-2kb)	-0.350425	0.11925	0.303148	non-significant	-0.0119961	0.945818	1	non-significant	No changes
chr1	34174125	34178199	+	ENSMUSG00000096992.3	ENSMUST00000181692.2	72	Gm26788	predicted gene, 26788	1	4074	Promoter (<=1kb)	-0.332161	0.113018	0.294734	non-significant	0.366371	0.501181	0.843173	non-significant	No changes
chr1	34180249	34180649	+	ENSMUSG00000026131.20	ENSMUST00000189952.1	1344	Dst	dystonin	1	400	Promoter (1-2kb)	-0.473032	0.054464	0.198856	non-significant	0.0204792	0.860802	0.980748	non-significant	No changes
chr1	34188190	34188815	+	ENSMUSG00000026131.20	ENSMUST00000189952.1	9285	Dst	dystonin	1	625	Exon (ENSMUST00000183034.4/ENSMUSG00000026131.20, exon 39 of 103)	-0.354507	0.115014	0.297503	non-significant	0.0204792	0.860802	0.980748	non-significant	No changes
chr1	34189440	34189765	+	ENSMUSG00000026131.20	ENSMUST00000189952.1	10535	Dst	dystonin	1	325	Exon (ENSMUST00000183034.4/ENSMUSG00000026131.20, exon 39 of 103)	-0.283205	0.178624	0.373962	non-significant	0.0204792	0.860802	0.980748	non-significant	No changes
chr1	34190415	34190740	+	ENSMUSG00000026131.20	ENSMUST00000189952.1	11510	Dst	dystonin	1	325	Exon (ENSMUST00000183034.4/ENSMUSG00000026131.20, exon 39 of 103)	-0.161963	0.408296	0.590289	non-significant	0.0204792	0.860802	0.980748	non-significant	No changes
chr1	34191665	34192315	+	ENSMUSG00000026131.20	ENSMUST00000189952.1	12760	Dst	dystonin	1	650	Exon (ENSMUST00000183034.4/ENSMUSG00000026131.20, exon 39 of 103)	-0.793512	0.00358177	0.0478676	down-regulated	0.0204792	0.860802	0.980748	non-significant	m6A changes
chr1	34192415	34192515	+	ENSMUSG00000026131.20	ENSMUST00000189952.1	13510	Dst	dystonin	1	100	Exon (ENSMUST00000183034.4/ENSMUSG00000026131.20, exon 39 of 103)	-0.349366	0.103103	0.279871	non-significant	0.0204792	0.860802	0.980748	non-significant	No changes
chr1	34192540	34192690	+	ENSMUSG00000026131.20	ENSMUST00000189952.1	13635	Dst	dystonin	1	150	Exon (ENSMUST00000183034.4/ENSMUSG00000026131.20, exon 39 of 103)	-0.566317	0.0402669	0.169966	down-regulated	0.0204792	0.860802	0.980748	non-significant	m6A changes
chr1	34201392	34202446	+	ENSMUSG00000026131.20	ENSMUST00000189952.1	22487	Dst	dystonin	1	1054	Exon (ENSMUST00000183034.4/ENSMUSG00000026131.20, exon 47 of 103)	-0.363509	0.106991	0.286153	non-significant	0.0204792	0.860802	0.980748	non-significant	No changes
chr1	34225571	34225696	+	ENSMUSG00000026131.20	ENSMUST00000194192.2	-10900	Dst	dystonin	1	125	Exon (ENSMUST00000183034.4/ENSMUSG00000026131.20, exon 59 of 103)	-0.255476	0.180955	0.375857	non-significant	0.0204792	0.860802	0.980748	non-significant	No changes
chr1	34225721	34236615	+	ENSMUSG00000026131.20	ENSMUST00000194192.2	0	Dst	dystonin	1	10894	Promoter (<=1kb)	-0.650253	0.00189891	0.0332047	down-regulated	0.0204792	0.860802	0.980748	non-significant	m6A changes
chr1	34237590	34238090	+	ENSMUSG00000026131.20	ENSMUST00000194192.2	995	Dst	dystonin	1	500	Promoter (<=1kb)	-0.198164	0.305219	0.499047	non-significant	0.0204792	0.860802	0.980748	non-significant	No changes
chr1	34238290	34238715	+	ENSMUSG00000026131.20	ENSMUST00000194192.2	1695	Dst	dystonin	1	425	Promoter (1-2kb)	-0.249884	0.228474	0.428965	non-significant	0.0204792	0.860802	0.980748	non-significant	No changes
chr1	34242680	34249805	+	ENSMUSG00000026131.20	ENSMUST00000194192.2	6085	Dst	dystonin	1	7125	Exon (ENSMUST00000183034.4/ENSMUSG00000026131.20, exon 61 of 103)	-0.0598131	0.755161	0.850216	non-significant	0.0204792	0.860802	0.980748	non-significant	No changes
chr1	34251710	34251910	+	ENSMUSG00000026131.20	ENSMUST00000182018.7	-5926	Dst	dystonin	1	200	Exon (ENSMUST00000183034.4/ENSMUSG00000026131.20, exon 67 of 103)	-0.441951	0.0339034	0.155618	down-regulated	0.0204792	0.860802	0.980748	non-significant	m6A changes
chr1	34251935	34252958	+	ENSMUSG00000026131.20	ENSMUST00000182018.7	-4878	Dst	dystonin	1	1023	Exon (ENSMUST00000183034.4/ENSMUSG00000026131.20, exon 67 of 103)	-0.319307	0.135148	0.323408	non-significant	0.0204792	0.860802	0.980748	non-significant	No changes
chr1	34307742	34308167	+	ENSMUSG00000026131.20	ENSMUST00000182507.3	13297	Dst	dystonin	1	425	3' UTR	-0.180531	0.339194	0.529157	non-significant	0.0204792	0.860802	0.980748	non-significant	No changes
chr1	34459761	34459886	+	ENSMUSG00000026126.15	ENSMUST00000185610.1	0	Ptpn18	protein tyrosine phosphatase, non-receptor type 18	1	125	Promoter (<=1kb)	-0.277294	0.188943	0.384659	non-significant	0.0664872	0.721173	0.940604	non-significant	No changes
chr1	34462706	34463152	+	ENSMUSG00000026126.15	ENSMUST00000186252.1	-119	Ptpn18	protein tyrosine phosphatase, non-receptor type 18	1	446	Promoter (<=1kb)	0.0490457	0.794699	0.876796	non-significant	0.0664872	0.721173	0.940604	non-significant	No changes
chr1	34724128	34724503	+	ENSMUSG00000037509.21	ENSMUST00000162599.7	-7612	Arhgef4	Rho guanine nucleotide exchange factor (GEF) 4	1	375	Exon (ENSMUST00000159747.8/ENSMUSG00000037509.21, exon 2 of 14)	-0.0872002	0.479992	NA	non-significant	0.109627	0.775761	0.958352	non-significant	No changes
chr1	36103754	36104604	+	ENSMUSG00000104523.1	ENSMUST00000192656.1	1842	Gm37335	NA	1	850	Promoter (1-2kb)	-0.51782	0.0141639	0.100363	down-regulated	0.907051	0.00152648	0.0300526	non-significant	m6A changes
chr1	36105954	36106446	+	ENSMUSG00000104523.1	ENSMUST00000192656.1	0	Gm37335	NA	1	492	Promoter (<=1kb)	-0.875298	0.00367709	0.04856	down-regulated	0.907051	0.00152648	0.0300526	non-significant	m6A changes
chr1	36420031	36420912	+	ENSMUSG00000037432.15	ENSMUST00000140452.3	3144	Fer1l5	fer-1-like 5 (C. elegans)	1	881	3' UTR	-0.0402535	0.819539	0.891087	non-significant	-0.0410103	0.889617	0.989488	non-significant	No changes
chr1	36421929	36422004	+	ENSMUSG00000037432.15	ENSMUST00000140452.3	5042	Fer1l5	fer-1-like 5 (C. elegans)	1	75	3' UTR	-0.182606	0.351579	0.54031	non-significant	-0.0410103	0.889617	0.989488	non-significant	No changes
chr1	36471919	36473094	+	ENSMUSG00000037408.10	ENSMUST00000192530.1	0	Cnnm4	cyclin M4	1	1175	Promoter (<=1kb)	-0.589798	0.0206968	0.121321	down-regulated	0.0709527	0.773584	0.957921	non-significant	m6A changes
chr1	36559000	36559475	+	ENSMUSG00000087589.3	ENSMUST00000149224.2	642	D430040D24Rik	RIKEN cDNA D430040D24 gene	1	475	Promoter (<=1kb)	-0.059898	0.730199	0.834885	non-significant	-0.307931	0.465346	0.824848	non-significant	No changes
chr1	37430313	37431487	+	ENSMUSG00000026111.15	ENSMUST00000134184.1	0	Unc50	unc-50 homolog	1	1174	Promoter (<=1kb)	-0.0217606	0.909074	0.945229	non-significant	0.0958775	0.686633	0.924503	non-significant	No changes
chr1	38019513	38021597	+	ENSMUSG00000026083.12	ENSMUST00000193806.5	-20194	Eif5b	eukaryotic translation initiation factor 5B	1	2084	Exon (ENSMUST00000027252.7/ENSMUSG00000026083.12, exon 4 of 24)	-0.192632	0.256493	0.456299	non-significant	0.16716	0.285179	0.690807	non-significant	No changes
chr1	38986282	38986382	+	ENSMUSG00000026078.10	ENSMUST00000027247.10	675	Pdcl3	phosducin-like 3	1	100	Promoter (<=1kb)	-0.0212289	0.800073	NA	non-significant	0.233005	0.318505	0.722692	non-significant	No changes
chr1	39546156	39546781	+	ENSMUSG00000077704.1	ENSMUST00000104516.1	2073	Snord89	small nucleolar RNA, C/D box 89	1	625	3' UTR	-0.177616	0.374766	0.55994	non-significant	1.28456	0.0335229	0.247859	non-significant	No changes
chr1	39988969	39990115	+	ENSMUSG00000026074.15	ENSMUST00000195356.1	-9480	Map4k4	mitogen-activated protein kinase kinase kinase kinase 4	1	1146	Exon (ENSMUST00000163854.8/ENSMUSG00000026074.15, exon 11 of 31)	-0.0763665	0.687813	0.806422	non-significant	0.158356	0.251867	0.660014	non-significant	No changes
chr1	40024931	40025456	+	ENSMUSG00000026074.15	ENSMUST00000191657.1	1722	Map4k4	mitogen-activated protein kinase kinase kinase kinase 4	1	525	Promoter (1-2kb)	-0.747588	0.00762479	0.0719119	down-regulated	0.158356	0.251867	0.660014	non-significant	m6A changes
chr1	40074178	40086042	+	ENSMUSG00000026073.13	ENSMUST00000027243.12	0	Il1r2	interleukin 1 receptor, type II	1	11864	Promoter (<=1kb)	-0.468593	0.0526629	0.195349	non-significant	2.73652	6.5e-06	0.000315724	up-regulated	Gene changes
chr1	40313269	40313594	+	ENSMUSG00000070942.8	ENSMUST00000192551.1	-11016	Il1rl2	interleukin 1 receptor-like 2	1	325	3' UTR	-0.370361	0.0889703	0.2594	non-significant	0.0881157	0.795896	0.964005	non-significant	No changes
chr1	40365225	40365300	+	ENSMUSG00000103230.1	ENSMUST00000192199.1	11374	Gm17970	ribosomal protein 10 pseudogene	1	75	Exon (ENSMUST00000095020.8/ENSMUSG00000070942.8, exon 11 of 11)	-0.226707	0.17818	NA	non-significant	-0.353902	0.769386	0.957201	non-significant	No changes
chr1	40630188	40630263	+	ENSMUSG00000026065.8	ENSMUST00000192454.1	1221	Slc9a4	solute carrier family 9 (sodium/hydrogen exchanger), member 4	1	75	Promoter (1-2kb)	0.00100817	0.5254	NA	non-significant	0.340194	0.576585	0.879808	non-significant	No changes
chr1	40767739	40768339	+	ENSMUSG00000103270.1	ENSMUST00000195134.1	-3046	Gm37915	predicted gene, 37915	1	600	3' UTR	-0.656233	0.022551	0.126754	down-regulated	-0.327901	0.582725	0.882722	non-significant	m6A changes
chr1	40773409	40773934	+	ENSMUSG00000103270.1	ENSMUST00000195134.1	2025	Gm37915	predicted gene, 37915	1	525	3' UTR	-1.04642	0.00214888	0.0354059	down-regulated	-0.327901	0.582725	0.882722	non-significant	m6A changes
chr1	42899143	42899268	+	ENSMUSG00000060679.14	ENSMUST00000202358.1	-3789	Mrps9	mitochondrial ribosomal protein S9	1	125	Exon (ENSMUST00000185376.6/ENSMUSG00000060679.14, exon 8 of 8)	0.141573	0.388907	NA	non-significant	0.311995	0.097038	0.429157	non-significant	No changes
chr1	43554045	43554395	+	ENSMUSG00000103945.1	ENSMUST00000193169.1	-5878	Gm38228	NA	1	350	Exon (ENSMUST00000086421.8/ENSMUSG00000066877.11, exon 4 of 5)	-0.0360078	0.832126	0.897803	non-significant	-0.107425	0.813834	0.969096	non-significant	No changes
chr1	43569660	43570135	+	ENSMUSG00000103945.1	ENSMUST00000193169.1	9388	Gm38228	NA	1	475	3' UTR	-0.164345	0.410438	0.592626	non-significant	-0.107425	0.813834	0.969096	non-significant	No changes
chr1	43951207	43951282	+	ENSMUSG00000041763.14	ENSMUST00000189388.6	17163	Tpp2	tripeptidyl peptidase II	1	75	Exon (ENSMUST00000087933.9/ENSMUSG00000041763.14, exon 4 of 30)	-0.0369147	0.845343	0.907625	non-significant	-0.00765323	0.959013	1	non-significant	No changes
chr1	44142939	44143189	+	ENSMUSG00000026048.16	ENSMUST00000188376.1	-4555	Ercc5	excision repair cross-complementing rodent repair deficiency, complementation group 5	1	250	3' UTR	-0.852697	0.0142525	0.100537	down-regulated	-0.120799	0.435582	0.804713	non-significant	m6A changes
chr1	44166987	44167737	+	ENSMUSG00000026048.16	ENSMUST00000155862.1	8158	Ercc5	excision repair cross-complementing rodent repair deficiency, complementation group 5	1	750	Exon (ENSMUST00000027214.3/ENSMUSG00000026048.16, exon 8 of 15)	-0.365704	0.10977	0.290061	non-significant	-0.120799	0.435582	0.804713	non-significant	No changes
chr1	44178200	44181260	+	ENSMUSG00000026048.16	ENSMUST00000155862.1	19371	Ercc5	excision repair cross-complementing rodent repair deficiency, complementation group 5	1	3060	3' UTR	-0.45323	0.0365429	0.161927	down-regulated	-0.120799	0.435582	0.804713	non-significant	m6A changes
chr1	46233674	46233849	+	ENSMUSG00000041144.12	ENSMUST00000187548.1	-1399	Dnah7b	dynein, axonemal, heavy chain 7B	1	175	Promoter (1-2kb)	-0.0734125	0.664709	NA	non-significant	0.033356	0.857378	0.980254	non-significant	No changes
chr1	46665536	46665836	+	ENSMUSG00000101337.6	ENSMUST00000187094.1	11532	Dnah7c	dynein, axonemal, heavy chain 7C	1	300	Exon (ENSMUST00000189749.6/ENSMUSG00000101337.6, exon 41 of 65)	-1.14826	0.00369184	0.0485978	down-regulated	-0.0758563	0.710248	0.936585	non-significant	m6A changes
chr1	51301630	51302230	+	ENSMUSG00000045954.7	ENSMUST00000051572.7	12505	Cavin2	caveolae associated 2	1	600	3' UTR	-0.957473	0.0122071	NA	down-regulated	-0.574089	0.0743569	0.376519	non-significant	m6A changes
chr1	52159481	52159781	+	ENSMUSG00000026104.14	ENSMUST00000189336.1	7229	Stat1	signal transducer and activator of transcription 1	1	300	3' UTR	-0.222537	0.234866	0.435096	non-significant	0.928831	0.000759753	0.017365	non-significant	No changes
chr1	52650066	52650266	+	ENSMUSG00000043015.15	ENSMUST00000191076.1	4886	Nemp2	nuclear envelope integral membrane protein 2	1	200	3' UTR	-0.1889	0.32307	NA	non-significant	-0.246667	0.488182	0.836934	non-significant	No changes
chr1	53196187	53197610	+	ENSMUSG00000100763.1	ENSMUST00000191402.1	75	Gm28777	predicted gene 28777	1	1423	Promoter (<=1kb)	0.151613	0.304603	NA	non-significant	-	-	-	non-significant	No changes
chr1	53318052	53318327	+	ENSMUSG00000026096.14	ENSMUST00000150115.1	-1382	Osgepl1	O-sialoglycoprotein endopeptidase-like 1	1	275	Promoter (1-2kb)	-0.121773	0.487386	NA	non-significant	0.0502897	0.873971	0.984781	non-significant	No changes
chr1	53319873	53320098	+	ENSMUSG00000026096.14	ENSMUST00000150115.1	165	Osgepl1	O-sialoglycoprotein endopeptidase-like 1	1	225	Promoter (<=1kb)	-0.253542	0.225493	0.426231	non-significant	0.0502897	0.873971	0.984781	non-significant	No changes
chr1	55150827	55152769	+	ENSMUSG00000025979.13	ENSMUST00000187422.1	3198	Mob4	MOB family member 4, phocein	1	1942	3' UTR	0.0954985	0.608919	0.752099	non-significant	0.111156	0.634392	0.904859	non-significant	No changes
chr1	55152794	55152944	+	ENSMUSG00000025979.13	ENSMUST00000187422.1	5165	Mob4	MOB family member 4, phocein	1	150	3' UTR	0.0894539	0.63083	0.765458	non-significant	0.111156	0.634392	0.904859	non-significant	No changes
chr1	55238151	55239201	+	ENSMUSG00000046994.9	ENSMUST00000061334.9	975	Mars2	methionine-tRNA synthetase 2 (mitochondrial)	1	1050	Promoter (<=1kb)	-0.22272	0.265402	0.464348	non-significant	-0.10949	0.70847	0.935707	non-significant	No changes
chr1	55696084	55696434	+	ENSMUSG00000038349.10	ENSMUST00000187059.1	-5591	Plcl1	phospholipase C-like 1	1	350	Exon (ENSMUST00000042986.9/ENSMUSG00000038349.10, exon 2 of 6)	-0.185742	0.350435	0.539055	non-significant	-0.198095	0.323315	0.726604	non-significant	No changes
chr1	55696834	55697409	+	ENSMUSG00000038349.10	ENSMUST00000187059.1	-4616	Plcl1	phospholipase C-like 1	1	575	Exon (ENSMUST00000042986.9/ENSMUSG00000038349.10, exon 2 of 6)	-0.139971	0.458378	0.631981	non-significant	-0.198095	0.323315	0.726604	non-significant	No changes
chr1	55697484	55697584	+	ENSMUSG00000038349.10	ENSMUST00000187059.1	-4441	Plcl1	phospholipase C-like 1	1	100	Exon (ENSMUST00000042986.9/ENSMUSG00000038349.10, exon 2 of 6)	-0.0171716	0.932798	NA	non-significant	-0.198095	0.323315	0.726604	non-significant	No changes
chr1	55697834	55697959	+	ENSMUSG00000038349.10	ENSMUST00000187059.1	-4066	Plcl1	phospholipase C-like 1	1	125	Exon (ENSMUST00000042986.9/ENSMUSG00000038349.10, exon 2 of 6)	-0.193609	0.333907	0.525548	non-significant	-0.198095	0.323315	0.726604	non-significant	No changes
chr1	55751473	55751623	+	ENSMUSG00000038349.10	ENSMUST00000187059.1	49449	Plcl1	phospholipase C-like 1	1	150	3' UTR	-0.0932545	0.576775	0.727944	non-significant	-0.198095	0.323315	0.726604	non-significant	No changes
chr1	57382938	57383788	+	ENSMUSG00000038323.3	ENSMUST00000187255.1	5299	1700066M21Rik	RIKEN cDNA 1700066M21 gene	1	850	3' UTR	-0.322775	0.105385	0.28367	non-significant	0.0871877	0.810949	0.967881	non-significant	No changes
chr1	58113129	58113254	+	ENSMUSG00000064294.12	ENSMUST00000161549.1	0	Aox3	aldehyde oxidase 3	1	125	Promoter (<=1kb)	-0.380278	0.104483	0.282259	non-significant	-0.935321	2.1e-13	3.14e-11	non-significant	No changes
chr1	58456176	58457697	+	ENSMUSG00000026036.17	ENSMUST00000188295.1	0	Nif3l1	Ngg1 interacting factor 3-like 1 (S. pombe)	1	1521	Promoter (<=1kb)	-0.380913	0.0971929	0.271521	non-significant	0.137853	0.631229	0.904158	non-significant	No changes
chr1	58461174	58462149	+	ENSMUSG00000026036.17	ENSMUST00000188295.1	3490	Nif3l1	Ngg1 interacting factor 3-like 1 (S. pombe)	1	975	3' UTR	-0.442278	0.0710399	0.23	non-significant	0.137853	0.631229	0.904158	non-significant	No changes
chr1	58463274	58481178	+	ENSMUSG00000094245.1	ENSMUST00000179823.1	0	LOC115487580	U6 spliceosomal RNA	1	17904	Promoter (<=1kb)	-0.293933	0.162366	0.354732	non-significant	-2.14227	0.136064	0.503769	non-significant	No changes
chr1	58510611	58510686	+	ENSMUSG00000085054.2	ENSMUST00000139825.1	5457	Gm15834	predicted gene 15834	1	75	Exon (ENSMUST00000160947.1/ENSMUSG00000085054.2, exon 2 of 2)	0.0169391	0.930983	0.960291	non-significant	-0.301143	0.537561	0.860374	non-significant	No changes
chr1	58752528	58752828	+	ENSMUSG00000026031.15	ENSMUST00000123032.1	21977	Cflar	CASP8 and FADD-like apoptosis regulator	1	300	Exon (ENSMUST00000140940.7/ENSMUSG00000026031.15, exon 9 of 10)	-0.841087	0.00881848	0.077196	down-regulated	0.0560526	0.686909	0.924503	non-significant	m6A changes
chr1	58755390	58755465	+	ENSMUSG00000026031.15	ENSMUST00000123032.1	24839	Cflar	CASP8 and FADD-like apoptosis regulator	1	75	3' UTR	-0.0442164	0.811167	0.886238	non-significant	0.0560526	0.686909	0.924503	non-significant	No changes
chr1	58755490	58755590	+	ENSMUSG00000026031.15	ENSMUST00000123032.1	24939	Cflar	CASP8 and FADD-like apoptosis regulator	1	100	3' UTR	0.310142	0.156081	0.347588	non-significant	0.0560526	0.686909	0.924503	non-significant	No changes
chr1	59120632	59120732	+	ENSMUSG00000038079.14	ENSMUST00000186395.1	-225	Tmem237	transmembrane protein 237	1	100	Promoter (<=1kb)	-0.438418	0.05799	NA	non-significant	0.155325	0.446305	0.812486	non-significant	No changes
chr1	59151046	59151196	+	ENSMUSG00000101586.1	ENSMUST00000190598.1	0	Gm29017	NA	1	150	Promoter (<=1kb)	-0.56111	0.034083	0.155774	down-regulated	-0.426848	0.670086	0.917541	non-significant	m6A changes
chr1	59167403	59167578	+	ENSMUSG00000079550.9	ENSMUST00000114275.8	-4015	Mpp4	membrane protein, palmitoylated 4 (MAGUK p55 subfamily member 4)	1	175	Exon (ENSMUST00000190598.1/ENSMUSG00000101586.1, exon 2 of 2)	-0.643715	0.0218915	0.125212	down-regulated	1.02176	0.079568	0.389911	non-significant	m6A changes
chr1	59352461	59352886	+	ENSMUSG00000099922.1	ENSMUST00000187523.1	-26044	Gm29016	NA	1	425	3' UTR	-0.10239	0.516894	NA	non-significant	-	-	-	non-significant	No changes
chr1	59352911	59352986	+	ENSMUSG00000099922.1	ENSMUST00000187523.1	-25944	Gm29016	NA	1	75	3' UTR	-3.07076	0.00247007	NA	down-regulated	-	-	-	non-significant	m6A changes
chr1	59484473	59485123	+	ENSMUSG00000041075.8	ENSMUST00000114246.3	2050	Fzd7	frizzled class receptor 7	1	650	3' UTR	-0.768686	0.012987	0.0958633	down-regulated	-0.177581	0.409771	0.79059	non-significant	m6A changes
chr1	59627545	59630142	+	ENSMUSG00000047361.16	ENSMUST00000190490.1	-181	Gm973	predicted gene 973	1	2597	Promoter (<=1kb)	-0.725451	0.00832276	0.0749765	down-regulated	-0.368271	0.0277958	0.221371	non-significant	m6A changes
chr1	59690322	59690697	+	ENSMUSG00000026020.9	ENSMUST00000190759.6	144	Nop58	NOP58 ribonucleoprotein	1	375	Promoter (<=1kb)	0.230936	0.248669	0.447968	non-significant	0.0989218	0.63402	0.904712	non-significant	No changes
chr1	59705661	59711336	+	ENSMUSG00000089093.3	ENSMUST00000158468.3	872	Snord11	small nucleolar RNA, C/D box 11	1	5675	Promoter (<=1kb)	-0.640662	0.012906	0.0957669	down-regulated	0.908008	0.285208	0.690807	non-significant	m6A changes
chr1	59764124	59764549	+	ENSMUSG00000067336.6	ENSMUST00000087435.6	725	Bmpr2	bone morphogenetic protein receptor, type II (serine/threonine kinase)	1	425	Promoter (<=1kb)	-0.189491	0.277444	0.474532	non-significant	-0.0677435	0.548438	0.865446	non-significant	No changes
chr1	59867837	59868162	+	ENSMUSG00000067336.6	ENSMUST00000186246.1	16361	Bmpr2	bone morphogenetic protein receptor, type II (serine/threonine kinase)	1	325	Exon (ENSMUST00000087435.6/ENSMUSG00000067336.6, exon 12 of 13)	-0.208492	0.30672	0.500403	non-significant	-0.0677435	0.548438	0.865446	non-significant	No changes
chr1	59870331	59870531	+	ENSMUSG00000103131.1	ENSMUST00000193096.1	17158	Gm37977	NA	1	200	3' UTR	-0.234674	0.255368	0.455192	non-significant	-	-	-	non-significant	No changes
chr1	59872881	59873406	+	ENSMUSG00000103131.1	ENSMUST00000193096.1	14283	Gm37977	NA	1	525	3' UTR	-0.996832	0.000122866	0.00833433	down-regulated	-	-	-	non-significant	m6A changes
chr1	59930312	59930562	+	ENSMUSG00000103696.1	ENSMUST00000191628.1	625	Gm37531	NA	1	250	Promoter (<=1kb)	0.049889	0.705033	NA	non-significant	-0.0163645	0.984694	1	non-significant	No changes
chr1	59981706	59982281	+	ENSMUSG00000041040.12	ENSMUST00000189790.1	2526	Fam117b	family with sequence similarity 117, member B	1	575	3' UTR	-0.380906	0.0976509	0.271893	non-significant	-0.137663	0.504195	0.844542	non-significant	No changes
chr1	60260306	60260756	+	ENSMUSG00000073664.11	ENSMUST00000162291.7	0	Nbeal1	neurobeachin like 1	1	450	Promoter (<=1kb)	-0.264841	0.209994	0.409481	non-significant	0.0878146	0.495064	0.839692	non-significant	No changes
chr1	60267792	60268117	+	ENSMUSG00000100516.1	ENSMUST00000190829.1	-165	Gm29332	NA	1	325	Promoter (<=1kb)	0.850746	0.00288142	0.0419477	up-regulated	-	-	-	non-significant	m6A changes
chr1	60268617	60268692	+	ENSMUSG00000100516.1	ENSMUST00000190829.1	-990	Gm29332	NA	1	75	Promoter (<=1kb)	0.573604	0.0365143	0.161857	up-regulated	-	-	-	non-significant	m6A changes
chr1	60476890	60477040	+	ENSMUSG00000026014.15	ENSMUST00000188511.1	19241	Raph1	Ras association (RalGDS/AF-6) and pleckstrin homology domains 1	1	150	3' UTR	-0.215187	0.266344	0.465314	non-significant	0.0775873	0.585358	0.884163	non-significant	No changes
chr1	60477165	60477365	+	ENSMUSG00000026014.15	ENSMUST00000188511.1	18916	Raph1	Ras association (RalGDS/AF-6) and pleckstrin homology domains 1	1	200	3' UTR	-0.118821	0.477755	0.649199	non-significant	0.0775873	0.585358	0.884163	non-significant	No changes
chr1	62344118	62344922	+	ENSMUSG00000102359.1	ENSMUST00000195466.1	96966	Gm38351	NA	1	804	Exon (ENSMUST00000075374.9/ENSMUSG00000052062.14, exon 17 of 23)	-0.217262	0.280437	0.477258	non-significant	1.37368	0.138066	0.507346	non-significant	No changes
chr1	62703284	62704109	+	ENSMUSG00000025969.15	ENSMUST00000126344.1	0	Nrp2	neuropilin 2	1	825	Promoter (<=1kb)	-0.321918	0.0975391	0.271893	non-significant	0.0329289	0.811882	0.968357	non-significant	No changes
chr1	62815478	62816178	+	ENSMUSG00000103032.1	ENSMUST00000192219.1	6177	Gm37121	NA	1	700	3' UTR	-0.674883	0.0134721	0.0977477	down-regulated	0.174322	0.742593	0.948839	non-significant	m6A changes
chr1	63114428	63115078	+	ENSMUSG00000040865.15	ENSMUST00000097718.8	0	Ino80d	INO80 complex subunit D	1	650	Promoter (<=1kb)	-0.338431	0.101264	0.277277	non-significant	-0.0160105	0.900786	0.992418	non-significant	No changes
chr1	63126742	63126817	+	ENSMUSG00000101599.1	ENSMUST00000185480.1	9625	Gm20342	predicted gene, 20342	1	75	Exon (ENSMUST00000185480.1/ENSMUSG00000101599.1, exon 1 of 1)	-0.102966	0.583661	NA	non-significant	-0.349006	0.0333805	0.247295	non-significant	No changes
chr1	63157660	63157735	+	ENSMUSG00000077884.2	ENSMUST00000104692.2	-4120	Gm24557	NA	1	75	Exon (ENSMUST00000138611.7/ENSMUSG00000084799.7, exon 4 of 4)	-0.115953	0.452558	0.627046	non-significant	-	-	-	non-significant	No changes
chr1	63179829	63179929	+	ENSMUSG00000064602.1	ENSMUST00000082668.1	826	Snora41	small nucleolar RNA, H/ACA box 41	1	100	Promoter (<=1kb)	-0.115729	0.371926	NA	non-significant	0.335743	0.728967	0.942913	non-significant	No changes
chr1	63592794	63593369	+	ENSMUSG00000025964.15	ENSMUST00000141545.2	7772	Adam23	a disintegrin and metallopeptidase domain 23	1	575	3' UTR	-0.56012	0.0397748	0.169021	down-regulated	-0.275933	0.0416682	0.279203	non-significant	m6A changes
chr1	63731671	63731946	+	ENSMUSG00000025962.15	ENSMUST00000128621.7	1029	Fastkd2	FAST kinase domains 2	1	275	Promoter (1-2kb)	-0.3044	0.129075	0.315865	non-significant	0.211046	0.50007	0.842785	non-significant	No changes
chr1	63731971	63732071	+	ENSMUSG00000025962.15	ENSMUST00000128621.7	1329	Fastkd2	FAST kinase domains 2	1	100	Promoter (1-2kb)	-0.142121	0.373006	0.558544	non-significant	0.211046	0.50007	0.842785	non-significant	No changes
chr1	64597431	64598031	+	ENSMUSG00000025956.10	ENSMUST00000162806.7	17600	Mettl21a	methyltransferase like 21A	1	600	3' UTR	-0.393451	0.0917552	0.262665	non-significant	-0.210594	0.524548	0.853382	non-significant	No changes
chr1	64721730	64724038	+	ENSMUSG00000102140.1	ENSMUST00000194323.1	-12202	Gm38058	predicted gene, 38058	1	2308	3' UTR	-0.121789	0.522972	0.684835	non-significant	1.13837	0.229375	0.635711	non-significant	No changes
chr1	65205980	65208876	+	ENSMUSG00000025949.16	ENSMUST00000190847.1	9221	Pikfyve	phosphoinositide kinase, FYVE type zinc finger containing	1	2896	Exon (ENSMUST00000189925.6/ENSMUSG00000025949.16, exon 8 of 8)	-0.240167	0.233381	0.433729	non-significant	0.0747238	0.568806	0.87543	non-significant	No changes
chr1	65246373	65250215	+	ENSMUSG00000025946.13	ENSMUST00000140190.7	-31841	Pth2r	parathyroid hormone 2 receptor	1	3842	3' UTR	-0.483366	0.0574439	0.205075	non-significant	-	-	-	non-significant	No changes
chr1	65272700	65273984	+	ENSMUSG00000025946.13	ENSMUST00000140190.7	-8072	Pth2r	parathyroid hormone 2 receptor	1	1284	3' UTR	-0.216718	0.28853	0.485487	non-significant	-	-	-	non-significant	No changes
chr1	66412602	66412952	+	ENSMUSG00000015222.18	ENSMUST00000133522.1	-2309	Map2	microtubule-associated protein 2	1	350	Exon (ENSMUST00000114013.7/ENSMUSG00000015222.18, exon 7 of 15)	-0.887769	0.00962031	0.080915	down-regulated	0.0786238	0.524297	0.853347	non-significant	m6A changes
chr1	66413352	66413602	+	ENSMUSG00000015222.18	ENSMUST00000133522.1	-1659	Map2	microtubule-associated protein 2	1	250	Promoter (1-2kb)	-0.232727	0.256109	0.455939	non-significant	0.0786238	0.524297	0.853347	non-significant	No changes
chr1	66413927	66414377	+	ENSMUSG00000015222.18	ENSMUST00000133522.1	-884	Map2	microtubule-associated protein 2	1	450	Promoter (<=1kb)	0.172602	0.386485	0.569851	non-significant	0.0786238	0.524297	0.853347	non-significant	No changes
chr1	66414502	66415302	+	ENSMUSG00000015222.18	ENSMUST00000133522.1	0	Map2	microtubule-associated protein 2	1	800	Promoter (<=1kb)	-0.636062	0.0181674	0.113714	down-regulated	0.0786238	0.524297	0.853347	non-significant	m6A changes
chr1	66439177	66439702	+	ENSMUSG00000065694.1	ENSMUST00000083760.1	3096	Gm25411	NA	1	525	3' UTR	-0.0178308	0.923869	0.95523	non-significant	-	-	-	non-significant	No changes
chr1	66695473	66695998	+	ENSMUSG00000103375.1	ENSMUST00000192513.1	-3118	Gm37181	NA	1	525	3' UTR	-0.107465	0.556022	NA	non-significant	-	-	-	non-significant	No changes
chr1	66776535	66776685	+	ENSMUSG00000102776.1	ENSMUST00000195562.1	1025	Gm38162	NA	1	150	Promoter (1-2kb)	-0.0678584	0.639756	NA	non-significant	-0.198995	0.648141	0.909904	non-significant	No changes
chr1	66784287	66784437	+	ENSMUSG00000082057.1	ENSMUST00000118992.1	375	Gm15789	heat shock protein 1 (chaperonin) pseudogene	1	150	Promoter (<=1kb)	0.00990191	0.949682	NA	non-significant	-0.656647	0.376483	0.769422	non-significant	No changes
chr1	66784462	66784688	+	ENSMUSG00000082057.1	ENSMUST00000118992.1	550	Gm15789	heat shock protein 1 (chaperonin) pseudogene	1	226	Promoter (<=1kb)	-0.0671577	0.6721	NA	non-significant	-0.656647	0.376483	0.769422	non-significant	No changes
chr1	66784738	66784888	+	ENSMUSG00000082057.1	ENSMUST00000118992.1	826	Gm15789	heat shock protein 1 (chaperonin) pseudogene	1	150	Promoter (<=1kb)	-0.0984947	0.598576	0.7446	non-significant	-0.656647	0.376483	0.769422	non-significant	No changes
chr1	69923957	69924207	+	ENSMUSG00000089345.1	ENSMUST00000158720.1	-2211	Gm22665	NA	1	250	3' UTR	-0.242498	0.182552	0.377965	non-significant	-	-	-	non-significant	No changes
chr1	72298120	72300725	+	ENSMUSG00000026187.9	ENSMUST00000027379.9	-6702	Xrcc5	X-ray repair complementing defective repair in Chinese hamster cells 5	1	2605	Exon (ENSMUST00000027380.11/ENSMUSG00000026188.11, exon 2 of 3)	-0.0511398	0.707404	NA	non-significant	-0.0109984	0.946739	1	non-significant	No changes
chr1	72585914	72591146	+	ENSMUSG00000039354.16	ENSMUST00000150725.7	277	Smarcal1	SWI/SNF related matrix associated, actin dependent regulator of chromatin, subfamily a-like 1	1	5232	Promoter (<=1kb)	-0.828974	0.00333923	0.0460734	down-regulated	-0.011249	0.956803	1	non-significant	m6A changes
chr1	74368585	74369110	+	ENSMUSG00000073650.8	ENSMUST00000186688.1	4055	Catip	ciliogenesis associated TTC17 interacting protein	1	525	3' UTR	0.0813428	0.653195	0.781182	non-significant	-0.529687	0.106752	0.450841	non-significant	No changes
chr1	74566524	74567049	+	ENSMUSG00000026173.15	ENSMUST00000135111.1	2088	Plcd4	phospholipase C, delta 4	1	525	3' UTR	-0.552691	0.0417092	0.173	down-regulated	0.644764	0.29238	0.696757	non-significant	m6A changes
chr1	74698678	74698828	+	ENSMUSG00000033257.14	ENSMUST00000143790.1	2945	Ttll4	tubulin tyrosine ligase-like family, member 4	1	150	3' UTR	-0.170762	0.388689	0.571958	non-significant	0.181177	0.191745	0.590751	non-significant	No changes
chr1	75171357	75171582	+	ENSMUSG00000026198.15	ENSMUST00000161215.1	1287	Abcb6	ATP-binding cassette, sub-family B (MDR/TAP), member 6	1	225	Promoter (1-2kb)	-0.0282675	0.879876	0.92794	non-significant	1.24426	0.0488726	0.304101	non-significant	No changes
chr1	75197762	75197837	+	ENSMUSG00000026200.13	ENSMUST00000186148.1	1271	Glb1l	galactosidase, beta 1-like	1	75	Promoter (1-2kb)	-0.612045	0.0138354	0.0990233	down-regulated	-0.0960241	0.695507	0.929157	non-significant	m6A changes
chr1	75213988	75214163	+	ENSMUSG00000026201.12	ENSMUST00000156012.1	928	Stk16	serine/threonine kinase 16	1	175	Promoter (<=1kb)	-0.349852	0.120278	0.304405	non-significant	0.0407548	0.838946	0.975803	non-significant	No changes
chr1	75214338	75214413	+	ENSMUSG00000026201.12	ENSMUST00000156012.1	1278	Stk16	serine/threonine kinase 16	1	75	Promoter (1-2kb)	-0.825471	0.00467602	0.0540756	down-regulated	0.0407548	0.838946	0.975803	non-significant	m6A changes
chr1	75215063	75215563	+	ENSMUSG00000026202.13	ENSMUST00000186971.1	1851	Tuba4a	tubulin, alpha 4A	1	500	Promoter (1-2kb)	-0.336394	0.129705	0.316666	non-significant	0.375314	0.0126135	0.134502	non-significant	No changes
chr1	78417462	78418237	+	ENSMUSG00000101798.1	ENSMUST00000186625.1	-15115	Gm28995	NA	1	775	3' UTR	-0.774303	0.0139883	0.0996137	down-regulated	-	-	-	non-significant	m6A changes
chr1	78537965	78538165	+	ENSMUSG00000012187.13	ENSMUST00000125458.1	338	Mogat1	monoacylglycerol O-acyltransferase 1	1	200	Promoter (<=1kb)	0.0517574	0.744315	0.843073	non-significant	-0.79253	0.0520808	0.313256	non-significant	No changes
chr1	78663250	78664770	+	ENSMUSG00000079470.8	ENSMUST00000151622.1	4811	Utp14b	UTP14B small subunit processome component	1	1520	5' UTR	-0.675258	0.00153974	0.029867	down-regulated	0.356601	0.00270585	0.0463079	non-significant	m6A changes
chr1	78664795	78664895	+	ENSMUSG00000032883.15	ENSMUST00000135642.1	-5998	Acsl3	acyl-CoA synthetase long-chain family member 3	1	100	Exon (ENSMUST00000053760.11/ENSMUSG00000079470.8, exon 3 of 3)	-0.5765	0.0358063	0.16	down-regulated	0.40428	0.00355225	0.0565241	non-significant	m6A changes
chr1	78664995	78666595	+	ENSMUSG00000032883.15	ENSMUST00000135642.1	-4298	Acsl3	acyl-CoA synthetase long-chain family member 3	1	1600	Exon (ENSMUST00000053760.11/ENSMUSG00000079470.8, exon 3 of 3)	-0.937429	0.000102448	0.00738864	down-regulated	0.40428	0.00355225	0.0565241	non-significant	m6A changes
chr1	78666620	78667195	+	ENSMUSG00000032883.15	ENSMUST00000135642.1	-3698	Acsl3	acyl-CoA synthetase long-chain family member 3	1	575	3' UTR	-0.322724	0.110514	0.290743	non-significant	0.40428	0.00355225	0.0565241	non-significant	No changes
chr1	78705260	78706601	+	ENSMUSG00000032883.15	ENSMUST00000148608.1	8605	Acsl3	acyl-CoA synthetase long-chain family member 3	1	1341	3' UTR	-0.204146	0.297744	0.492879	non-significant	0.40428	0.00355225	0.0565241	non-significant	No changes
chr1	79762766	79763241	+	ENSMUSG00000104497.1	ENSMUST00000193178.1	50	Gm10555	predicted gene 10555	1	475	Promoter (<=1kb)	-0.250324	0.0807301	NA	non-significant	0.0689503	0.953923	1	non-significant	No changes
chr1	81337081	81337781	+	ENSMUSG00000104029.1	ENSMUST00000192484.1	184560	Gm37210	NA	1	700	3' UTR	-1.02497	0.000317879	0.0140742	down-regulated	-	-	-	non-significant	m6A changes
chr1	81338206	81338556	+	ENSMUSG00000104029.1	ENSMUST00000192484.1	183785	Gm37210	NA	1	350	3' UTR	-0.0305418	0.873105	0.923833	non-significant	-	-	-	non-significant	No changes
chr1	82317876	82317976	+	ENSMUSG00000026142.15	ENSMUST00000187475.1	1235	Rhbdd1	rhomboid domain containing 1	1	100	Promoter (1-2kb)	0.103775	0.526191	NA	non-significant	0.0658177	0.798363	0.964592	non-significant	No changes
chr1	85793440	85794486	+	ENSMUSG00000036707.16	ENSMUST00000113360.7	0	Cab39	calcium binding protein 39	1	1046	Promoter (<=1kb)	-0.0634271	0.722765	0.829748	non-significant	-0.199235	0.125054	0.484267	non-significant	No changes
chr1	85849274	85849874	+	ENSMUSG00000036707.16	ENSMUST00000187623.1	6195	Cab39	calcium binding protein 39	1	600	3' UTR	-0.229904	0.2705	0.469373	non-significant	-0.199235	0.125054	0.484267	non-significant	No changes
chr1	86128120	86132783	+	ENSMUSG00000026229.17	ENSMUST00000149946.1	254	Psmd1	proteasome (prosome, macropain) 26S subunit, non-ATPase, 1	1	4663	Promoter (<=1kb)	-0.188275	0.337316	0.527554	non-significant	-0.00949478	0.945356	1	non-significant	No changes
chr1	86133636	86137014	+	ENSMUSG00000094638.1	ENSMUST00000135197.1	0	Gm21972	NA	1	3378	Promoter (<=1kb)	-0.0815217	0.644889	0.775833	non-significant	-	-	-	non-significant	No changes
chr1	86139087	86139151	+	ENSMUSG00000094638.1	ENSMUST00000135197.1	5451	Gm21972	NA	1	64	3' UTR	-0.171489	0.374284	0.55962	non-significant	-	-	-	non-significant	No changes
chr1	86367308	86367783	+	ENSMUSG00000073627.7	ENSMUST00000190804.1	7721	C130036L24Rik	RIKEN cDNA C130036L24 gene	1	475	Exon (ENSMUST00000127284.1/ENSMUSG00000073627.7, exon 2 of 2)	-0.171581	0.175646	NA	non-significant	-0.168809	0.768747	0.957123	non-significant	No changes
chr1	86580332	86580432	+	ENSMUSG00000102927.1	ENSMUST00000193369.1	275	Gm37152	NA	1	100	Promoter (<=1kb)	0.25834	0.218345	0.419274	non-significant	-1.1182	0.277496	0.68396	non-significant	No changes
chr1	86775518	86776168	+	ENSMUSG00000100768.1	ENSMUST00000186337.1	700	Gm29055	NA	1	650	Promoter (<=1kb)	-1.40975	0.0011552	0.0270383	down-regulated	0.0530106	0.921428	0.997102	non-significant	m6A changes
chr1	86829300	86829650	+	ENSMUSG00000102383.1	ENSMUST00000194093.1	3200	Gm38142	NA	1	350	Exon (ENSMUST00000194093.1/ENSMUSG00000102383.1, exon 1 of 1)	-0.25994	0.176282	0.371462	non-significant	-0.791627	0.100336	0.436418	non-significant	No changes
chr1	86879644	86879819	+	ENSMUSG00000102293.1	ENSMUST00000192464.1	5295	Gm37541	NA	1	175	Exon (ENSMUST00000189044.6/ENSMUSG00000053333.15, exon 11 of 11)	0.224997	0.129119	NA	non-significant	-0.351893	0.677984	0.921169	non-significant	No changes
chr1	86879944	86880019	+	ENSMUSG00000102293.1	ENSMUST00000192464.1	5595	Gm37541	NA	1	75	Exon (ENSMUST00000189044.6/ENSMUSG00000053333.15, exon 11 of 11)	0.0694057	0.565674	NA	non-significant	-0.351893	0.677984	0.921169	non-significant	No changes
chr1	86880069	86880169	+	ENSMUSG00000102293.1	ENSMUST00000192464.1	5720	Gm37541	NA	1	100	Exon (ENSMUST00000189044.6/ENSMUSG00000053333.15, exon 11 of 11)	0.105294	0.404442	NA	non-significant	-0.351893	0.677984	0.921169	non-significant	No changes
chr1	87039197	87039647	+	ENSMUSG00000103984.1	ENSMUST00000195625.1	2475	Gm37447	NA	1	450	Exon (ENSMUST00000195625.1/ENSMUSG00000103984.1, exon 1 of 1)	-0.0703446	0.608785	0.752007	non-significant	-0.113477	0.819009	0.970668	non-significant	No changes
chr1	87238066	87238141	+	ENSMUSG00000088318.1	ENSMUST00000157693.1	-13007	Gm26187	NA	1	75	3' UTR	0.00912053	0.948439	NA	non-significant	-	-	-	non-significant	No changes
chr1	87238666	87238891	+	ENSMUSG00000088318.1	ENSMUST00000157693.1	-12257	Gm26187	NA	1	225	3' UTR	-0.598915	0.026265	0.136254	down-regulated	-	-	-	non-significant	m6A changes
chr1	87449255	87449355	+	ENSMUSG00000048000.15	ENSMUST00000174482.1	5928	Gigyf2	GRB10 interacting GYF protein 2	1	100	3' UTR	-0.119531	0.536373	0.695274	non-significant	-0.126237	0.300551	0.705106	non-significant	No changes
chr1	87449430	87449755	+	ENSMUSG00000048000.15	ENSMUST00000174482.1	6103	Gigyf2	GRB10 interacting GYF protein 2	1	325	3' UTR	-0.251576	0.223322	0.424402	non-significant	-0.126237	0.300551	0.705106	non-significant	No changes
chr1	87449780	87450480	+	ENSMUSG00000048000.15	ENSMUST00000174482.1	6453	Gigyf2	GRB10 interacting GYF protein 2	1	700	3' UTR	-0.128575	0.499344	0.665351	non-significant	-0.126237	0.300551	0.705106	non-significant	No changes
chr1	87579531	87594607	+	ENSMUSG00000079434.8	ENSMUST00000164128.1	0	Neu2	neuraminidase 2	1	15076	Promoter (<=1kb)	0.0578118	0.762859	0.855829	non-significant	-0.982237	0.0020607	0.0374004	non-significant	No changes
chr1	87719505	87719680	+	ENSMUSG00000026288.14	ENSMUST00000163548.1	10165	Inpp5d	inositol polyphosphate-5-phosphatase D	1	175	3' UTR	-0.0386013	0.750809	NA	non-significant	1.15078	7.58e-05	0.0026488	up-regulated	Gene changes
chr1	87788222	87788372	+	ENSMUSG00000089281.1	ENSMUST00000158656.1	3667	Scarna6	small Cajal body-specific RNA 6	1	150	Exon (ENSMUST00000127884.1/ENSMUSG00000026289.15, exon 4 of 4)	-0.113375	0.545868	0.703946	non-significant	0.230196	0.336578	0.7375	non-significant	No changes
chr1	87942905	87943105	+	ENSMUSG00000070738.10	ENSMUST00000189448.1	4521	Dgkd	diacylglycerol kinase, delta	1	200	3' UTR	0.106344	0.580356	0.7307	non-significant	-0.00468409	0.97887	1	non-significant	No changes
chr1	88166186	88166486	+	ENSMUSG00000089943.1	ENSMUST00000097659.4	175	Ugt1a5	UDP glucuronosyltransferase 1 family, polypeptide A5	1	300	Promoter (<=1kb)	-0.381906	0.0889563	NA	non-significant	-1.06951	0.0440284	0.288455	non-significant	No changes
chr1	89145350	89145425	+	ENSMUSG00000102700.1	ENSMUST00000195426.1	48278	Gm38312	NA	1	75	Exon (ENSMUST00000066279.10/ENSMUSG00000036206.12, exon 4 of 6)	-0.037954	0.848625	0.908962	non-significant	-0.410295	0.589824	0.885587	non-significant	No changes
chr1	89153131	89153356	+	ENSMUSG00000102700.1	ENSMUST00000195426.1	56059	Gm38312	NA	1	225	3' UTR	-0.593394	0.032594	0.152907	down-regulated	-0.410295	0.589824	0.885587	non-significant	m6A changes
chr1	89580959	89581309	+	ENSMUSG00000055013.16	ENSMUST00000074945.7	724	Agap1	ArfGAP with GTPase domain, ankyrin repeat and PH domain 1	1	350	Promoter (<=1kb)	-0.282178	0.148701	0.340462	non-significant	0.066326	0.606723	0.893459	non-significant	No changes
chr1	89890399	89890724	+	ENSMUSG00000034486.8	ENSMUST00000187633.1	38461	Gbx2	gastrulation brain homeobox 2	1	325	3' UTR	-0.32324	0.130806	0.318043	non-significant	-5.55683	0.00944073	0.111743	non-significant	No changes
chr1	90214953	90215028	+	ENSMUSG00000044337.5	ENSMUST00000159654.1	10948	Ackr3	atypical chemokine receptor 3	1	75	3' UTR	0.130153	0.504656	0.669334	non-significant	-0.216991	0.388892	0.778048	non-significant	No changes
chr1	90215053	90215503	+	ENSMUSG00000044337.5	ENSMUST00000159654.1	11048	Ackr3	atypical chemokine receptor 3	1	450	3' UTR	0.0693355	0.714721	0.825118	non-significant	-0.216991	0.388892	0.778048	non-significant	No changes
chr1	90948685	90949285	+	ENSMUSG00000090550.2	ENSMUST00000166281.2	-3823	Prlh	prolactin releasing hormone	1	600	3' UTR	-0.288431	0.189242	0.384956	non-significant	-	-	-	non-significant	No changes
chr1	91528195	91528745	+	ENSMUSG00000034292.13	ENSMUST00000187588.1	9934	Traf3ip1	TRAF3 interacting protein 1	1	550	3' UTR	0.00978127	0.961326	0.977605	non-significant	-0.260028	0.0367734	0.26071	non-significant	No changes
chr1	91554932	91555232	+	ENSMUSG00000026311.16	ENSMUST00000188879.1	13853	Asb1	ankyrin repeat and SOCS box-containing 1	1	300	3' UTR	-0.16845	0.330407	NA	non-significant	-0.098703	0.714313	0.93815	non-significant	No changes
chr1	92588887	92589512	+	ENSMUSG00000107778.1	ENSMUST00000204141.1	-360	Gm44098	NA	1	625	Promoter (<=1kb)	0.078992	0.48363	NA	non-significant	-	-	-	non-significant	No changes
chr1	92853389	92854941	+	ENSMUSG00000034220.7	ENSMUST00000190586.1	192	Gpc1	glypican 1	1	1552	Promoter (<=1kb)	-0.0690517	0.696358	0.811986	non-significant	-0.361737	0.0556429	0.324494	non-significant	No changes
chr1	92913082	92913232	+	ENSMUSG00000026269.14	ENSMUST00000179993.1	1874	Rnpepl1	arginyl aminopeptidase (aminopeptidase B)-like 1	1	150	Promoter (1-2kb)	0.0808707	0.611222	0.753016	non-significant	-0.0973856	0.563714	0.873463	non-significant	No changes
chr1	92918520	92918670	+	ENSMUSG00000026269.14	ENSMUST00000179531.1	-944	Rnpepl1	arginyl aminopeptidase (aminopeptidase B)-like 1	1	150	Promoter (<=1kb)	0.00191888	0.98939	NA	non-significant	-0.0973856	0.563714	0.873463	non-significant	No changes
chr1	92919980	92920580	+	ENSMUSG00000026269.14	ENSMUST00000179531.1	367	Rnpepl1	arginyl aminopeptidase (aminopeptidase B)-like 1	1	600	Promoter (<=1kb)	-0.11651	0.525245	0.686737	non-significant	-0.0973856	0.563714	0.873463	non-significant	No changes
chr1	93229740	93230265	+	ENSMUSG00000047793.13	ENSMUST00000062202.13	-5576	Sned1	sushi, nidogen and EGF-like domains 1	1	525	3' UTR	-0.0888071	0.574801	NA	non-significant	-0.203222	0.233623	0.64009	non-significant	No changes
chr1	93296518	93297068	+	ENSMUSG00000047793.13	ENSMUST00000165883.1	824	Sned1	sushi, nidogen and EGF-like domains 1	1	550	Promoter (<=1kb)	-0.381603	0.102395	0.278731	non-significant	-0.203222	0.233623	0.64009	non-significant	No changes
chr1	93297993	93298618	+	ENSMUSG00000047793.13	ENSMUST00000165883.1	2299	Sned1	sushi, nidogen and EGF-like domains 1	1	625	3' UTR	-0.108982	0.55554	0.711287	non-significant	-0.203222	0.233623	0.64009	non-significant	No changes
chr1	93299368	93299968	+	ENSMUSG00000026273.13	ENSMUST00000136754.1	2934	Mterf4	mitochondrial transcription termination factor 4	1	600	3' UTR	-1.05568	0.00452769	0.0533627	down-regulated	-0.0932439	0.715651	0.938701	non-significant	m6A changes
chr1	93365819	93366544	+	ENSMUSG00000064389.1	ENSMUST00000082455.1	2565	LOC115487609	U6 spliceosomal RNA	1	725	3' UTR	-1.11756	0.000267333	0.0131882	down-regulated	-	-	-	non-significant	m6A changes
chr1	93366844	93367369	+	ENSMUSG00000064389.1	ENSMUST00000082455.1	3590	LOC115487609	U6 spliceosomal RNA	1	525	3' UTR	-0.106051	0.563254	0.7173	non-significant	-	-	-	non-significant	No changes
chr1	93818747	93818822	+	ENSMUSG00000073609.9	ENSMUST00000187321.1	-6087	D2hgdh	D-2-hydroxyglutarate dehydrogenase	1	75	3' UTR	-0.384658	0.0987974	NA	non-significant	-0.183077	0.436234	0.805207	non-significant	No changes
chr1	93818872	93819272	+	ENSMUSG00000073609.9	ENSMUST00000187321.1	-5637	D2hgdh	D-2-hydroxyglutarate dehydrogenase	1	400	3' UTR	-0.454348	0.0640991	0.217929	non-significant	-0.183077	0.436234	0.805207	non-significant	No changes
chr1	93819297	93819397	+	ENSMUSG00000073609.9	ENSMUST00000187321.1	-5512	D2hgdh	D-2-hydroxyglutarate dehydrogenase	1	100	3' UTR	-0.131172	0.478262	NA	non-significant	-0.183077	0.436234	0.805207	non-significant	No changes
chr1	94009480	94010155	+	ENSMUSG00000034000.15	ENSMUST00000190212.6	-10296	Neu4	sialidase 4	1	675	3' UTR	-0.613698	0.0252186	0.13365	down-regulated	-	-	-	non-significant	m6A changes
chr1	94010305	94011030	+	ENSMUSG00000034000.15	ENSMUST00000190212.6	-9421	Neu4	sialidase 4	1	725	3' UTR	-0.361022	0.109235	0.289257	non-significant	-	-	-	non-significant	No changes
chr1	94013480	94013555	+	ENSMUSG00000034000.15	ENSMUST00000190212.6	-6896	Neu4	sialidase 4	1	75	3' UTR	0.072421	0.700623	0.815084	non-significant	-	-	-	non-significant	No changes
chr1	94013605	94013680	+	ENSMUSG00000034000.15	ENSMUST00000190212.6	-6771	Neu4	sialidase 4	1	75	3' UTR	0.0654372	0.697	0.812584	non-significant	-	-	-	non-significant	No changes
chr1	95328705	95329005	+	ENSMUSG00000103973.1	ENSMUST00000193380.1	25	BC055308	cDNA sequence BC055308	1	300	Promoter (<=1kb)	-0.136227	0.391159	NA	non-significant	0.638799	0.215312	0.622272	non-significant	No changes
chr1	96877898	96878623	+	ENSMUSG00000097814.5	ENSMUST00000202118.1	5666	Panct2	pluripotency-associated noncoding transcript 2	1	725	Exon (ENSMUST00000181489.2/ENSMUSG00000097814.5, exon 2 of 2)	-0.216775	0.255344	0.455192	non-significant	-0.244118	0.339329	0.739949	non-significant	No changes
chr1	96880973	96881048	+	ENSMUSG00000097814.5	ENSMUST00000202118.1	8741	Panct2	pluripotency-associated noncoding transcript 2	1	75	Exon (ENSMUST00000181489.2/ENSMUSG00000097814.5, exon 2 of 2)	-0.0308066	0.818381	NA	non-significant	-0.244118	0.339329	0.739949	non-significant	No changes
chr1	97660830	97661580	+	ENSMUSG00000118489.1	ENSMUST00000238965.1	0	AC099860.1	NA	1	750	Promoter (<=1kb)	-0.0410064	0.818808	0.890819	non-significant	-1.81875	0.147058	0.523242	non-significant	No changes
chr1	97775318	97775643	+	ENSMUSG00000026333.14	ENSMUST00000188101.1	1604	Gin1	gypsy retrotransposon integrase 1	1	325	Promoter (1-2kb)	0.0607015	0.735354	NA	non-significant	-0.157441	0.632977	0.904158	non-significant	No changes
chr1	97775893	97777553	+	ENSMUSG00000026333.14	ENSMUST00000189031.1	0	Gin1	gypsy retrotransposon integrase 1	1	1660	Promoter (<=1kb)	0.146289	0.397446	0.579712	non-significant	-0.157441	0.632977	0.904158	non-significant	No changes
chr1	105356706	105356856	+	ENSMUSG00000047496.6	ENSMUST00000172299.1	0	Rnf152	ring finger protein 152	1	150	Promoter (<=1kb)	0.069999	0.69482	NA	non-significant	0.252895	0.235035	0.64263	non-significant	No changes
chr1	105991230	105991405	+	ENSMUSG00000038866.15	ENSMUST00000119166.7	542	Zcchc2	zinc finger, CCHC domain containing 2	1	175	Promoter (<=1kb)	-0.0448174	0.777979	0.865732	non-significant	0.191769	0.195077	0.595337	non-significant	No changes
chr1	106023202	106023726	+	ENSMUSG00000038866.15	ENSMUST00000131830.2	11459	Zcchc2	zinc finger, CCHC domain containing 2	1	524	3' UTR	-0.166488	0.386983	0.570251	non-significant	0.191769	0.195077	0.595337	non-significant	No changes
chr1	106027405	106029900	+	ENSMUSG00000038866.15	ENSMUST00000131830.2	15662	Zcchc2	zinc finger, CCHC domain containing 2	1	2495	Exon (ENSMUST00000118196.7/ENSMUSG00000038866.15, exon 12 of 14)	-0.20503	0.270446	0.469373	non-significant	0.191769	0.195077	0.595337	non-significant	No changes
chr1	106030875	106031425	+	ENSMUSG00000038866.15	ENSMUST00000131830.2	19132	Zcchc2	zinc finger, CCHC domain containing 2	1	550	3' UTR	-0.370818	0.101749	0.278086	non-significant	0.191769	0.195077	0.595337	non-significant	No changes
chr1	106281541	106287072	+	ENSMUSG00000044340.7	ENSMUST00000135810.2	117	Phlpp1	PH domain and leucine rich repeat protein phosphatase 1	1	5531	Promoter (<=1kb)	-0.201098	0.289469	0.486155	non-significant	-0.103274	0.523531	0.852958	non-significant	No changes
chr1	106392748	106393273	+	ENSMUSG00000100247.1	ENSMUST00000187918.1	8714	A530053M12Rik	RIKEN cDNA A530053M12 gene	1	525	Exon (ENSMUST00000061047.6/ENSMUSG00000044340.7, exon 17 of 17)	-0.672979	0.00963202	0.0809229	down-regulated	-	-	-	non-significant	m6A changes
chr1	106541942	106542367	+	ENSMUSG00000054006.14	ENSMUST00000144260.7	0	D630008O14Rik	RIKEN cDNA D630008O14 gene	1	425	Promoter (<=1kb)	-0.904308	0.000678462	0.0201275	down-regulated	0.258455	0.67362	0.918901	non-significant	m6A changes
chr1	107362051	107362176	+	ENSMUSG00000026327.8	ENSMUST00000027566.2	123	Serpinb11	serine (or cysteine) peptidase inhibitor, clade B (ovalbumin), member 11	1	125	Promoter (<=1kb)	-1.35594	0.000780005	0.0212789	down-regulated	0.106551	0.44471	0.811588	non-significant	m6A changes
chr1	107379789	107380475	+	ENSMUSG00000087210.1	ENSMUST00000147509.1	6937	Gm15391	NA	1	686	3' UTR	-0.290388	0.178765	0.374095	non-significant	-	-	-	non-significant	No changes
chr1	118330630	118333107	+	ENSMUSG00000026377.12	ENSMUST00000161495.1	8479	Nifk	nucleolar protein interacting with the FHA domain of MKI67	1	2477	3' UTR	-0.556543	0.02714	0.138616	down-regulated	0.270258	0.200581	0.602382	non-significant	m6A changes
chr1	118419625	118419725	+	ENSMUSG00000064302.13	ENSMUST00000185405.6	0	Clasp1	CLIP associating protein 1	1	100	Promoter (<=1kb)	-0.185494	0.35751	0.544928	non-significant	-0.0280138	0.813092	0.968869	non-significant	No changes
chr1	119527109	119527609	+	ENSMUSG00000098447.2	ENSMUST00000185095.2	-751	Gm27184	NA	1	500	Promoter (<=1kb)	-0.690788	0.0146771	0.10221	down-regulated	-0.00199722	1	1	non-significant	m6A changes
chr1	120121386	120121511	+	ENSMUSG00000026388.15	ENSMUST00000056038.14	187	3110009E18Rik	RIKEN cDNA 3110009E18 gene	1	125	Promoter (<=1kb)	0.0566749	0.658212	NA	non-significant	-0.433295	0.460232	0.821965	non-significant	No changes
chr1	121431073	121431173	+	ENSMUSG00000026339.18	ENSMUST00000156459.7	0	Ccdc93	coiled-coil domain containing 93	1	100	Promoter (<=1kb)	0.0598053	0.748234	0.845681	non-significant	-0.0324368	0.824314	0.972404	non-significant	No changes
chr1	121499403	121501490	+	ENSMUSG00000085857.1	ENSMUST00000152863.1	-6201	Gm15392	NA	1	2087	3' UTR	-0.913661	0.00284356	0.0415411	down-regulated	-	-	-	non-significant	m6A changes
chr1	127384920	127387508	+	ENSMUSG00000065687.1	ENSMUST00000083753.1	9790	LOC115487646	small nucleolar RNA U6-53/MBII-28	1	2588	Exon (ENSMUST00000189427.6/ENSMUSG00000036155.13, exon 7 of 8)	0.297605	0.159339	0.351537	non-significant	-	-	-	non-significant	No changes
chr1	127482570	127483245	+	ENSMUSG00000026347.13	ENSMUST00000160111.7	17099	Tmem163	transmembrane protein 163	1	675	3' UTR	-0.715514	0.00746431	0.0711775	down-regulated	-1.3479	0.204157	0.608778	non-significant	m6A changes
chr1	127802266	127803016	+	ENSMUSG00000026349.14	ENSMUST00000153359.1	5696	Ccnt2	cyclin T2	1	750	Exon (ENSMUST00000112570.1/ENSMUSG00000026349.14, exon 9 of 10)	-0.304016	0.165395	0.358459	non-significant	0.0400453	0.766787	0.956948	non-significant	No changes
chr1	127803541	127803966	+	ENSMUSG00000026349.14	ENSMUST00000153359.1	6971	Ccnt2	cyclin T2	1	425	3' UTR	-0.0145919	0.931978	0.960844	non-significant	0.0400453	0.766787	0.956948	non-significant	No changes
chr1	127930766	127931041	+	ENSMUSG00000036104.12	ENSMUST00000131884.1	-7164	Rab3gap1	RAB3 GTPase activating protein subunit 1	1	275	Exon (ENSMUST00000037649.5/ENSMUSG00000036104.12, exon 17 of 24)	-0.311526	0.0991036	0.274234	non-significant	0.36991	0.00638345	0.0853556	non-significant	No changes
chr1	127934429	127934504	+	ENSMUSG00000036104.12	ENSMUST00000131884.1	-3701	Rab3gap1	RAB3 GTPase activating protein subunit 1	1	75	Exon (ENSMUST00000037649.5/ENSMUSG00000036104.12, exon 18 of 24)	-0.503779	0.0237739	0.13045	down-regulated	0.36991	0.00638345	0.0853556	non-significant	m6A changes
chr1	127938222	127938645	+	ENSMUSG00000036104.12	ENSMUST00000131884.1	18	Rab3gap1	RAB3 GTPase activating protein subunit 1	1	423	Promoter (<=1kb)	-0.1614	0.351957	0.54031	non-significant	0.36991	0.00638345	0.0853556	non-significant	No changes
chr1	127939050	127942404	+	ENSMUSG00000036104.12	ENSMUST00000131884.1	846	Rab3gap1	RAB3 GTPase activating protein subunit 1	1	3354	Promoter (<=1kb)	-0.232592	0.201913	0.400671	non-significant	0.36991	0.00638345	0.0853556	non-significant	No changes
chr1	128175017	128175392	+	ENSMUSG00000056211.13	ENSMUST00000191274.6	325	R3hdm1	R3H domain containing 1	1	375	Promoter (<=1kb)	-0.0986419	0.609318	0.752153	non-significant	-0.207058	0.0846769	0.400583	non-significant	No changes
chr1	128178067	128182040	+	ENSMUSG00000056211.13	ENSMUST00000185853.6	0	R3hdm1	R3H domain containing 1	1	3973	Promoter (<=1kb)	-0.0694942	0.691262	0.808194	non-significant	-0.207058	0.0846769	0.400583	non-significant	No changes
chr1	128256213	128272857	+	ENSMUSG00000026353.9	ENSMUST00000187031.1	0	Ubxn4	UBX domain protein 4	1	16644	Promoter (<=1kb)	-0.404039	0.0843053	0.252693	non-significant	-0.131874	0.316084	0.719474	non-significant	No changes
chr1	128274667	128277169	+	ENSMUSG00000026353.9	ENSMUST00000189895.1	41	Ubxn4	UBX domain protein 4	1	2502	Promoter (<=1kb)	-0.866786	0.000131753	0.00868729	down-regulated	-0.131874	0.316084	0.719474	non-significant	m6A changes
chr1	129273301	129273401	+	ENSMUSG00000042581.14	ENSMUST00000148051.1	0	Thsd7b	thrombospondin, type I, domain containing 7B	1	100	Promoter (<=1kb)	0.035773	0.845833	0.907773	non-significant	0.209731	0.407845	0.789362	non-significant	No changes
chr1	129595829	129595929	+	ENSMUSG00000042581.14	ENSMUST00000190870.1	-17346	Thsd7b	thrombospondin, type I, domain containing 7B	1	100	Exon (ENSMUST00000073527.12/ENSMUSG00000042581.14, exon 3 of 28)	-0.345026	0.0944229	0.266963	non-significant	0.209731	0.407845	0.789362	non-significant	No changes
chr1	130529012	130529112	+	ENSMUSG00000103751.1	ENSMUST00000193111.1	55270	Gm37283	NA	1	100	Exon (ENSMUST00000125681.1/ENSMUSG00000085526.1, exon 3 of 5)	-1.07565	0.00748351	0.0712524	down-regulated	-3.67169	0.000495251	0.0122467	down-regulated	Homodirectional changes
chr1	130529262	130529437	+	ENSMUSG00000103751.1	ENSMUST00000193111.1	55520	Gm37283	NA	1	175	Exon (ENSMUST00000125681.1/ENSMUSG00000085526.1, exon 3 of 5)	-0.453042	0.0295631	NA	down-regulated	-3.67169	0.000495251	0.0122467	down-regulated	Homodirectional changes
chr1	130717801	130718755	+	ENSMUSG00000046404.5	ENSMUST00000049813.5	475	Yod1	YOD1 deubiquitinase	1	954	Promoter (<=1kb)	-0.40117	0.0867189	0.256599	non-significant	0.336691	0.079839	0.389911	non-significant	No changes
chr1	130718780	130719980	+	ENSMUSG00000046404.5	ENSMUST00000049813.5	1454	Yod1	YOD1 deubiquitinase	1	1200	Promoter (1-2kb)	-0.343764	0.116937	0.300113	non-significant	0.336691	0.079839	0.389911	non-significant	No changes
chr1	130720030	130720105	+	ENSMUSG00000046404.5	ENSMUST00000049813.5	2704	Yod1	YOD1 deubiquitinase	1	75	3' UTR	0.00277832	0.977465	NA	non-significant	0.336691	0.079839	0.389911	non-significant	No changes
chr1	130743607	130744157	+	ENSMUSG00000099556.1	ENSMUST00000188068.1	-2281	Gm28857	predicted gene 28857	1	550	3' UTR	-0.251794	0.215151	0.415858	non-significant	-0.122691	0.9569	1	non-significant	No changes
chr1	131527952	131528027	+	ENSMUSG00000055184.4	ENSMUST00000068613.4	50	Fam72a	family with sequence similarity 72, member A	1	75	Promoter (<=1kb)	-0.0392027	0.733083	NA	non-significant	0.0554933	0.965011	1	non-significant	No changes
chr1	131712365	131712740	+	ENSMUSG00000052688.12	ENSMUST00000130848.1	15728	Rab7b	RAB7B, member RAS oncogene family	1	375	3' UTR	0.0961174	0.457897	NA	non-significant	-0.447162	0.513964	0.848854	non-significant	No changes
chr1	131830162	131830512	+	ENSMUSG00000013275.9	ENSMUST00000086559.6	2186	Slc41a1	solute carrier family 41, member 1	1	350	5' UTR	-0.136558	0.479994	0.65041	non-significant	0.220495	0.352902	0.752273	non-significant	No changes
chr1	131929980	131931342	+	ENSMUSG00000026434.12	ENSMUST00000187405.1	818	Nucks1	nuclear casein kinase and cyclin-dependent kinase substrate 1	1	1362	Promoter (<=1kb)	-0.485735	0.0441479	0.178311	down-regulated	0.0382169	0.767032	0.957004	non-significant	m6A changes
chr1	132017608	132017933	+	ENSMUSG00000026436.15	ENSMUST00000147218.1	0	Elk4	ELK4, member of ETS oncogene family	1	325	Promoter (<=1kb)	-0.602942	0.0161066	0.107569	down-regulated	0.171983	0.19994	0.601282	non-significant	m6A changes
chr1	132104239	132104314	+	ENSMUSG00000103966.1	ENSMUST00000193350.1	1875	Gm37120	predicted gene, 37120	1	75	Promoter (1-2kb)	0.0018004	0.769273	NA	non-significant	-	-	-	non-significant	No changes
chr1	132299225	132299300	+	ENSMUSG00000042115.4	ENSMUST00000046071.4	600	Klhdc8a	kelch domain containing 8A	1	75	Promoter (<=1kb)	-0.131502	0.462959	0.635632	non-significant	0.214913	0.487505	0.836564	non-significant	No changes
chr1	132332043	132332568	+	ENSMUSG00000009772.15	ENSMUST00000133246.1	4448	Nuak2	NUAK family, SNF1-like kinase, 2	1	525	3' UTR	-0.130044	0.47896	0.649781	non-significant	0.760163	0.000776619	0.0176148	non-significant	No changes
chr1	132449496	132449846	+	ENSMUSG00000042046.15	ENSMUST00000187092.1	99	Dstyk	dual serine/threonine and tyrosine protein kinase	1	350	Promoter (<=1kb)	-0.105603	0.564488	0.71807	non-significant	-0.150074	0.323008	0.726604	non-significant	No changes
chr1	132498118	132504204	+	ENSMUSG00000026439.14	ENSMUST00000187834.1	0	Rbbp5	retinoblastoma binding protein 5, histone lysine methyltransferase complex subunit	1	6086	Promoter (<=1kb)	-0.40209	0.0817849	0.248383	non-significant	-0.0764673	0.67823	0.921169	non-significant	No changes
chr1	132507221	132507746	+	ENSMUSG00000048174.2	ENSMUST00000188789.1	333	Tmem81	transmembrane protein 81	1	525	Promoter (<=1kb)	-0.49082	0.0512086	NA	non-significant	0.28255	0.565718	0.87446	non-significant	No changes
chr1	132938510	132938885	+	ENSMUSG00000102709.1	ENSMUST00000194934.1	6435	Gm38308	NA	1	375	Exon (ENSMUST00000027706.3/ENSMUSG00000026443.3, exon 2 of 2)	-0.085611	0.586852	0.736435	non-significant	-	-	-	non-significant	No changes
chr1	133066873	133067298	+	ENSMUSG00000101102.1	ENSMUST00000186515.1	1107	Gm28609	predicted gene 28609	1	425	Promoter (1-2kb)	-0.153994	0.435381	0.614045	non-significant	-0.174375	0.915534	0.996052	non-significant	No changes
chr1	133108120	133108670	+	ENSMUSG00000046062.5	ENSMUST00000052529.3	-22473	Ppp1r15b	protein phosphatase 1, regulatory subunit 15B	1	550	3' UTR	-0.885664	0.00673475	0.0666517	down-regulated	-0.107167	0.388871	0.778048	non-significant	m6A changes
chr1	133131967	133132417	+	ENSMUSG00000102425.1	ENSMUST00000193049.1	-186	Gm26616	NA	1	450	Promoter (<=1kb)	0.0132459	0.938442	0.964073	non-significant	0.636514	0.220977	0.62765	non-significant	No changes
chr1	133132492	133137039	+	ENSMUSG00000102425.1	ENSMUST00000193049.1	-711	Gm26616	NA	1	4547	Promoter (<=1kb)	-0.760065	0.00934204	0.079746	down-regulated	0.636514	0.220977	0.62765	non-significant	m6A changes
chr1	133299905	133301380	+	ENSMUSG00000041757.17	ENSMUST00000190208.1	1955	Plekha6	pleckstrin homology domain containing, family A member 6	1	1475	Promoter (1-2kb)	-0.284135	0.170701	0.365034	non-significant	-0.208986	0.132071	0.4972	non-significant	No changes
chr1	134431876	134432426	+	ENSMUSG00000101061.1	ENSMUST00000188474.1	-3202	Platr1	NA	1	550	3' UTR	-0.110882	0.563615	0.717468	non-significant	-	-	-	non-significant	No changes
chr1	134489898	134490323	+	ENSMUSG00000042229.9	ENSMUST00000047978.8	-4325	Rabif	RAB interacting factor	1	425	3' UTR	-0.109023	0.573334	0.725937	non-significant	0.251372	0.329037	0.731242	non-significant	No changes
chr1	134506263	134506613	+	ENSMUSG00000077202.1	ENSMUST00000104014.1	926	LOC115485771	small nucleolar RNA SNORA61	1	350	Promoter (<=1kb)	-0.0409554	0.826657	0.89498	non-significant	0.372356	0.770399	0.957343	non-significant	No changes
chr1	134630505	134630930	+	ENSMUSG00000042207.17	ENSMUST00000191572.1	7706	Kdm5b	lysine (K)-specific demethylase 5B	1	425	3' UTR	-0.877888	0.00383542	0.0492522	down-regulated	-0.106362	0.40824	0.789583	non-significant	m6A changes
chr1	134631055	134631680	+	ENSMUSG00000042207.17	ENSMUST00000191572.1	8256	Kdm5b	lysine (K)-specific demethylase 5B	1	625	3' UTR	-0.553588	0.0393344	0.168111	down-regulated	-0.106362	0.40824	0.789583	non-significant	m6A changes
chr1	134634705	134635255	+	ENSMUSG00000097435.1	ENSMUST00000181197.1	11265	Gm26783	NA	1	550	3' UTR	-0.285273	0.163202	0.355622	non-significant	-	-	-	non-significant	No changes
chr1	135584772	135585122	+	ENSMUSG00000054412.5	ENSMUST00000067468.5	0	Gm4793	predicted gene 4793	1	350	Promoter (<=1kb)	-0.318823	0.147769	0.339687	non-significant	-0.0166935	0.975378	1	non-significant	No changes
chr1	135720085	135729188	+	ENSMUSG00000026421.14	ENSMUST00000027677.7	0	Csrp1	cysteine and glycine-rich protein 1	1	9103	Promoter (<=1kb)	0.234528	0.254867	0.45489	non-significant	0.410811	0.0103337	0.118022	non-significant	No changes
chr1	135729263	135745259	+	ENSMUSG00000026421.14	ENSMUST00000027677.7	117	Csrp1	cysteine and glycine-rich protein 1	1	15996	Promoter (<=1kb)	0.144752	0.460334	0.633414	non-significant	0.410811	0.0103337	0.118022	non-significant	No changes
chr1	135767182	135768802	+	ENSMUSG00000041801.5	ENSMUST00000136445.1	49	Phlda3	pleckstrin homology like domain, family A, member 3	1	1620	Promoter (<=1kb)	-0.292706	0.14019	0.329139	non-significant	0.584304	0.195462	0.595675	non-significant	No changes
chr1	135827256	135827806	+	ENSMUSG00000041782.14	ENSMUST00000190773.6	-2189	Lad1	ladinin	1	550	Exon (ENSMUST00000038760.9/ENSMUSG00000041782.14, exon 3 of 10)	-0.399309	0.0920133	0.262895	non-significant	0.691237	0.00125034	0.0256668	non-significant	No changes
chr1	136176789	136177164	+	ENSMUSG00000087230.10	ENSMUST00000133030.2	5776	Mroh3	maestro heat-like repeat family member 3	1	375	3' UTR	-0.0392658	0.827091	0.895219	non-significant	-	-	-	non-significant	No changes
chr1	136260056	136274004	+	ENSMUSG00000052759.7	ENSMUST00000086395.6	0	Gpr25	G protein-coupled receptor 25	1	13948	Promoter (<=1kb)	-0.0615405	0.725892	0.831633	non-significant	-	-	-	non-significant	No changes
chr1	136416653	136417128	+	ENSMUSG00000097403.2	ENSMUST00000181746.1	-1135	9230116N13Rik	RIKEN cDNA 9230116N13 gene	1	475	Promoter (1-2kb)	-0.0760893	0.6891	0.807058	non-significant	0.147507	0.806199	0.967044	non-significant	No changes
chr1	136626016	136626891	+	ENSMUSG00000041483.14	ENSMUST00000112046.1	1116	Zfp281	zinc finger protein 281	1	875	Promoter (1-2kb)	-0.719047	0.00941843	0.0799675	down-regulated	0.0549068	0.775354	0.958352	non-significant	m6A changes
chr1	136627291	136628141	+	ENSMUSG00000041483.14	ENSMUST00000112046.1	2391	Zfp281	zinc finger protein 281	1	850	3' UTR	-0.33098	0.132812	0.320635	non-significant	0.0549068	0.775354	0.958352	non-significant	No changes
chr1	137951271	137951421	+	ENSMUSG00000103427.1	ENSMUST00000194483.1	1850	Gm37534	NA	1	150	Promoter (1-2kb)	0.0641793	0.630018	NA	non-significant	-0.279658	0.469648	0.826567	non-significant	No changes
chr1	137951446	137951571	+	ENSMUSG00000103427.1	ENSMUST00000194483.1	2025	Gm37534	NA	1	125	Exon (ENSMUST00000194483.1/ENSMUSG00000103427.1, exon 1 of 1)	-0.0529457	0.718205	NA	non-significant	-0.279658	0.469648	0.826567	non-significant	No changes
chr1	138273737	138288050	+	ENSMUSG00000026394.5	ENSMUST00000027643.5	0	Atp6v1g3	ATPase, H+ transporting, lysosomal V1 subunit G3	1	14313	Promoter (<=1kb)	0.0703765	0.647278	NA	non-significant	-1.13354	0.334962	0.736407	non-significant	No changes
chr1	139092953	139093478	+	ENSMUSG00000102451.1	ENSMUST00000193968.1	-5970	Gm37655	NA	1	525	Exon (ENSMUST00000198418.1/ENSMUSG00000056268.15, exon 3 of 6)	0.0880666	0.571816	NA	non-significant	0.0689736	1	1	non-significant	No changes
chr1	139169852	139170477	+	ENSMUSG00000102243.1	ENSMUST00000191655.1	14701	Gm37718	NA	1	625	3' UTR	-0.379669	0.100575	0.276275	non-significant	0.216439	0.63177	0.904158	non-significant	No changes
chr1	139423477	139429210	+	ENSMUSG00000033964.12	ENSMUST00000199011.1	0	Zbtb41	zinc finger and BTB domain containing 41	1	5733	Promoter (<=1kb)	-0.485325	0.0534954	0.197022	non-significant	0.010104	0.950398	1	non-significant	No changes
chr1	139429285	139430307	+	ENSMUSG00000033964.12	ENSMUST00000199011.1	5632	Zbtb41	zinc finger and BTB domain containing 41	1	1022	3' UTR	-0.205173	0.310849	0.50392	non-significant	0.010104	0.950398	1	non-significant	No changes
chr1	139440402	139447355	+	ENSMUSG00000033952.14	ENSMUST00000200083.4	-7417	Aspm	abnormal spindle microtubule assembly	1	6953	3' UTR	-0.235625	0.241948	0.442741	non-significant	-0.118651	0.698127	0.930246	non-significant	No changes
chr1	139479543	139480118	+	ENSMUSG00000033952.14	ENSMUST00000196272.1	-3408	Aspm	abnormal spindle microtubule assembly	1	575	Exon (ENSMUST00000053364.11/ENSMUSG00000033952.14, exon 18 of 28)	-0.366511	0.101463	NA	non-significant	-0.118651	0.698127	0.930246	non-significant	No changes
chr1	139480593	139481118	+	ENSMUSG00000033952.14	ENSMUST00000196272.1	-2408	Aspm	abnormal spindle microtubule assembly	1	525	Exon (ENSMUST00000053364.11/ENSMUSG00000033952.14, exon 18 of 28)	-0.177659	0.246634	NA	non-significant	-0.118651	0.698127	0.930246	non-significant	No changes
chr1	143640663	143647176	+	ENSMUSG00000026361.9	ENSMUST00000189597.1	0	Cdc73	cell division cycle 73, Paf1/RNA polymerase II complex component	1	6513	Promoter (<=1kb)	-0.691	0.0215565	0.123975	down-regulated	-0.121949	0.382017	0.77342	non-significant	m6A changes
chr1	143746554	143746679	+	ENSMUSG00000018196.18	ENSMUST00000152435.1	584	Glrx2	glutaredoxin 2 (thioltransferase)	1	125	Promoter (<=1kb)	-0.152018	0.433475	0.612576	non-significant	-0.0596402	0.739971	0.946908	non-significant	No changes
chr1	143746704	143746804	+	ENSMUSG00000018196.18	ENSMUST00000152435.1	734	Glrx2	glutaredoxin 2 (thioltransferase)	1	100	Promoter (<=1kb)	-0.226213	0.24837	0.4479	non-significant	-0.0596402	0.739971	0.946908	non-significant	No changes
chr1	143777271	143783819	+	ENSMUSG00000018189.12	ENSMUST00000189936.6	0	Uchl5	ubiquitin carboxyl-terminal esterase L5	1	6548	Promoter (<=1kb)	-0.643733	0.00853384	0.0759778	down-regulated	0.153549	0.480639	0.833398	non-significant	m6A changes
chr1	143778266	143778341	+	ENSMUSG00000088323.1	ENSMUST00000157698.1	-587	LOC115487685	small nucleolar RNA U109	1	75	Promoter (<=1kb)	-0.434203	0.0757768	0.238799	non-significant	-	-	-	non-significant	No changes
chr1	150395488	150398617	+	ENSMUSG00000006005.18	ENSMUST00000131701.1	2105	Tpr	translocated promoter region, nuclear basket protein	1	3129	Exon (ENSMUST00000124973.8/ENSMUSG00000006005.18, exon 4 of 52)	-0.209844	0.302745	0.497075	non-significant	-0.00978488	0.935922	1	non-significant	No changes
chr1	150398642	150410012	+	ENSMUSG00000006005.18	ENSMUST00000141827.2	-1985	Tpr	translocated promoter region, nuclear basket protein	1	11370	Promoter (1-2kb)	-0.281127	0.080149	0.245494	non-significant	-0.00978488	0.935922	1	non-significant	No changes
chr1	150416165	150416340	+	ENSMUSG00000006005.18	ENSMUST00000147769.1	1378	Tpr	translocated promoter region, nuclear basket protein	1	175	Promoter (1-2kb)	-0.125011	0.487069	0.655888	non-significant	-0.00978488	0.935922	1	non-significant	No changes
chr1	150419873	150423081	+	ENSMUSG00000006005.18	ENSMUST00000132522.1	-1658	Tpr	translocated promoter region, nuclear basket protein	1	3208	Promoter (1-2kb)	-0.222858	0.204694	0.403694	non-significant	-0.00978488	0.935922	1	non-significant	No changes
chr1	150428320	150430479	+	ENSMUSG00000006005.18	ENSMUST00000151563.1	0	Tpr	translocated promoter region, nuclear basket protein	1	2159	Promoter (<=1kb)	-0.25097	0.142566	0.332103	non-significant	-0.00978488	0.935922	1	non-significant	No changes
chr1	150439011	150440276	+	ENSMUSG00000006005.18	ENSMUST00000152967.7	80	Tpr	translocated promoter region, nuclear basket protein	1	1265	Promoter (<=1kb)	-1.01723	0.000104537	0.00745363	down-regulated	-0.00978488	0.935922	1	non-significant	m6A changes
chr1	151717409	151718134	+	ENSMUSG00000100594.1	ENSMUST00000186444.1	36884	2810414N06Rik	RIKEN cDNA 2810414N06 gene	1	725	3' UTR	-0.472073	0.0360424	0.160643	down-regulated	0.65917	0.639021	0.906323	non-significant	m6A changes
chr1	151812762	151819395	+	ENSMUSG00000084557.1	ENSMUST00000122608.1	35560	Gm25279	predicted gene, 25279	1	6633	3' UTR	-0.520231	0.0497197	0.189577	down-regulated	-	-	-	non-significant	m6A changes
chr1	153753760	153756022	+	ENSMUSG00000066800.11	ENSMUST00000182016.1	0	Rnasel	ribonuclease L (2', 5'-oligoisoadenylate synthetase-dependent)	1	2262	Promoter (<=1kb)	-0.626574	0.0141969	0.100454	down-regulated	0.146645	0.529779	0.856294	non-significant	m6A changes
chr1	153892091	153892191	+	ENSMUSG00000102459.1	ENSMUST00000194459.1	106	Gm38352	NA	1	100	Promoter (<=1kb)	0.017529	0.85908	NA	non-significant	-0.975674	0.343882	0.744162	non-significant	No changes
chr1	156035702	156035952	+	ENSMUSG00000050565.16	ENSMUST00000111754.8	0	Tor1aip2	torsin A interacting protein 2	1	250	Promoter (<=1kb)	0.385772	0.0908728	0.261966	non-significant	0.158758	0.246014	0.654414	non-significant	No changes
chr1	156051345	156051870	+	ENSMUSG00000050565.16	ENSMUST00000097526.2	10429	Tor1aip2	torsin A interacting protein 2	1	525	5' UTR	-0.483172	0.0209752	0.122217	down-regulated	0.158758	0.246014	0.654414	non-significant	m6A changes
chr1	156061594	156063287	+	ENSMUSG00000050565.16	ENSMUST00000125371.1	0	Tor1aip2	torsin A interacting protein 2	1	1693	Promoter (<=1kb)	-0.760881	0.000281073	0.0135006	down-regulated	0.158758	0.246014	0.654414	non-significant	m6A changes
chr1	156063412	156064793	+	ENSMUSG00000050565.16	ENSMUST00000125371.1	200	Tor1aip2	torsin A interacting protein 2	1	1381	Promoter (<=1kb)	-0.0488005	0.795643	0.876989	non-significant	0.158758	0.246014	0.654414	non-significant	No changes
chr1	156064943	156065918	+	ENSMUSG00000050565.16	ENSMUST00000125371.1	1731	Tor1aip2	torsin A interacting protein 2	1	975	Promoter (1-2kb)	-0.51499	0.0250865	0.133564	down-regulated	0.158758	0.246014	0.654414	non-significant	m6A changes
chr1	156641468	156641793	+	ENSMUSG00000060519.11	ENSMUST00000154353.1	16665	Tor3a	torsin family 3, member A	1	325	Exon (ENSMUST00000166172.8/ENSMUSG00000026596.13, exon 13 of 13)	-0.262097	0.186252	0.381272	non-significant	-0.136005	0.58818	0.885117	non-significant	No changes
chr1	156642368	156642893	+	ENSMUSG00000060519.11	ENSMUST00000154353.1	15565	Tor3a	torsin family 3, member A	1	525	3' UTR	-0.244602	0.237936	0.438774	non-significant	-0.136005	0.58818	0.885117	non-significant	No changes
chr1	158684222	158688967	+	ENSMUSG00000026587.15	ENSMUST00000194658.1	5429	Astn1	astrotactin 1	1	4745	3' UTR	-0.106785	0.560145	0.715155	non-significant	-0.114324	0.493681	0.839215	non-significant	No changes
chr1	160075238	160075788	+	ENSMUSG00000090394.8	ENSMUST00000097513.3	77	4930523C07Rik	RIKEN cDNA 4930523C07 gene	1	550	Promoter (<=1kb)	-0.600076	0.0316005	0.150906	down-regulated	0.980456	0.00110063	0.0231344	non-significant	m6A changes
chr1	160077938	160078638	+	ENSMUSG00000026729.9	ENSMUST00000164249.2	0	4930562F07Rik	RIKEN cDNA 4930562F07 gene	1	700	Promoter (<=1kb)	0.0965073	0.521238	NA	non-significant	-0.69061	0.423771	0.798765	non-significant	No changes
chr1	160910888	160910963	+	ENSMUSG00000103343.1	ENSMUST00000194929.1	100	Gm37052	NA	1	75	Promoter (<=1kb)	-0.226738	0.254751	NA	non-significant	0.642321	0.128508	0.490641	non-significant	No changes
chr1	160910988	160911163	+	ENSMUSG00000103343.1	ENSMUST00000194929.1	200	Gm37052	NA	1	175	Promoter (<=1kb)	-0.612062	0.0314439	NA	down-regulated	0.642321	0.128508	0.490641	non-significant	m6A changes
chr1	160967955	160968030	+	ENSMUSG00000026715.12	ENSMUST00000193477.1	-10555	Serpinc1	serine (or cysteine) peptidase inhibitor, clade C (antithrombin), member 1	1	75	3' UTR	-1.24146	0.000799663	0.0215806	down-regulated	1.62095	0.000426277	0.0109669	up-regulated	Opposite changes
chr1	161083254	161083454	+	ENSMUSG00000026708.16	ENSMUST00000155808.1	7230	Cenpl	centromere protein L	1	200	3' UTR	0.0817879	0.495152	NA	non-significant	-0.541591	0.368373	0.76344	non-significant	No changes
chr1	161142815	161155342	+	ENSMUSG00000044835.15	ENSMUST00000052245.8	49	Ankrd45	ankyrin repeat domain 45	1	12527	Promoter (<=1kb)	-0.120402	0.4483	0.623312	non-significant	0.0561519	0.769256	0.957201	non-significant	No changes
chr1	161970210	161970960	+	ENSMUSG00000026698.8	ENSMUST00000159648.1	909	Pigc	phosphatidylinositol glycan anchor biosynthesis, class C	1	750	Promoter (<=1kb)	-0.474158	0.0417098	0.173	down-regulated	-0.18674	0.46794	0.825412	non-significant	m6A changes
chr1	161971110	161971635	+	ENSMUSG00000026698.8	ENSMUST00000159648.1	1809	Pigc	phosphatidylinositol glycan anchor biosynthesis, class C	1	525	Promoter (1-2kb)	-0.192038	0.257426	0.456897	non-significant	-0.18674	0.46794	0.825412	non-significant	No changes
chr1	163929149	163929299	+	ENSMUSG00000026584.14	ENSMUST00000161908.7	50	Scyl3	SCY1-like 3 (S. cerevisiae)	1	150	Promoter (<=1kb)	0.000724375	0.997002	NA	non-significant	0.189667	0.316447	0.72006	non-significant	No changes
chr1	163952259	163953624	+	ENSMUSG00000026584.14	ENSMUST00000162920.1	1047	Scyl3	SCY1-like 3 (S. cerevisiae)	1	1365	Promoter (1-2kb)	-0.597849	0.0295932	0.145862	down-regulated	0.189667	0.316447	0.72006	non-significant	m6A changes
chr1	163994913	163996380	+	ENSMUSG00000041396.13	ENSMUST00000111490.1	25	Mettl18	methyltransferase like 18	1	1467	Promoter (<=1kb)	-0.261379	0.212833	0.413124	non-significant	-0.623875	0.10563	0.447984	non-significant	No changes
chr1	163996730	163996930	+	ENSMUSG00000041396.13	ENSMUST00000111490.1	1842	Mettl18	methyltransferase like 18	1	200	Promoter (1-2kb)	-0.471272	0.0502483	NA	non-significant	-0.623875	0.10563	0.447984	non-significant	No changes
chr1	164192107	164192307	+	ENSMUSG00000089790.1	ENSMUST00000162889.1	25529	Gm16588	NA	1	200	Exon (ENSMUST00000086040.5/ENSMUSG00000026579.8, exon 13 of 25)	-0.194814	0.260364	NA	non-significant	-	-	-	non-significant	No changes
chr1	164192632	164192957	+	ENSMUSG00000089790.1	ENSMUST00000162889.1	26054	Gm16588	NA	1	325	Exon (ENSMUST00000086040.5/ENSMUSG00000026579.8, exon 13 of 25)	-0.937156	0.00270408	0.0401721	down-regulated	-	-	-	non-significant	m6A changes
chr1	164275584	164280623	+	ENSMUSG00000026578.6	ENSMUST00000027867.6	0	Ccdc181	coiled-coil domain containing 181	1	5039	Promoter (<=1kb)	-0.680749	0.000752587	0.0210303	down-regulated	-0.0306071	0.816472	0.970052	non-significant	m6A changes
chr1	164287513	164287688	+	ENSMUSG00000026578.6	ENSMUST00000027867.6	11929	Ccdc181	coiled-coil domain containing 181	1	175	3' UTR	-0.603716	0.0287222	0.143542	down-regulated	-0.0306071	0.816472	0.970052	non-significant	m6A changes
chr1	164513484	164514334	+	ENSMUSG00000097281.2	ENSMUST00000181831.2	10176	Gm26685	predicted gene, 26685	1	850	Exon (ENSMUST00000181831.2/ENSMUSG00000097281.2, exon 3 of 3)	-0.0847037	0.651169	0.779795	non-significant	-0.974652	0.0578757	0.330684	non-significant	No changes
chr1	165310591	165310716	+	ENSMUSG00000040836.15	ENSMUST00000111450.2	7969	Gpr161	G protein-coupled receptor 161	1	125	Exon (ENSMUST00000178700.7/ENSMUSG00000040836.15, exon 3 of 6)	-0.0913131	0.207838	NA	non-significant	0.134708	0.776587	0.958512	non-significant	No changes
chr1	165543248	165546538	+	ENSMUSG00000026567.16	ENSMUST00000124037.1	145	Adcy10	adenylate cyclase 10	1	3290	Promoter (<=1kb)	-0.119147	0.440298	NA	non-significant	0.0252174	1	1	non-significant	No changes
chr1	165870957	165876998	+	ENSMUSG00000026565.18	ENSMUST00000184799.1	3162	Pou2f1	POU domain, class 2, transcription factor 1	1	6041	3' UTR	-0.32991	0.139575	0.328314	non-significant	-0.246054	0.0707783	0.367259	non-significant	No changes
chr1	167079149	167079524	+	ENSMUSG00000102870.1	ENSMUST00000192761.1	-61631	Gm17868	TSPY-like 3 pseudogene	1	375	3' UTR	-0.320464	0.12384	NA	non-significant	-	-	-	non-significant	No changes
chr1	167308777	167319320	+	ENSMUSG00000052428.10	ENSMUST00000193101.1	0	Tmco1	transmembrane and coiled-coil domains 1	1	10543	Promoter (<=1kb)	-0.242566	0.228937	0.429449	non-significant	0.143128	0.486259	0.835933	non-significant	No changes
chr1	169934144	169934319	+	ENSMUSG00000089990.1	ENSMUST00000159701.1	0	Gm15852	NA	1	175	Promoter (<=1kb)	-0.651154	0.0148068	0.102936	down-regulated	0.427181	0.494909	0.839692	non-significant	m6A changes
chr1	171217862	171218537	+	ENSMUSG00000005677.14	ENSMUST00000149404.1	3514	Nr1i3	nuclear receptor subfamily 1, group I, member 3	1	675	3' UTR	-0.0640834	0.723263	0.829966	non-significant	1.06251	0.0244299	0.203456	non-significant	No changes
chr1	171219437	171219512	+	ENSMUSG00000005674.9	ENSMUST00000111327.7	2672	Tomm40l	translocase of outer mitochondrial membrane 40-like	1	75	3' UTR	-0.0980705	0.596345	NA	non-significant	-0.348398	0.122825	0.479378	non-significant	No changes
chr1	171342070	171342331	+	ENSMUSG00000013997.10	ENSMUST00000136339.1	2136	Nit1	nitrilase 1	1	261	3' UTR	-0.378548	0.0888806	0.259272	non-significant	-0.20057	0.331595	0.733727	non-significant	No changes
chr1	171387327	171387402	+	ENSMUSG00000048865.16	ENSMUST00000056449.8	-1552	Arhgap30	Rho GTPase activating protein 30	1	75	Promoter (1-2kb)	-0.0778617	0.647638	0.777873	non-significant	1.59516	1.29e-07	9.14e-06	up-regulated	Gene changes
chr1	171417886	171418836	+	ENSMUSG00000103711.1	ENSMUST00000193060.1	-36	Tstd1	thiosulfate sulfurtransferase (rhodanese)-like domain containing 1	1	950	Promoter (<=1kb)	-0.108212	0.574125	0.726427	non-significant	-0.213361	0.489955	0.838023	non-significant	No changes
chr1	171463315	171464140	+	ENSMUSG00000038235.4	ENSMUST00000155913.1	466	F11r	F11 receptor	1	825	Promoter (<=1kb)	-0.44166	0.0507718	0.191562	non-significant	0.342971	0.028629	0.225266	non-significant	No changes
chr1	171503752	171504750	+	ENSMUSG00000091993.2	ENSMUST00000181170.1	0	B930036N10Rik	RIKEN cDNA B930036N10 gene	1	998	Promoter (<=1kb)	-0.21595	0.291006	0.487237	non-significant	0.408118	0.621145	0.900919	non-significant	No changes
chr1	171854036	171854586	+	ENSMUSG00000038147.13	ENSMUST00000042302.6	13404	Cd84	CD84 antigen	1	550	3' UTR	0.00478786	0.973369	NA	non-significant	1.97191	2.09e-05	0.000877411	up-regulated	Gene changes
chr1	172082603	172082678	+	ENSMUSG00000026553.17	ENSMUST00000138407.7	0	Copa	coatomer protein complex subunit alpha	1	75	Promoter (<=1kb)	0.0899234	0.637752	0.770497	non-significant	0.13903	0.268072	0.674573	non-significant	No changes
chr1	172082753	172089136	+	ENSMUSG00000003458.12	ENSMUST00000003550.10	0	Ncstn	nicastrin	1	6383	Promoter (<=1kb)	-0.434812	0.0251303	0.13357	down-regulated	0.199199	0.146314	0.522349	non-significant	m6A changes
chr1	172172444	172172894	+	ENSMUSG00000026554.15	ENSMUST00000194972.1	-1060	Dcaf8	DDB1 and CUL4 associated factor 8	1	450	Promoter (1-2kb)	-0.720744	0.00142103	0.028996	down-regulated	-0.163111	0.166918	0.556065	non-significant	m6A changes
chr1	172193887	172195041	+	ENSMUSG00000013698.12	ENSMUST00000125361.1	4774	Pea15a	phosphoprotein enriched in astrocytes 15A	1	1154	3' UTR	-0.784518	0.00271575	0.0401886	down-regulated	-0.207319	0.204528	0.609299	non-significant	m6A changes
chr1	172316464	172317540	+	ENSMUSG00000038034.15	ENSMUST00000194505.1	-770	Igsf8	immunoglobulin superfamily, member 8	1	1076	Promoter (<=1kb)	-0.175827	0.326459	0.518639	non-significant	-0.0812377	0.528362	0.855811	non-significant	No changes
chr1	172317615	172318744	+	ENSMUSG00000038034.15	ENSMUST00000194505.1	0	Igsf8	immunoglobulin superfamily, member 8	1	1129	Promoter (<=1kb)	-0.0767679	0.681292	0.801268	non-significant	-0.0812377	0.528362	0.855811	non-significant	No changes
chr1	172371628	172372203	+	ENSMUSG00000050229.3	ENSMUST00000052455.3	-4343	Pigm	phosphatidylinositol glycan anchor biosynthesis, class M	1	575	3' UTR	-0.876355	0.0118081	0.0909081	down-regulated	0.0831417	0.70145	0.931321	non-significant	m6A changes
chr1	172377920	172378445	+	ENSMUSG00000050229.3	ENSMUST00000052455.3	1375	Pigm	phosphatidylinositol glycan anchor biosynthesis, class M	1	525	Promoter (1-2kb)	-0.0249325	0.885929	0.931756	non-significant	0.0831417	0.70145	0.931321	non-significant	No changes
chr1	172523150	172524000	+	ENSMUSG00000026546.16	ENSMUST00000162988.7	1970	Cfap45	cilia and flagella associated protein 45	1	850	Promoter (1-2kb)	-1.09971	0.000571074	0.0185894	down-regulated	0.636557	1.02e-05	0.000471594	non-significant	m6A changes
chr1	172527888	172532690	+	ENSMUSG00000026546.16	ENSMUST00000159395.1	1479	Cfap45	cilia and flagella associated protein 45	1	4802	Promoter (1-2kb)	-0.0896452	0.621313	0.759261	non-significant	0.636557	1.02e-05	0.000471594	non-significant	No changes
chr1	173204388	173204538	+	ENSMUSG00000046643.2	ENSMUST00000057548.1	1031	Olfr218	olfactory receptor 218	1	150	Promoter (1-2kb)	-0.134362	0.293689	NA	non-significant	-0.332234	0.356606	0.754921	non-significant	No changes
chr1	173205738	173205888	+	ENSMUSG00000046643.2	ENSMUST00000057548.1	2381	Olfr218	olfactory receptor 218	1	150	3' UTR	0.134949	0.249941	NA	non-significant	-0.332234	0.356606	0.754921	non-significant	No changes
chr1	173212791	173215572	+	ENSMUSG00000049456.3	ENSMUST00000056592.2	-35	Olfr1404	olfactory receptor 1404	1	2781	Promoter (<=1kb)	-0.18655	0.325705	0.517896	non-significant	-0.31119	0.271011	0.677197	non-significant	No changes
chr1	173270656	173271056	+	ENSMUSG00000049605.3	ENSMUST00000059754.2	510	Olfr418	olfactory receptor 418	1	400	Promoter (<=1kb)	-0.125817	0.427475	0.607372	non-significant	-0.298377	0.22825	0.635234	non-significant	No changes
chr1	174042654	174043104	+	ENSMUSG00000045381.6	ENSMUST00000052975.5	1537	Olfr433	olfactory receptor 433	1	450	Promoter (1-2kb)	-0.00833953	0.950162	NA	non-significant	0.110845	0.816233	0.970052	non-significant	No changes
chr1	174051194	174051894	+	ENSMUSG00000102603.2	ENSMUST00000192435.2	-104	Olfr431-ps1	olfactory receptor 431, pseudogene 1	1	700	Promoter (<=1kb)	-0.602539	0.0194174	0.117764	down-regulated	-	-	-	non-significant	m6A changes
chr1	174052569	174052669	+	ENSMUSG00000102603.2	ENSMUST00000192435.2	572	Olfr431-ps1	olfactory receptor 431, pseudogene 1	1	100	Promoter (<=1kb)	-0.0527642	0.750856	NA	non-significant	-	-	-	non-significant	No changes
chr1	174110899	174111349	+	ENSMUSG00000103863.2	ENSMUST00000195257.2	0	Gm37417	olfactory receptor pseudogene	1	450	Promoter (<=1kb)	-0.216758	0.0776027	NA	non-significant	-	-	-	non-significant	No changes
chr1	174136815	174136915	+	ENSMUSG00000051528.4	ENSMUST00000053941.3	70	Olfr424	olfactory receptor 424	1	100	Promoter (<=1kb)	-0.249102	0.213118	0.413407	non-significant	-0.810189	0.0843898	0.399823	non-significant	No changes
chr1	174448191	174448266	+	ENSMUSG00000066671.4	ENSMUST00000085861.2	-359	Olfr220	olfactory receptor 220	1	75	Promoter (<=1kb)	0.00484758	0.963082	NA	non-significant	1.67911	0.0498876	0.306102	non-significant	No changes
chr1	174502399	174502724	+	ENSMUSG00000028354.13	ENSMUST00000030039.12	575	Fmn2	formin 2	1	325	Promoter (<=1kb)	0.0158335	0.932706	0.9612	non-significant	-0.195057	0.190653	0.588728	non-significant	No changes
chr1	175891978	175892128	+	ENSMUSG00000039748.11	ENSMUST00000191680.1	-754	Exo1	exonuclease 1	1	150	Promoter (<=1kb)	-0.0179049	0.856349	NA	non-significant	0.10842	0.906139	0.993424	non-significant	No changes
chr1	176754516	176758698	+	ENSMUSG00000057335.11	ENSMUST00000192664.5	0	Cep170	centrosomal protein 170	1	4182	Promoter (<=1kb)	-0.833656	0.0033137	0.0460505	down-regulated	0.0861441	0.482125	0.833707	non-significant	m6A changes
chr1	176889931	176890230	+	ENSMUSG00000102211.1	ENSMUST00000195566.1	425	Gm37490	NA	1	299	Promoter (<=1kb)	-0.0248635	0.861848	0.91639	non-significant	-0.605844	0.323516	0.726654	non-significant	No changes
chr1	177444565	177444640	+	ENSMUSG00000063659.11	ENSMUST00000192851.1	-9	Zbtb18	zinc finger and BTB domain containing 18	1	75	Promoter (<=1kb)	0.336714	0.116736	NA	non-significant	-0.0642554	0.625191	0.902342	non-significant	No changes
chr1	177446926	177448276	+	ENSMUSG00000063659.11	ENSMUST00000077225.7	1106	Zbtb18	zinc finger and BTB domain containing 18	1	1350	Promoter (1-2kb)	-0.666875	0.00574132	0.0609026	down-regulated	-0.0642554	0.625191	0.902342	non-significant	m6A changes
chr1	177448601	177448826	+	ENSMUSG00000063659.11	ENSMUST00000077225.7	2781	Zbtb18	zinc finger and BTB domain containing 18	1	225	3' UTR	-0.333988	0.124702	0.310327	non-significant	-0.0642554	0.625191	0.902342	non-significant	No changes
chr1	177983522	178003037	+	ENSMUSG00000091476.8	ENSMUST00000094273.9	0	Catspere2	cation channel sperm associated auxiliary subunit epsilon 2	1	19515	Promoter (<=1kb)	-0.623631	0.0127381	0.0952545	down-regulated	-0.135218	0.667224	0.916647	non-significant	m6A changes
chr1	178098553	178098628	+	ENSMUSG00000102493.1	ENSMUST00000194128.1	-44673	Gm8010	translin-associated factor X pseudogene	1	75	3' UTR	0.0227324	0.862262	NA	non-significant	-0.736086	0.447514	0.813117	non-significant	No changes
chr1	178254620	178254870	+	ENSMUSG00000026502.13	ENSMUST00000069568.3	-1233	Desi2	desumoylating isopeptidase 2	1	250	Promoter (1-2kb)	-0.0901704	0.565749	0.719031	non-significant	0.19117	0.29873	0.703283	non-significant	No changes
chr1	178319129	178321940	+	ENSMUSG00000026500.6	ENSMUST00000154437.1	0	Cox20	cytochrome c oxidase assembly protein 20	1	2811	Promoter (<=1kb)	-0.460517	0.0407254	0.171302	down-regulated	0.0567357	0.781593	0.959896	non-significant	m6A changes
chr1	178340300	178341470	+	ENSMUSG00000104279.1	ENSMUST00000194245.1	700	Gm38300	NA	1	1170	Promoter (<=1kb)	-0.132214	0.391685	0.574682	non-significant	0.498397	0.431436	0.803427	non-significant	No changes
chr1	178932129	178932204	+	ENSMUSG00000089713.1	ENSMUST00000162545.1	-14516	Gm16564	NA	1	75	Exon (ENSMUST00000161017.7/ENSMUSG00000026494.12, exon 15 of 15)	-0.753345	0.0211479	0.122808	down-regulated	-1.4013	0.0659278	0.353425	non-significant	m6A changes
chr1	178932254	178932329	+	ENSMUSG00000089713.1	ENSMUST00000162545.1	-14641	Gm16564	NA	1	75	3' UTR	-0.897171	0.0150476	0.10364	down-regulated	-1.4013	0.0659278	0.353425	non-significant	m6A changes
chr1	178932379	178932604	+	ENSMUSG00000089713.1	ENSMUST00000162545.1	-14766	Gm16564	NA	1	225	3' UTR	-1.43536	0.0027642	0.0407614	down-regulated	-1.4013	0.0659278	0.353425	non-significant	m6A changes
chr1	178932629	178932729	+	ENSMUSG00000089713.1	ENSMUST00000162545.1	-15016	Gm16564	NA	1	100	3' UTR	-0.351548	0.0996005	NA	non-significant	-1.4013	0.0659278	0.353425	non-significant	No changes
chr1	179605056	179605131	+	ENSMUSG00000038949.8	ENSMUST00000143270.1	11667	Cnst	consortin, connexin sorting protein	1	75	Exon (ENSMUST00000040706.8/ENSMUSG00000038949.8, exon 6 of 11)	-0.380724	0.0942117	0.266696	non-significant	0.0257715	0.851864	0.979126	non-significant	No changes
chr1	179606496	179610648	+	ENSMUSG00000038949.8	ENSMUST00000143270.1	13107	Cnst	consortin, connexin sorting protein	1	4152	Exon (ENSMUST00000040706.8/ENSMUSG00000038949.8, exon 8 of 11)	-0.761989	0.00143257	0.0291367	down-regulated	0.0257715	0.851864	0.979126	non-significant	m6A changes
chr1	179622848	179625544	+	ENSMUSG00000038949.8	ENSMUST00000143270.1	29459	Cnst	consortin, connexin sorting protein	1	2696	3' UTR	-0.435625	0.0491586	0.188709	down-regulated	0.0257715	0.851864	0.979126	non-significant	m6A changes
chr1	179625794	179626169	+	ENSMUSG00000038949.8	ENSMUST00000143270.1	32405	Cnst	consortin, connexin sorting protein	1	375	3' UTR	-0.310727	0.15231	0.344076	non-significant	0.0257715	0.851864	0.979126	non-significant	No changes
chr1	179960471	179961196	+	ENSMUSG00000026490.18	ENSMUST00000097453.8	0	Cdc42bpa	CDC42 binding protein kinase alpha	1	725	Promoter (<=1kb)	-0.440727	0.0176633	0.112288	down-regulated	-0.213432	0.072561	0.372705	non-significant	m6A changes
chr1	180041445	180041545	+	ENSMUSG00000102194.1	ENSMUST00000191822.1	20384	Gm38169	NA	1	100	Exon (ENSMUST00000143350.7/ENSMUSG00000026490.18, exon 6 of 6)	-0.435884	0.0510697	0.191679	non-significant	0.00721716	1	1	non-significant	No changes
chr1	180094074	180094668	+	ENSMUSG00000026490.18	ENSMUST00000133890.7	-6476	Cdc42bpa	CDC42 binding protein kinase alpha	1	594	3' UTR	-0.268763	0.188085	0.383811	non-significant	-0.213432	0.072561	0.372705	non-significant	No changes
chr1	180094768	180101096	+	ENSMUSG00000026490.18	ENSMUST00000133890.7	-48	Cdc42bpa	CDC42 binding protein kinase alpha	1	6328	Promoter (<=1kb)	-0.178809	0.373297	0.558544	non-significant	-0.213432	0.072561	0.372705	non-significant	No changes
chr1	180107409	180107684	+	ENSMUSG00000026490.18	ENSMUST00000152582.7	393	Cdc42bpa	CDC42 binding protein kinase alpha	1	275	Promoter (<=1kb)	0.00654623	0.968596	0.982249	non-significant	-0.213432	0.072561	0.372705	non-significant	No changes
chr1	180107809	180107984	+	ENSMUSG00000026490.18	ENSMUST00000152582.7	793	Cdc42bpa	CDC42 binding protein kinase alpha	1	175	Promoter (<=1kb)	0.0655079	0.719538	0.82771	non-significant	-0.213432	0.072561	0.372705	non-significant	No changes
chr1	180115565	180116065	+	ENSMUSG00000026490.18	ENSMUST00000143161.1	4209	Cdc42bpa	CDC42 binding protein kinase alpha	1	500	Exon (ENSMUST00000143161.1/ENSMUSG00000026490.18, exon 3 of 3)	0.133606	0.474324	0.645936	non-significant	-0.213432	0.072561	0.372705	non-significant	No changes
chr1	180144592	180144817	+	ENSMUSG00000103636.1	ENSMUST00000195719.1	3334	Gm38331	predicted gene, 38331	1	225	Exon (ENSMUST00000097453.8/ENSMUSG00000026490.18, exon 28 of 35)	-0.117851	0.535708	0.694843	non-significant	0.732573	0.299113	0.703622	non-significant	No changes
chr1	180330484	180332291	+	ENSMUSG00000038855.10	ENSMUST00000070181.6	0	Itpkb	inositol 1,4,5-trisphosphate 3-kinase B	1	1807	Promoter (<=1kb)	-0.744681	0.00112407	0.0268617	down-regulated	0.350407	0.0198263	0.180675	non-significant	m6A changes
chr1	180332941	180333891	+	ENSMUSG00000038855.10	ENSMUST00000195043.1	0	Itpkb	inositol 1,4,5-trisphosphate 3-kinase B	1	950	Promoter (<=1kb)	-0.423403	0.071437	0.23075	non-significant	0.350407	0.0198263	0.180675	non-significant	No changes
chr1	180422414	180422739	+	ENSMUSG00000053963.7	ENSMUST00000210737.1	39873	Stum	mechanosensory transduction mediator	1	325	3' UTR	-0.202508	0.32264	0.515246	non-significant	0.36018	0.368178	0.763226	non-significant	No changes
chr1	180689750	180690125	+	ENSMUSG00000026497.7	ENSMUST00000027778.7	6909	Mixl1	Mix1 homeobox-like 1 (Xenopus laevis)	1	375	3' UTR	-0.103897	0.335655	NA	non-significant	-	-	-	non-significant	No changes
chr1	180733095	180734489	+	ENSMUSG00000026499.5	ENSMUST00000192420.1	3239	Acbd3	acyl-Coenzyme A binding domain containing 3	1	1394	Exon (ENSMUST00000027780.5/ENSMUSG00000026499.5, exon 2 of 8)	-0.172537	0.378745	0.563754	non-significant	0.152335	0.248062	0.655449	non-significant	No changes
chr1	180745208	180752749	+	ENSMUSG00000103649.1	ENSMUST00000192748.1	3087	Gm37768	NA	1	7541	3' UTR	-0.497831	0.0543058	0.198489	non-significant	-	-	-	non-significant	No changes
chr1	180752799	180753324	+	ENSMUSG00000103649.1	ENSMUST00000192748.1	2512	Gm37768	NA	1	525	3' UTR	-0.150335	0.439903	0.617005	non-significant	-	-	-	non-significant	No changes
chr1	180814375	180815575	+	ENSMUSG00000060743.12	ENSMUST00000162814.7	-433	H3f3a	H3.3 histone A	1	1200	Promoter (<=1kb)	-0.300554	0.159723	0.351751	non-significant	-0.139694	0.530596	0.856674	non-significant	No changes
chr1	180862237	180862437	+	ENSMUSG00000038806.7	ENSMUST00000194948.1	138	Sde2	SDE2 telomere maintenance homolog (S. pombe)	1	200	Promoter (<=1kb)	-0.48475	0.0570317	0.204213	non-significant	0.532622	0.00829344	0.102515	non-significant	No changes
chr1	180862737	180862812	+	ENSMUSG00000038806.7	ENSMUST00000194948.1	638	Sde2	SDE2 telomere maintenance homolog (S. pombe)	1	75	Promoter (<=1kb)	-1.71965	0.000183233	0.0107448	down-regulated	0.532622	0.00829344	0.102515	non-significant	m6A changes
chr1	180866267	180866467	+	ENSMUSG00000038806.7	ENSMUST00000194948.1	4168	Sde2	SDE2 telomere maintenance homolog (S. pombe)	1	200	3' UTR	-1.84734	0.000115775	0.00797362	down-regulated	0.532622	0.00829344	0.102515	non-significant	m6A changes
chr1	181091128	181091378	+	ENSMUSG00000103178.1	ENSMUST00000195511.1	0	Fgfr3-ps	fibroblast growth factor receptor 3, pseudogene	1	250	Promoter (<=1kb)	-0.734375	0.0142449	0.100537	down-regulated	-0.808498	0.218179	0.625881	non-significant	m6A changes
chr1	182131616	182131866	+	ENSMUSG00000026511.7	ENSMUST00000193005.1	918	Srp9	signal recognition particle 9	1	250	Promoter (<=1kb)	-1.04204	0.000307605	0.0140407	down-regulated	0.572776	0.00548705	0.0771067	non-significant	m6A changes
chr1	182448596	182448996	+	ENSMUSG00000026510.10	ENSMUST00000191626.1	3825	Trp53bp2	transformation related protein 53 binding protein 2	1	400	Exon (ENSMUST00000117245.1/ENSMUSG00000026510.10, exon 13 of 18)	-0.212817	0.275237	0.472431	non-significant	-0.14829	0.320843	0.725483	non-significant	No changes
chr1	182458812	182462189	+	ENSMUSG00000026510.10	ENSMUST00000191626.1	14041	Trp53bp2	transformation related protein 53 binding protein 2	1	3377	3' UTR	-0.274511	0.185982	0.380981	non-significant	-0.14829	0.320843	0.725483	non-significant	No changes
chr1	182895208	182896008	+	ENSMUSG00000102291.1	ENSMUST00000192563.1	-11702	Gm37542	NA	1	800	3' UTR	-0.166375	0.403176	0.585518	non-significant	-	-	-	non-significant	No changes
chr1	183322289	183322851	+	ENSMUSG00000042901.10	ENSMUST00000195268.1	177	Aida	axin interactor, dorsalization associated	1	562	Promoter (<=1kb)	-0.519633	0.0484677	0.187154	down-regulated	-0.0359842	0.79717	0.964201	non-significant	m6A changes
chr1	183323001	183323151	+	ENSMUSG00000042901.10	ENSMUST00000195268.1	889	Aida	axin interactor, dorsalization associated	1	150	Promoter (<=1kb)	-0.337312	0.127187	0.313016	non-significant	-0.0359842	0.79717	0.964201	non-significant	No changes
chr1	184013376	184013634	+	ENSMUSG00000039384.8	ENSMUST00000139839.1	75	Dusp10	dual specificity phosphatase 10	1	258	Promoter (<=1kb)	-0.450293	0.0550883	0.199972	non-significant	1.54704	1.2e-05	0.000541645	up-regulated	Gene changes
chr1	184013659	184013734	+	ENSMUSG00000039384.8	ENSMUST00000139839.1	358	Dusp10	dual specificity phosphatase 10	1	75	Promoter (<=1kb)	-1.1137	0.00415289	0.0512939	down-regulated	1.54704	1.2e-05	0.000541645	up-regulated	Opposite changes
chr1	185283403	185284234	+	ENSMUSG00000026618.11	ENSMUST00000131770.1	4048	Iars2	isoleucine-tRNA synthetase 2, mitochondrial	1	831	3' UTR	0.0311854	0.867291	0.920314	non-significant	-0.0734622	0.61792	0.899289	non-significant	No changes
chr1	185356794	185357094	+	ENSMUSG00000097261.2	ENSMUST00000180632.1	5771	4930532G15Rik	RIKEN cDNA 4930532G15 gene	1	300	3' UTR	-0.0779509	0.681562	0.801435	non-significant	0.0488652	0.966833	1	non-significant	No changes
chr1	185379697	185381934	+	ENSMUSG00000026615.14	ENSMUST00000192324.1	12101	Eprs	glutamyl-prolyl-tRNA synthetase	1	2237	3' UTR	0.0605768	0.74617	0.844519	non-significant	0.0959912	0.400895	0.784936	non-significant	No changes
chr1	185381959	185384914	+	ENSMUSG00000026615.14	ENSMUST00000192324.1	14363	Eprs	glutamyl-prolyl-tRNA synthetase	1	2955	Exon (ENSMUST00000192284.5/ENSMUSG00000026615.14, exon 9 of 20)	0.117133	0.547301	0.705006	non-significant	0.0959912	0.400895	0.784936	non-significant	No changes
chr1	185399679	185399829	+	ENSMUSG00000026615.14	ENSMUST00000192049.1	22	Eprs	glutamyl-prolyl-tRNA synthetase	1	150	Promoter (<=1kb)	-0.123412	0.510995	0.674714	non-significant	0.0959912	0.400895	0.784936	non-significant	No changes
chr1	185401254	185401829	+	ENSMUSG00000026615.14	ENSMUST00000192049.1	1597	Eprs	glutamyl-prolyl-tRNA synthetase	1	575	Promoter (1-2kb)	-0.458498	0.0651415	0.218865	non-significant	0.0959912	0.400895	0.784936	non-significant	No changes
chr1	185403529	185407921	+	ENSMUSG00000026615.14	ENSMUST00000192049.1	3872	Eprs	glutamyl-prolyl-tRNA synthetase	1	4392	Exon (ENSMUST00000192284.5/ENSMUSG00000026615.14, exon 19 of 20)	-0.443636	0.0483739	0.187154	down-regulated	0.0959912	0.400895	0.784936	non-significant	m6A changes
chr1	187349470	187350245	+	ENSMUSG00000104245.1	ENSMUST00000192285.1	27224	Gm38155	NA	1	775	3' UTR	-0.473454	0.0577524	0.205657	non-significant	-	-	-	non-significant	No changes
chr1	188211077	188211202	+	ENSMUSG00000104482.1	ENSMUST00000194032.1	-34938	Gm38064	NA	1	125	3' UTR	-0.124736	0.476544	0.648032	non-significant	-	-	-	non-significant	No changes
chr1	188211252	188211377	+	ENSMUSG00000104482.1	ENSMUST00000194032.1	-34763	Gm38064	NA	1	125	3' UTR	-0.352969	0.119791	0.303995	non-significant	-	-	-	non-significant	No changes
chr1	190925111	190928676	+	ENSMUSG00000026634.16	ENSMUST00000027947.12	0	Angel2	angel homolog 2	1	3565	Promoter (<=1kb)	-0.149791	0.447123	0.62218	non-significant	0.113023	0.528677	0.855811	non-significant	No changes
chr1	191025499	191025599	+	ENSMUSG00000097845.2	ENSMUST00000192407.1	149	A230020J21Rik	RIKEN cDNA A230020J21 gene	1	100	Promoter (<=1kb)	-0.135856	0.457279	NA	non-significant	-	-	-	non-significant	No changes
chr1	191350793	191350914	+	ENSMUSG00000026626.11	ENSMUST00000191920.1	5551	Ppp2r5a	protein phosphatase 2, regulatory subunit B', alpha	1	121	3' UTR	0.167474	0.212046	NA	non-significant	0.233099	0.185875	0.5828	non-significant	No changes
chr1	191778470	191778995	+	ENSMUSG00000064845.1	ENSMUST00000082911.1	-5637	LOC115487607	U6 spliceosomal RNA	1	525	3' UTR	-0.367179	0.0867489	0.256618	non-significant	-1.88191	0.22891	0.635671	non-significant	No changes
chr1	191780845	191780995	+	ENSMUSG00000064845.1	ENSMUST00000082911.1	-8012	LOC115487607	U6 spliceosomal RNA	1	150	3' UTR	0.117626	0.538707	0.697602	non-significant	-1.88191	0.22891	0.635671	non-significant	No changes
chr1	191907416	191910028	+	ENSMUSG00000055833.14	ENSMUST00000139827.7	0	1700034H15Rik	RIKEN cDNA 1700034H15 gene	1	2612	Promoter (<=1kb)	-0.208791	0.305961	0.49961	non-significant	0.52556	0.330886	0.732856	non-significant	No changes
chr1	191977369	191977644	+	ENSMUSG00000049353.17	ENSMUST00000180463.2	0	Rd3	retinal degeneration 3	1	275	Promoter (<=1kb)	0.152772	0.426037	0.606386	non-significant	-0.305474	0.0362257	0.259403	non-significant	No changes
chr1	191985120	191985220	+	ENSMUSG00000049353.17	ENSMUST00000192547.1	951	Rd3	retinal degeneration 3	1	100	Promoter (<=1kb)	-0.174053	0.38133	0.565908	non-significant	-0.305474	0.0362257	0.259403	non-significant	No changes
chr1	191985870	191985995	+	ENSMUSG00000049353.17	ENSMUST00000192547.1	1701	Rd3	retinal degeneration 3	1	125	Promoter (1-2kb)	-0.21198	0.29608	0.491599	non-significant	-0.305474	0.0362257	0.259403	non-significant	No changes
chr1	191986520	191987470	+	ENSMUSG00000049353.17	ENSMUST00000192547.1	2351	Rd3	retinal degeneration 3	1	950	3' UTR	-0.220244	0.281953	0.478997	non-significant	-0.305474	0.0362257	0.259403	non-significant	No changes
chr1	192505778	192506528	+	ENSMUSG00000058248.12	ENSMUST00000151152.2	71039	Kcnh1	potassium voltage-gated channel, subfamily H (eag-related), member 1	1	750	3' UTR	-0.064708	0.687402	NA	non-significant	0.534066	0.0843587	0.399823	non-significant	No changes
chr1	193167462	193167537	+	ENSMUSG00000079144.7	ENSMUST00000160822.2	-509	A130010J15Rik	RIKEN cDNA A130010J15 gene	1	75	Promoter (<=1kb)	-0.0416491	0.82286	0.893322	non-significant	0.249918	0.36327	0.759714	non-significant	No changes
chr1	193170193	193170343	+	ENSMUSG00000026638.15	ENSMUST00000193772.1	1691	Irf6	interferon regulatory factor 6	1	150	Promoter (1-2kb)	-0.00502933	0.977201	0.986794	non-significant	0.0479078	0.779694	0.959264	non-significant	No changes
chr1	193174032	193174829	+	ENSMUSG00000079144.7	ENSMUST00000193307.1	289	A130010J15Rik	RIKEN cDNA A130010J15 gene	1	797	Promoter (<=1kb)	-0.267977	0.20453	0.403694	non-significant	0.249918	0.36327	0.759714	non-significant	No changes
chr1	193174854	193174954	+	ENSMUSG00000079144.7	ENSMUST00000193307.1	1111	A130010J15Rik	RIKEN cDNA A130010J15 gene	1	100	Promoter (1-2kb)	-0.0731587	0.691865	NA	non-significant	0.249918	0.36327	0.759714	non-significant	No changes
chr1	193269498	193280412	+	ENSMUSG00000009633.3	ENSMUST00000009777.3	0	G0s2	G0/G1 switch gene 2	1	10914	Promoter (<=1kb)	-0.569784	0.0334126	0.154674	down-regulated	0.235135	0.660996	0.914843	non-significant	m6A changes
chr1	194620292	194620467	+	ENSMUSG00000026640.12	ENSMUST00000027952.11	468	Plxna2	plexin A2	1	175	Promoter (<=1kb)	-0.254962	0.216508	0.417	non-significant	0.293631	0.0884096	0.409618	non-significant	No changes
chr1	194643860	194644110	+	ENSMUSG00000026640.12	ENSMUST00000125381.1	-746	Plxna2	plexin A2	1	250	Promoter (<=1kb)	-0.46599	0.0622652	0.214654	non-significant	0.293631	0.0884096	0.409618	non-significant	No changes
chr1	194812120	194812695	+	ENSMUSG00000103597.1	ENSMUST00000191940.1	7392	Gm19777	prefoldin subunit 1-like	1	575	3' UTR	-0.333905	0.129552	0.316495	non-significant	-	-	-	non-significant	No changes
chr1	195036250	195036550	+	ENSMUSG00000065412.3	ENSMUST00000083478.3	-490	Mir29b-2	microRNA 29b-2	1	300	Promoter (<=1kb)	-0.845261	0.00911244	0.0784845	down-regulated	-	-	-	non-significant	m6A changes
chr1	3206850	3214096	-	ENSMUSG00000051951.5	ENSMUST00000159265.1	1536	Xkr4	X-linked Kx blood group related 4	1	7246	Promoter (1-2kb)	-0.208994	0.270846	0.469599	non-significant	-0.274198	0.0599542	0.335124	non-significant	No changes
chr1	3214371	3216771	-	ENSMUSG00000051951.5	ENSMUST00000162897.1	0	Xkr4	X-linked Kx blood group related 4	1	2400	Promoter (<=1kb)	-0.258875	0.209215	0.408501	non-significant	-0.274198	0.0599542	0.335124	non-significant	No changes
chr1	3375905	3376130	-	ENSMUSG00000104017.1	ENSMUST00000192336.1	1658	Gm37363	NA	1	225	Promoter (1-2kb)	-0.430544	0.0678035	0.223442	non-significant	-0.429146	0.0427064	0.283338	non-significant	No changes
chr1	3376205	3376880	-	ENSMUSG00000104017.1	ENSMUST00000192336.1	908	Gm37363	NA	1	675	Promoter (<=1kb)	-0.352986	0.105213	0.283512	non-significant	-0.429146	0.0427064	0.283338	non-significant	No changes
chr1	3670729	3671129	-	ENSMUSG00000051951.5	ENSMUST00000070533.4	369	Xkr4	X-linked Kx blood group related 4	1	400	Promoter (<=1kb)	0.0352791	0.831616	0.897562	non-significant	-0.274198	0.0599542	0.335124	non-significant	No changes
chr1	6213765	6213840	-	ENSMUSG00000090031.2	ENSMUST00000159618.1	750	4732440D04Rik	RIKEN cDNA 4732440D04 gene	1	75	Promoter (<=1kb)	-0.374402	0.101617	0.277942	non-significant	-0.113471	0.631219	0.904158	non-significant	No changes
chr1	6213865	6214540	-	ENSMUSG00000090031.2	ENSMUST00000159618.1	50	4732440D04Rik	RIKEN cDNA 4732440D04 gene	1	675	Promoter (<=1kb)	-0.227343	0.257609	0.457053	non-significant	-0.113471	0.631219	0.904158	non-significant	No changes
chr1	9724321	9725321	-	ENSMUSG00000097893.8	ENSMUST00000181821.7	-22327	1700034P13Rik	RIKEN cDNA 1700034P13 gene	1	1000	3' UTR	-0.384144	0.0985425	0.273284	non-significant	0.0580608	1	1	non-significant	No changes
chr1	9745558	9747783	-	ENSMUSG00000097893.8	ENSMUST00000181821.7	0	1700034P13Rik	RIKEN cDNA 1700034P13 gene	1	2225	Promoter (<=1kb)	-0.470288	0.0610847	0.212375	non-significant	0.0580608	1	1	non-significant	No changes
chr1	9747808	9747908	-	ENSMUSG00000097893.8	ENSMUST00000181358.7	-48	1700034P13Rik	RIKEN cDNA 1700034P13 gene	1	100	Promoter (<=1kb)	-1.45569	1.58e-05	0.00298818	down-regulated	0.0580608	1	1	non-significant	m6A changes
chr1	9748058	9748183	-	ENSMUSG00000097893.8	ENSMUST00000181358.7	103	1700034P13Rik	RIKEN cDNA 1700034P13 gene	1	125	Promoter (<=1kb)	-0.0511383	0.778875	0.866343	non-significant	0.0580608	1	1	non-significant	No changes
chr1	9748208	9748382	-	ENSMUSG00000045210.8	ENSMUST00000057438.6	0	Vcpip1	valosin containing protein (p97)/p47 complex interacting protein 1	1	174	Promoter (<=1kb)	0.239706	0.241385	0.442335	non-significant	0.0605846	0.663721	0.915736	non-significant	No changes
chr1	10188863	10188938	-	ENSMUSG00000102556.1	ENSMUST00000192111.1	9864	Gm37569	NA	1	75	Exon (ENSMUST00000088615.10/ENSMUSG00000067851.11, exon 13 of 38)	0.0234147	0.903506	0.941968	non-significant	-0.107279	0.877402	0.986115	non-significant	No changes
chr1	12871748	12872173	-	ENSMUSG00000016918.15	ENSMUST00000185780.1	28958	Sulf1	sulfatase 1	1	425	3' UTR	-0.255404	0.197003	NA	non-significant	0.195056	0.183608	0.578703	non-significant	No changes
chr1	12878774	12878849	-	ENSMUSG00000016918.15	ENSMUST00000185780.1	35984	Sulf1	sulfatase 1	1	75	3' UTR	-0.485486	0.0238327	NA	down-regulated	0.195056	0.183608	0.578703	non-significant	m6A changes
chr1	13167090	13174837	-	ENSMUSG00000103506.1	ENSMUST00000195493.1	4877	Gm38376	NA	1	7747	Exon (ENSMUST00000081713.10/ENSMUSG00000005886.14, exon 11 of 22)	-0.416203	0.0830646	0.250151	non-significant	-0.6557	0.142844	0.515585	non-significant	No changes
chr1	14170153	14170803	-	ENSMUSG00000095853.1	ENSMUST00000179783.1	-11775	Gm22616	NA	1	650	3' UTR	-0.606981	0.0322124	0.152139	down-regulated	0.93357	0.350934	0.750821	non-significant	m6A changes
chr1	14170828	14170978	-	ENSMUSG00000095853.1	ENSMUST00000179783.1	-11600	Gm22616	NA	1	150	3' UTR	-0.286128	0.176371	0.371489	non-significant	0.93357	0.350934	0.750821	non-significant	No changes
chr1	16344574	16345149	-	ENSMUSG00000025920.19	ENSMUST00000115360.7	30246	Stau2	staufen double-stranded RNA binding protein 2	1	575	3' UTR	-0.163748	0.393038	0.576331	non-significant	-0.216791	0.131214	0.496021	non-significant	No changes
chr1	16570435	16571010	-	ENSMUSG00000025939.19	ENSMUST00000182080.1	14388	Ube2w	ubiquitin-conjugating enzyme E2W (putative)	1	575	3' UTR	-0.280643	0.188701	0.384416	non-significant	-0.010016	0.953086	1	non-significant	No changes
chr1	16996773	16996973	-	ENSMUSG00000042686.5	ENSMUST00000186024.1	7246	Jph1	junctophilin 1	1	200	3' UTR	-0.0869706	0.556502	NA	non-significant	-0.120413	0.536051	0.859709	non-significant	No changes
chr1	17091473	17091823	-	ENSMUSG00000042686.5	ENSMUST00000038382.4	6066	Jph1	junctophilin 1	1	350	Exon (ENSMUST00000186604.1/ENSMUSG00000101640.1, exon 3 of 3)	-0.0708116	0.696355	0.811986	non-significant	-0.120413	0.536051	0.859709	non-significant	No changes
chr1	22534053	22538323	-	ENSMUSG00000041670.17	ENSMUST00000239255.1	-21525	Rims1	regulating synaptic membrane exocytosis 1	1	4270	Exon (ENSMUST00000081544.12/ENSMUSG00000041670.17, exon 6 of 32)	-0.144715	0.432203	0.611184	non-significant	-0.0258035	0.879834	0.98688	non-significant	No changes
chr1	23369573	23370398	-	ENSMUSG00000026158.11	ENSMUST00000186064.6	10403	Ogfrl1	opioid growth factor receptor-like 1	1	825	3' UTR	-1.06111	0.00203943	0.0344917	down-regulated	0.118338	0.77802	0.95885	non-significant	m6A changes
chr1	23844895	23845220	-	ENSMUSG00000026155.13	ENSMUST00000136506.1	2557	Smap1	small ArfGAP 1	1	325	3' UTR	-0.0449632	0.790113	0.873579	non-significant	-0.199499	0.187128	0.584243	non-significant	No changes
chr1	24028261	24029386	-	ENSMUSG00000026153.15	ENSMUST00000186331.1	0	Fam135a	family with sequence similarity 135, member A	1	1125	Promoter (<=1kb)	-0.542618	0.0312351	0.150207	down-regulated	-0.400745	0.00214192	0.0385611	non-significant	m6A changes
chr1	24029436	24029661	-	ENSMUSG00000026153.15	ENSMUST00000186331.1	-351	Fam135a	family with sequence similarity 135, member A	1	225	Promoter (<=1kb)	-0.132634	0.443564	0.61983	non-significant	-0.400745	0.00214192	0.0385611	non-significant	No changes
chr1	25067950	25068125	-	ENSMUSG00000099392.1	ENSMUST00000185379.1	-40719	Gm29414	predicted gene 29414	1	175	3' UTR	-0.145854	0.301186	NA	non-significant	-	-	-	non-significant	No changes
chr1	25093806	25094356	-	ENSMUSG00000099392.1	ENSMUST00000185379.1	-66575	Gm29414	predicted gene 29414	1	550	Exon (ENSMUST00000126626.7/ENSMUSG00000033569.17, exon 13 of 16)	-0.146051	0.359342	0.546857	non-significant	-	-	-	non-significant	No changes
chr1	30803688	30804263	-	ENSMUSG00000048874.15	ENSMUST00000190190.1	4842	Phf3	PHD finger protein 3	1	575	3' UTR	-0.456825	0.0670734	0.222072	non-significant	-0.11161	0.349439	0.749443	non-significant	No changes
chr1	30804588	30805963	-	ENSMUSG00000048874.15	ENSMUST00000190190.1	3142	Phf3	PHD finger protein 3	1	1375	3' UTR	-0.65605	0.0123247	0.0932267	down-regulated	-0.11161	0.349439	0.749443	non-significant	m6A changes
chr1	30820092	30821392	-	ENSMUSG00000048874.15	ENSMUST00000188847.1	2451	Phf3	PHD finger protein 3	1	1300	3' UTR	-0.560319	0.00285557	0.0416681	down-regulated	-0.11161	0.349439	0.749443	non-significant	m6A changes
chr1	30823742	30829619	-	ENSMUSG00000048874.15	ENSMUST00000188847.1	0	Phf3	PHD finger protein 3	1	5877	Promoter (<=1kb)	-0.237987	0.159718	0.351751	non-significant	-0.11161	0.349439	0.749443	non-significant	No changes
chr1	30829694	30831544	-	ENSMUSG00000048874.15	ENSMUST00000185521.1	0	Phf3	PHD finger protein 3	1	1850	Promoter (<=1kb)	-0.780808	0.00380912	0.0491776	down-regulated	-0.11161	0.349439	0.749443	non-significant	m6A changes
chr1	30998741	30998841	-	ENSMUSG00000086727.8	ENSMUST00000152491.3	1063	Gm29669	predicted gene 29669	1	100	Promoter (1-2kb)	-0.0169526	0.842628	NA	non-significant	0.116793	0.957861	1	non-significant	No changes
chr1	33746458	33746558	-	ENSMUSG00000103072.1	ENSMUST00000195310.1	-1449	Gm37905	NA	1	100	Promoter (1-2kb)	0.00275171	0.989761	0.994113	non-significant	-	-	-	non-significant	No changes
chr1	33776478	33777553	-	ENSMUSG00000042197.13	ENSMUST00000151055.7	6384	Zfp451	zinc finger protein 451	1	1075	3' UTR	-0.409471	0.0867858	0.256618	non-significant	0.198705	0.190615	0.588728	non-significant	No changes
chr1	33801256	33803081	-	ENSMUSG00000042197.13	ENSMUST00000140163.1	-490	Zfp451	zinc finger protein 451	1	1825	Promoter (<=1kb)	-0.216988	0.251662	0.451674	non-significant	0.198705	0.190615	0.588728	non-significant	No changes
chr1	34177189	34178189	-	ENSMUSG00000096992.3	ENSMUST00000181692.2	82	Gm26788	predicted gene, 26788	1	1000	Promoter (<=1kb)	-0.332031	0.136799	0.324885	non-significant	0.366371	0.501181	0.843173	non-significant	No changes
chr1	34427001	34427351	-	ENSMUSG00000092852.1	ENSMUST00000175111.1	5848	Mir5103	microRNA 5103	1	350	Exon (ENSMUST00000192173.1/ENSMUSG00000102336.1, exon 1 of 1)	0.097332	0.386794	NA	non-significant	-	-	-	non-significant	No changes
chr1	36105383	36106446	-	ENSMUSG00000104523.1	ENSMUST00000192656.1	0	Gm37335	NA	1	1063	Promoter (<=1kb)	-0.720297	0.0057034	0.0608676	down-regulated	0.907051	0.00152648	0.0300526	non-significant	m6A changes
chr1	36143951	36146695	-	ENSMUSG00000098752.1	ENSMUST00000184790.1	0	Mir6897	microRNA 6897	1	2744	Promoter (<=1kb)	-0.2169	0.277679	0.47465	non-significant	-	-	-	non-significant	No changes
chr1	36265996	36266296	-	ENSMUSG00000047180.8	ENSMUST00000056946.7	7139	Neurl3	neuralized E3 ubiquitin protein ligase 3	1	300	3' UTR	-0.231437	0.241579	0.442489	non-significant	2.26671	2.38e-09	2.24e-07	up-regulated	Gene changes
chr1	36335729	36336529	-	ENSMUSG00000102762.1	ENSMUST00000192234.1	3022	4930403P22Rik	RIKEN cDNA 4930403P22 gene	1	800	3' UTR	-0.796889	0.000691901	0.0202866	down-regulated	-	-	-	non-significant	m6A changes
chr1	36419870	36422249	-	ENSMUSG00000037432.15	ENSMUST00000140452.3	2983	Fer1l5	fer-1-like 5 (C. elegans)	1	2379	3' UTR	-0.0961792	0.571033	0.723933	non-significant	-0.0410103	0.889617	0.989488	non-significant	No changes
chr1	36423274	36424299	-	ENSMUSG00000001143.13	ENSMUST00000152088.1	4067	Lman2l	lectin, mannose-binding 2-like	1	1025	3' UTR	-0.102843	0.584382	0.734296	non-significant	-0.102556	0.401805	0.785301	non-significant	No changes
chr1	36549063	36550338	-	ENSMUSG00000079610.9	ENSMUST00000001172.11	-1619	Ankrd39	ankyrin repeat domain 39	1	1275	Promoter (1-2kb)	-0.436275	0.0463335	0.183141	down-regulated	-0.609799	0.106809	0.450841	non-significant	m6A changes
chr1	37420158	37428533	-	ENSMUSG00000026112.7	ENSMUST00000192179.1	1467	Coa5	cytochrome C oxidase assembly factor 5	1	8375	Promoter (1-2kb)	-0.389719	0.0905305	0.261586	non-significant	0.157257	0.248107	0.655449	non-significant	No changes
chr1	37487875	37488025	-	ENSMUSG00000103948.1	ENSMUST00000192316.1	580	4930594C11Rik	G1 to S phase transition pseudogene	1	150	Promoter (<=1kb)	-0.162597	0.357372	NA	non-significant	1.06611	0.0304179	0.233495	non-significant	No changes
chr1	37488075	37488475	-	ENSMUSG00000103948.1	ENSMUST00000192316.1	130	4930594C11Rik	G1 to S phase transition pseudogene	1	400	Promoter (<=1kb)	-1.31548	0.000513956	0.0177676	down-regulated	1.06611	0.0304179	0.233495	non-significant	m6A changes
chr1	37611676	37611876	-	ENSMUSG00000089767.1	ENSMUST00000160659.1	-2383	4930556I23Rik	RIKEN cDNA 4930556I23 gene	1	200	3' UTR	-0.159005	0.397144	0.579613	non-significant	-	-	-	non-significant	No changes
chr1	37611901	37613388	-	ENSMUSG00000089767.1	ENSMUST00000160659.1	-871	4930556I23Rik	RIKEN cDNA 4930556I23 gene	1	1487	Promoter (<=1kb)	-0.261676	0.209739	0.409106	non-significant	-	-	-	non-significant	No changes
chr1	37623954	37624404	-	ENSMUSG00000026090.16	ENSMUST00000160023.5	838	2010300C02Rik	RIKEN cDNA 2010300C02 gene	1	450	Promoter (<=1kb)	-0.104697	0.575212	0.726849	non-significant	-0.0359311	0.792761	0.96313	non-significant	No changes
chr1	37624604	37625054	-	ENSMUSG00000026090.16	ENSMUST00000160023.5	188	2010300C02Rik	RIKEN cDNA 2010300C02 gene	1	450	Promoter (<=1kb)	-0.0016354	0.994266	0.996461	non-significant	-0.0359311	0.792761	0.96313	non-significant	No changes
chr1	37625504	37625679	-	ENSMUSG00000026090.16	ENSMUST00000160023.5	-263	2010300C02Rik	RIKEN cDNA 2010300C02 gene	1	175	Promoter (<=1kb)	-0.0723973	0.699339	0.814348	non-significant	-0.0359311	0.792761	0.96313	non-significant	No changes
chr1	37840420	37841522	-	ENSMUSG00000060771.15	ENSMUST00000134024.1	2199	Tsga10	testis specific 10	1	1102	5' UTR	-0.313895	0.152813	0.344406	non-significant	-0.30025	0.0459089	0.295271	non-significant	No changes
chr1	37995247	37996016	-	ENSMUSG00000058407.12	ENSMUST00000192960.5	0	Txndc9	thioredoxin domain containing 9	1	769	Promoter (<=1kb)	-0.199905	0.31221	0.505604	non-significant	0.118604	0.423966	0.798765	non-significant	No changes
chr1	38088152	38092115	-	ENSMUSG00000026082.11	ENSMUST00000194650.5	-21	Rev1	REV1, DNA directed polymerase	1	3963	Promoter (<=1kb)	-0.602113	0.0266002	0.137385	down-regulated	0.180472	0.188268	0.585617	non-significant	m6A changes
chr1	38207967	38209989	-	ENSMUSG00000037138.18	ENSMUST00000136641.2	-10525	Aff3	AF4/FMR2 family, member 3	1	2022	Exon (ENSMUST00000095027.8/ENSMUSG00000037138.18, exon 12 of 22)	-0.978564	0.000137797	0.00884595	down-regulated	-0.0695207	0.589389	0.885388	non-significant	m6A changes
chr1	38535594	38536846	-	ENSMUSG00000102984.1	ENSMUST00000195175.1	48076	Gm34727	predicted gene, 34727	1	1252	3' UTR	-0.15791	0.383107	0.567198	non-significant	-	-	-	non-significant	No changes
chr1	38797444	38797844	-	ENSMUSG00000048814.11	ENSMUST00000039612.4	23371	Lonrf2	LON peptidase N-terminal domain and ring finger 2	1	400	3' UTR	-1.20488	0.00208942	0.0349136	down-regulated	-0.627195	0.0113631	0.126851	non-significant	m6A changes
chr1	38864666	38865191	-	ENSMUSG00000026080.13	ENSMUST00000192948.5	6569	Chst10	carbohydrate sulfotransferase 10	1	525	3' UTR	-0.5642	0.0394863	NA	down-regulated	-0.44857	0.27742	0.683928	non-significant	m6A changes
chr1	38865266	38865716	-	ENSMUSG00000026080.13	ENSMUST00000192948.5	6044	Chst10	carbohydrate sulfotransferase 10	1	450	3' UTR	-1.48449	0.00254684	NA	down-regulated	-0.44857	0.27742	0.683928	non-significant	m6A changes
chr1	40076227	40076452	-	ENSMUSG00000026073.13	ENSMUST00000191671.5	2149	Il1r2	interleukin 1 receptor, type II	1	225	Exon (ENSMUST00000181756.2/ENSMUSG00000097899.2, exon 4 of 4)	-1.79061	0.00311868	NA	down-regulated	2.73652	6.5e-06	0.000315724	up-regulated	Opposite changes
chr1	40773412	40773937	-	ENSMUSG00000103270.1	ENSMUST00000195134.1	2028	Gm37915	predicted gene, 37915	1	525	3' UTR	-0.996779	0.00245878	0.0379619	down-regulated	-0.327901	0.582725	0.882722	non-significant	m6A changes
chr1	43048774	43049174	-	ENSMUSG00000100269.1	ENSMUST00000185980.1	-7093	Gm28782	predicted gene 28782	1	400	3' UTR	-0.748793	0.00247322	0.0380815	down-regulated	-	-	-	non-significant	m6A changes
chr1	43049449	43049649	-	ENSMUSG00000100269.1	ENSMUST00000185980.1	-6618	Gm28782	predicted gene 28782	1	200	3' UTR	-0.173074	0.377857	0.563151	non-significant	-	-	-	non-significant	No changes
chr1	43075120	43075770	-	ENSMUSG00000070939.9	ENSMUST00000188598.1	-14188	Tgfbrap1	transforming growth factor, beta receptor associated protein 1	1	650	Exon (ENSMUST00000095014.7/ENSMUSG00000070939.9, exon 3 of 13)	-0.0867971	0.652847	0.780926	non-significant	0.079287	0.593611	0.887581	non-significant	No changes
chr1	45393559	45393634	-	ENSMUSG00000026042.16	ENSMUST00000150143.1	0	Col5a2	collagen, type V, alpha 2	1	75	Promoter (<=1kb)	-0.164629	0.328566	NA	non-significant	0.846979	9.36e-08	6.81e-06	non-significant	No changes
chr1	52458543	52459243	-	ENSMUSG00000002881.14	ENSMUST00000167732.1	7814	Nab1	Ngfi-A binding protein 1	1	700	3' UTR	-0.244274	0.207395	0.406511	non-significant	0.614707	9.04e-05	0.00310141	non-significant	No changes
chr1	52489923	52490573	-	ENSMUSG00000002881.14	ENSMUST00000170269.1	163	Nab1	Ngfi-A binding protein 1	1	650	Promoter (<=1kb)	-0.980139	6.27e-05	0.00566141	down-regulated	0.614707	9.04e-05	0.00310141	non-significant	m6A changes
chr1	52656460	52658285	-	ENSMUSG00000103630.1	ENSMUST00000191873.1	-569	Gm37242	NA	1	1825	Promoter (<=1kb)	-0.522413	0.0183913	0.11431	down-regulated	-0.25478	0.7292	0.942924	non-significant	m6A changes
chr1	52708314	52708889	-	ENSMUSG00000041439.15	ENSMUST00000147758.7	306	Mfsd6	major facilitator superfamily domain containing 6	1	575	Promoter (<=1kb)	-0.416589	0.0772624	0.241486	non-significant	-0.118166	0.370622	0.764615	non-significant	No changes
chr1	52709489	52709564	-	ENSMUSG00000041439.15	ENSMUST00000147758.7	-295	Mfsd6	major facilitator superfamily domain containing 6	1	75	Promoter (<=1kb)	-0.136562	0.467651	0.640043	non-significant	-0.118166	0.370622	0.764615	non-significant	No changes
chr1	52788526	52789001	-	ENSMUSG00000026102.9	ENSMUST00000159607.1	6047	Inpp1	inositol polyphosphate-1-phosphatase	1	475	3' UTR	-0.298225	0.120752	0.304758	non-significant	0.0736525	0.762905	0.956446	non-significant	No changes
chr1	52789501	52789901	-	ENSMUSG00000026102.9	ENSMUST00000159607.1	5147	Inpp1	inositol polyphosphate-1-phosphatase	1	400	3' UTR	0.0547709	0.732546	0.835853	non-significant	0.0736525	0.762905	0.956446	non-significant	No changes
chr1	52952828	52953230	-	ENSMUSG00000043629.12	ENSMUST00000050567.10	0	1700019D03Rik	RIKEN cDNA 1700019D03 gene	1	402	Promoter (<=1kb)	-1.4282	0.000454974	0.0166457	down-regulated	0.287196	0.377713	0.770918	non-significant	m6A changes
chr1	52953255	52963082	-	ENSMUSG00000043629.12	ENSMUST00000114492.7	0	1700019D03Rik	RIKEN cDNA 1700019D03 gene	1	9827	Promoter (<=1kb)	-1.00093	0.00632372	NA	down-regulated	0.287196	0.377713	0.770918	non-significant	m6A changes
chr1	53197018	53206677	-	ENSMUSG00000100763.1	ENSMUST00000191402.1	906	Gm28777	predicted gene 28777	1	9659	Promoter (<=1kb)	-0.152875	0.40572	0.588107	non-significant	-	-	-	non-significant	No changes
chr1	53206752	53207077	-	ENSMUSG00000100763.1	ENSMUST00000191402.1	10640	Gm28777	predicted gene 28777	1	325	Exon (ENSMUST00000027267.13/ENSMUSG00000026098.13, exon 9 of 13)	-0.105584	0.529621	0.689298	non-significant	-	-	-	non-significant	No changes
chr1	53344841	53344966	-	ENSMUSG00000101838.6	ENSMUST00000186588.1	-2656	Gm18800	ankyrin and armadillo repeat containing pseudogene	1	125	Exon (ENSMUST00000027264.9/ENSMUSG00000026095.15, exon 6 of 6)	-0.926933	0.00943062	0.0800168	down-regulated	-	-	-	non-significant	m6A changes
chr1	53347026	53347151	-	ENSMUSG00000026095.15	ENSMUST00000154402.2	4124	Asnsd1	asparagine synthetase domain containing 1	1	125	Exon (ENSMUST00000144660.2/ENSMUSG00000099913.1, exon 4 of 7)	-0.926755	0.00933573	0.079746	down-regulated	-0.543581	0.604546	0.892269	non-significant	m6A changes
chr1	53347201	53347426	-	ENSMUSG00000026095.15	ENSMUST00000154402.2	3849	Asnsd1	asparagine synthetase domain containing 1	1	225	Exon (ENSMUST00000144660.2/ENSMUSG00000099913.1, exon 4 of 7)	-1.04986	0.00211386	0.0351167	down-regulated	-0.543581	0.604546	0.892269	non-significant	m6A changes
chr1	53348251	53348326	-	ENSMUSG00000026095.15	ENSMUST00000154402.2	2949	Asnsd1	asparagine synthetase domain containing 1	1	75	3' UTR	0.0331924	0.845841	NA	non-significant	-0.543581	0.604546	0.892269	non-significant	No changes
chr1	53494721	53495698	-	ENSMUSG00000092657.1	ENSMUST00000174916.1	-51327	Gm25240	NA	1	977	Exon (ENSMUST00000094964.6/ENSMUSG00000096141.2, exon 45 of 66)	-0.119979	0.498912	NA	non-significant	-	-	-	non-significant	No changes
chr1	53684978	53685053	-	ENSMUSG00000096141.2	ENSMUST00000094964.6	21708	Dnah7a	dynein, axonemal, heavy chain 7A	1	75	Exon (ENSMUST00000094964.6/ENSMUSG00000096141.2, exon 5 of 66)	-0.758705	0.0131589	0.0965677	down-regulated	0.434629	0.062721	0.342943	non-significant	m6A changes
chr1	53698069	53706692	-	ENSMUSG00000096141.2	ENSMUST00000094964.6	69	Dnah7a	dynein, axonemal, heavy chain 7A	1	8623	Promoter (<=1kb)	-0.967793	0.00268516	0.0399768	down-regulated	0.434629	0.062721	0.342943	non-significant	m6A changes
chr1	53812750	53813150	-	ENSMUSG00000102405.1	ENSMUST00000194911.1	21550	Gm37863	NA	1	400	3' UTR	-0.29265	0.160866	0.353177	non-significant	-	-	-	non-significant	No changes
chr1	53925608	53925733	-	ENSMUSG00000087949.1	ENSMUST00000157324.1	-38668	Gm24251	NA	1	125	Exon (ENSMUST00000120904.7/ENSMUSG00000042807.15, exon 9 of 29)	-0.252586	0.225581	0.426264	non-significant	-	-	-	non-significant	No changes
chr1	53925958	53926583	-	ENSMUSG00000087949.1	ENSMUST00000157324.1	-39018	Gm24251	NA	1	625	Exon (ENSMUST00000120904.7/ENSMUSG00000042807.15, exon 9 of 29)	-0.314245	0.152124	0.343922	non-significant	-	-	-	non-significant	No changes
chr1	54434234	54437877	-	ENSMUSG00000041303.7	ENSMUST00000041638.7	1094	Gtf3c3	general transcription factor IIIC, polypeptide 3	1	3643	Promoter (1-2kb)	-0.446558	0.0701183	0.228487	non-significant	-0.0803309	0.690541	0.926198	non-significant	No changes
chr1	54438821	54438971	-	ENSMUSG00000041303.7	ENSMUST00000041638.7	0	Gtf3c3	general transcription factor IIIC, polypeptide 3	1	150	Promoter (<=1kb)	-0.394612	0.0949796	0.267682	non-significant	-0.0803309	0.690541	0.926198	non-significant	No changes
chr1	54648339	54648489	-	ENSMUSG00000052331.14	ENSMUST00000189563.1	124	Ankrd44	ankyrin repeat domain 44	1	150	Promoter (<=1kb)	-0.22457	0.268586	NA	non-significant	-0.209547	0.181081	0.576278	non-significant	No changes
chr1	54648539	54649147	-	ENSMUSG00000052331.14	ENSMUST00000189563.1	0	Ankrd44	ankyrin repeat domain 44	1	608	Promoter (<=1kb)	-0.0652755	0.711184	0.822892	non-significant	-0.209547	0.181081	0.576278	non-significant	No changes
chr1	54913844	54914194	-	ENSMUSG00000102642.1	ENSMUST00000193052.1	2400	A130048G24Rik	RIKEN cDNA A130048G24 gene	1	350	Exon (ENSMUST00000193052.1/ENSMUSG00000102642.1, exon 1 of 1)	-0.0752833	0.660752	NA	non-significant	-0.926022	0.0438228	0.287358	non-significant	No changes
chr1	55012271	55014706	-	ENSMUSG00000025982.13	ENSMUST00000188859.6	487	Sf3b1	splicing factor 3b, subunit 1	1	2435	Promoter (<=1kb)	-0.0058174	0.976781	0.986608	non-significant	0.206315	0.11043	0.457924	non-significant	No changes
chr1	55171683	55171883	-	ENSMUSG00000061863.6	ENSMUST00000161440.1	-10631	Gm6822	ATP synthase, H+ transporting, mitochondrial F0 complex, subunit g pseudogene	1	200	3' UTR	-0.00726245	0.962196	NA	non-significant	-	-	-	non-significant	No changes
chr1	56796580	56796680	-	ENSMUSG00000045336.5	ENSMUST00000062085.5	-159146	Hsfy2	heat shock transcription factor, Y-linked 2	1	100	3' UTR	-1.51054	0.00528218	NA	down-regulated	-	-	-	non-significant	m6A changes
chr1	57917019	57917111	-	ENSMUSG00000091283.1	ENSMUST00000172128.1	0	Gm17234	NA	1	92	Promoter (<=1kb)	0.0210541	0.795487	NA	non-significant	-	-	-	non-significant	No changes
chr1	58384736	58384811	-	ENSMUSG00000103839.1	ENSMUST00000194925.1	1323	Gm37607	NA	1	75	Promoter (1-2kb)	-0.11624	0.442331	0.619007	non-significant	-0.725203	0.0528001	0.315649	non-significant	No changes
chr1	58384861	58384961	-	ENSMUSG00000103839.1	ENSMUST00000194925.1	1173	Gm37607	NA	1	100	Promoter (1-2kb)	-0.377929	0.081351	0.24728	non-significant	-0.725203	0.0528001	0.315649	non-significant	No changes
chr1	58385011	58385236	-	ENSMUSG00000103839.1	ENSMUST00000194925.1	898	Gm37607	NA	1	225	Promoter (<=1kb)	-0.195175	0.283427	0.479921	non-significant	-0.725203	0.0528001	0.315649	non-significant	No changes
chr1	58421749	58424059	-	ENSMUSG00000026034.17	ENSMUST00000156931.7	7	Clk1	CDC-like kinase 1	1	2310	Promoter (<=1kb)	-0.0354658	0.84533	0.907625	non-significant	0.178034	0.150705	0.529226	non-significant	No changes
chr1	58463370	58466099	-	ENSMUSG00000094245.1	ENSMUST00000179823.1	522	LOC115487580	U6 spliceosomal RNA	1	2729	Promoter (<=1kb)	-0.278914	0.191731	0.388292	non-significant	-2.14227	0.136064	0.503769	non-significant	No changes
chr1	58529855	58530230	-	ENSMUSG00000085054.2	ENSMUST00000139825.1	24701	Gm15834	predicted gene 15834	1	375	3' UTR	-0.666826	0.0246158	0.132577	down-regulated	-0.301143	0.537561	0.860374	non-significant	m6A changes
chr1	58902598	58902873	-	ENSMUSG00000026028.12	ENSMUST00000172685.1	4339	Trak2	trafficking protein, kinesin binding 2	1	275	3' UTR	-0.240063	0.224216	0.425102	non-significant	0.226775	0.114022	0.465209	non-significant	No changes
chr1	58902898	58903873	-	ENSMUSG00000026028.12	ENSMUST00000172685.1	3339	Trak2	trafficking protein, kinesin binding 2	1	975	3' UTR	-0.915628	0.00174795	0.0315067	down-regulated	0.226775	0.114022	0.465209	non-significant	m6A changes
chr1	59109176	59109900	-	ENSMUSG00000038079.14	ENSMUST00000185951.1	4416	Tmem237	transmembrane protein 237	1	724	Exon (ENSMUST00000094917.9/ENSMUSG00000038079.14, exon 7 of 13)	-0.214372	0.271339	0.470113	non-significant	0.155325	0.446305	0.812486	non-significant	No changes
chr1	59109950	59110050	-	ENSMUSG00000038079.14	ENSMUST00000185951.1	4266	Tmem237	transmembrane protein 237	1	100	Exon (ENSMUST00000094917.9/ENSMUSG00000038079.14, exon 6 of 13)	0.0436128	0.802836	0.881737	non-significant	0.155325	0.446305	0.812486	non-significant	No changes
chr1	59110075	59114125	-	ENSMUSG00000038079.14	ENSMUST00000185951.1	191	Tmem237	transmembrane protein 237	1	4050	Promoter (<=1kb)	0.0348517	0.856233	0.91309	non-significant	0.155325	0.446305	0.812486	non-significant	No changes
chr1	59162851	59163576	-	ENSMUSG00000079550.9	ENSMUST00000114275.8	0	Mpp4	membrane protein, palmitoylated 4 (MAGUK p55 subfamily member 4)	1	725	Promoter (<=1kb)	-0.0833394	0.591114	0.739205	non-significant	1.02176	0.079568	0.389911	non-significant	No changes
chr1	59163776	59167268	-	ENSMUSG00000079550.9	ENSMUST00000114275.8	-388	Mpp4	membrane protein, palmitoylated 4 (MAGUK p55 subfamily member 4)	1	3492	Promoter (<=1kb)	-1.11915	0.00100557	0.0252378	down-regulated	1.02176	0.079568	0.389911	non-significant	m6A changes
chr1	59215785	59216010	-	ENSMUSG00000026024.14	ENSMUST00000188469.1	3116	Als2	alsin Rho guanine nucleotide exchange factor	1	225	5' UTR	-0.539313	0.0352748	0.158889	down-regulated	0.260306	0.199865	0.601282	non-significant	m6A changes
chr1	59217807	59218107	-	ENSMUSG00000026024.14	ENSMUST00000188469.1	1019	Als2	alsin Rho guanine nucleotide exchange factor	1	300	Promoter (1-2kb)	-0.0940581	0.61236	0.75388	non-significant	0.260306	0.199865	0.601282	non-significant	No changes
chr1	59639543	59640168	-	ENSMUSG00000103821.1	ENSMUST00000192922.1	7903	D430013B06Rik	RIKEN cDNA D430013B06 gene	1	625	3' UTR	-0.449393	0.0654663	0.21931	non-significant	0.418565	0.503133	0.844143	non-significant	No changes
chr1	63057680	63057805	-	ENSMUSG00000040865.15	ENSMUST00000188100.1	5756	Ino80d	INO80 complex subunit D	1	125	3' UTR	-0.0796793	0.664268	0.789684	non-significant	-0.0160105	0.900786	0.992418	non-significant	No changes
chr1	63060869	63060944	-	ENSMUSG00000040865.15	ENSMUST00000188100.1	2617	Ino80d	INO80 complex subunit D	1	75	Exon (ENSMUST00000188100.1/ENSMUSG00000040865.15, exon 1 of 1)	-0.376531	0.074983	NA	non-significant	-0.0160105	0.900786	0.992418	non-significant	No changes
chr1	63085972	63093294	-	ENSMUSG00000040865.15	ENSMUST00000133236.7	0	Ino80d	INO80 complex subunit D	1	7322	Promoter (<=1kb)	-0.994132	0.000491979	0.0173911	down-regulated	-0.0160105	0.900786	0.992418	non-significant	m6A changes
chr1	63093344	63093444	-	ENSMUSG00000040865.15	ENSMUST00000133236.7	-1416	Ino80d	INO80 complex subunit D	1	100	Promoter (1-2kb)	-0.731103	0.00197994	0.0340828	down-regulated	-0.0160105	0.900786	0.992418	non-significant	m6A changes
chr1	63114429	63114667	-	ENSMUSG00000040865.15	ENSMUST00000097718.8	0	Ino80d	INO80 complex subunit D	1	238	Promoter (<=1kb)	-0.64963	0.00735313	0.0704923	down-regulated	-0.0160105	0.900786	0.992418	non-significant	m6A changes
chr1	64033321	64033721	-	ENSMUSG00000098487.1	ENSMUST00000184798.1	8780	Mir6899	microRNA 6899	1	400	3' UTR	-0.641822	0.0224494	0.126591	down-regulated	-	-	-	non-significant	m6A changes
chr1	64034471	64041982	-	ENSMUSG00000098487.1	ENSMUST00000184798.1	519	Mir6899	microRNA 6899	1	7511	Promoter (<=1kb)	-0.345349	0.122728	0.307255	non-significant	-	-	-	non-significant	No changes
chr1	64042182	64042257	-	ENSMUSG00000098487.1	ENSMUST00000184798.1	244	Mir6899	microRNA 6899	1	75	Promoter (<=1kb)	-0.263883	0.212238	0.412559	non-significant	-	-	-	non-significant	No changes
chr1	64078901	64079051	-	ENSMUSG00000086836.1	ENSMUST00000149820.1	248	Gm13748	predicted gene 13748	1	150	Promoter (<=1kb)	-0.263926	0.161845	0.354079	non-significant	0.197696	0.907378	0.993647	non-significant	No changes
chr1	64079076	64079151	-	ENSMUSG00000086836.1	ENSMUST00000149820.1	423	Gm13748	predicted gene 13748	1	75	Promoter (<=1kb)	-0.383703	0.0648679	0.218365	non-significant	0.197696	0.907378	0.993647	non-significant	No changes
chr1	64607672	64607847	-	ENSMUSG00000025956.10	ENSMUST00000162806.7	7784	Mettl21a	methyltransferase like 21A	1	175	3' UTR	-0.279674	0.17309	0.367407	non-significant	-0.210594	0.524548	0.853382	non-significant	No changes
chr1	64792490	64792565	-	ENSMUSG00000051344.13	ENSMUST00000187188.1	44199	Plekhm3	pleckstrin homology domain containing, family M, member 3	1	75	3' UTR	-0.767682	0.0146528	0.102124	down-regulated	-0.300038	0.033332	0.247263	non-significant	m6A changes
chr1	64794115	64794915	-	ENSMUSG00000051344.13	ENSMUST00000187188.1	41849	Plekhm3	pleckstrin homology domain containing, family M, member 3	1	800	3' UTR	-0.497397	0.0476303	0.185972	down-regulated	-0.300038	0.033332	0.247263	non-significant	m6A changes
chr1	64921729	64922304	-	ENSMUSG00000051344.13	ENSMUST00000140857.1	5793	Plekhm3	pleckstrin homology domain containing, family M, member 3	1	575	Exon (ENSMUST00000139649.7/ENSMUSG00000051344.13, exon 3 of 9)	-0.277073	0.167064	0.360469	non-significant	-0.300038	0.033332	0.247263	non-significant	No changes
chr1	64937753	64938378	-	ENSMUSG00000097264.1	ENSMUST00000181350.1	3352	Rpl31-ps24	ribosomal protein L31, pseudogene 24	1	625	5' UTR	-0.91856	0.00079806	0.0215806	down-regulated	-	-	-	non-significant	m6A changes
chr1	66322325	66322600	-	ENSMUSG00000015222.18	ENSMUST00000123647.7	224	Map2	microtubule-associated protein 2	1	275	Promoter (<=1kb)	-0.811904	0.0162406	0.108176	down-regulated	0.0786238	0.524297	0.853347	non-significant	m6A changes
chr1	66766325	66766600	-	ENSMUSG00000102559.1	ENSMUST00000195411.1	2131	Gm37570	NA	1	275	Exon (ENSMUST00000195411.1/ENSMUSG00000102559.1, exon 1 of 1)	-0.186568	0.304661	0.49846	non-significant	0.224081	0.603101	0.891635	non-significant	No changes
chr1	66793644	66793894	-	ENSMUSG00000103706.1	ENSMUST00000194648.1	2404	6820402A03Rik	RIKEN cDNA 6820402A03 gene	1	250	Exon (ENSMUST00000194648.1/ENSMUSG00000103706.1, exon 1 of 1)	-0.499433	0.0546374	NA	non-significant	0.206326	0.533796	0.85837	non-significant	No changes
chr1	66801056	66801181	-	ENSMUSG00000026004.15	ENSMUST00000129190.7	29	Kansl1l	KAT8 regulatory NSL complex subunit 1-like	1	125	Promoter (<=1kb)	-0.0903755	0.574362	0.726579	non-significant	-0.182016	0.344103	0.74428	non-significant	No changes
chr1	66801331	66802131	-	ENSMUSG00000026004.15	ENSMUST00000129190.7	-122	Kansl1l	KAT8 regulatory NSL complex subunit 1-like	1	800	Promoter (<=1kb)	-0.171448	0.369896	0.555641	non-significant	-0.182016	0.344103	0.74428	non-significant	No changes
chr1	66849132	66849257	-	ENSMUSG00000082769.3	ENSMUST00000121857.1	345	Gm15793	predicted gene 15793	1	125	Promoter (<=1kb)	-0.119677	0.451006	NA	non-significant	0.365364	0.666722	0.91647	non-significant	No changes
chr1	69538513	69539238	-	ENSMUSG00000101156.1	ENSMUST00000187100.1	24582	Gm29114	NA	1	725	3' UTR	-0.382041	0.0933325	0.265347	non-significant	0.813762	0.324941	0.727836	non-significant	No changes
chr1	71075075	71075150	-	ENSMUSG00000026196.7	ENSMUST00000027393.7	27996	Bard1	BRCA1 associated RING domain 1	1	75	Exon (ENSMUST00000027393.7/ENSMUSG00000026196.7, exon 4 of 11)	0.075518	0.540353	NA	non-significant	-0.187218	0.720986	0.940604	non-significant	No changes
chr1	71075175	71075250	-	ENSMUSG00000026196.7	ENSMUST00000027393.7	27896	Bard1	BRCA1 associated RING domain 1	1	75	Exon (ENSMUST00000027393.7/ENSMUSG00000026196.7, exon 4 of 11)	0.0654089	0.593426	NA	non-significant	-0.187218	0.720986	0.940604	non-significant	No changes
chr1	72159641	72159741	-	ENSMUSG00000102123.1	ENSMUST00000191139.1	-37641	Gm4319	predicted gene 4319	1	100	3' UTR	-0.231643	0.2206	0.421567	non-significant	-	-	-	non-significant	No changes
chr1	72160466	72162368	-	ENSMUSG00000102123.1	ENSMUST00000191139.1	-38466	Gm4319	predicted gene 4319	1	1902	3' UTR	-1.11806	4.81e-06	0.0015898	down-regulated	-	-	-	non-significant	m6A changes
chr1	72427711	72428036	-	ENSMUSG00000085812.1	ENSMUST00000146593.1	-31463	Gm15843	ribosomal protein L17 pseudogene	1	325	3' UTR	-0.257835	0.225122	0.425845	non-significant	-	-	-	non-significant	No changes
chr1	72428061	72428236	-	ENSMUSG00000085812.1	ENSMUST00000146593.1	-31263	Gm15843	ribosomal protein L17 pseudogene	1	175	3' UTR	-0.169247	0.397516	0.579712	non-significant	-	-	-	non-significant	No changes
chr1	72428736	72428811	-	ENSMUSG00000085812.1	ENSMUST00000146593.1	-30688	Gm15843	ribosomal protein L17 pseudogene	1	75	Exon (ENSMUST00000047786.5/ENSMUSG00000039372.5, exon 4 of 4)	-0.153646	0.406251	0.588558	non-significant	-	-	-	non-significant	No changes
chr1	72535127	72535252	-	ENSMUSG00000039372.5	ENSMUST00000047786.5	1678	2023-03-04	membrane-associated ring finger (C3HC4) 4	1	125	Promoter (1-2kb)	-0.341493	0.118264	0.301769	non-significant	0.0551065	0.795402	0.963805	non-significant	No changes
chr1	72859331	72859406	-	ENSMUSG00000039323.18	ENSMUST00000155703.1	10633	Igfbp2	insulin-like growth factor binding protein 2	1	75	3' UTR	-0.204946	0.243164	0.443655	non-significant	-0.323473	0.229097	0.635671	non-significant	No changes
chr1	72860006	72860656	-	ENSMUSG00000039323.18	ENSMUST00000155703.1	11308	Igfbp2	insulin-like growth factor binding protein 2	1	650	3' UTR	-0.633333	0.00360902	0.0479762	down-regulated	-0.323473	0.229097	0.635671	non-significant	m6A changes
chr1	72862006	72862456	-	ENSMUSG00000026185.8	ENSMUST00000137339.1	11819	Igfbp5	insulin-like growth factor binding protein 5	1	450	3' UTR	-0.0525364	0.769777	0.859716	non-significant	-0.412897	0.000280628	0.00793911	non-significant	No changes
chr1	73522969	73523269	-	ENSMUSG00000100444.1	ENSMUST00000189247.1	2191	C530043A13Rik	RIKEN cDNA C530043A13 gene	1	300	Exon (ENSMUST00000188155.1/ENSMUSG00000100444.1, exon 2 of 2)	0.0493138	0.563274	NA	non-significant	-1.85529	0.261026	0.668696	non-significant	No changes
chr1	73525244	73525369	-	ENSMUSG00000100444.1	ENSMUST00000189247.1	91	C530043A13Rik	RIKEN cDNA C530043A13 gene	1	125	Promoter (<=1kb)	0.00247127	0.911152	NA	non-significant	-1.85529	0.261026	0.668696	non-significant	No changes
chr1	73914155	73914530	-	ENSMUSG00000055322.16	ENSMUST00000191527.6	13687	Tns1	tensin 1	1	375	3' UTR	-0.678107	0.00896048	0.0777091	down-regulated	0.0386514	0.773207	0.957909	non-significant	m6A changes
chr1	74450408	74453988	-	ENSMUSG00000033364.13	ENSMUST00000188012.6	13586	Usp37	ubiquitin specific peptidase 37	1	3580	Exon (ENSMUST00000044260.10/ENSMUSG00000033364.13, exon 18 of 24)	-0.228619	0.248554	0.447945	non-significant	0.277082	0.0499087	0.306102	non-significant	No changes
chr1	74566501	74567051	-	ENSMUSG00000026173.15	ENSMUST00000135111.1	2065	Plcd4	phospholipase C, delta 4	1	550	3' UTR	-0.57701	0.0375244	0.164074	down-regulated	0.644764	0.29238	0.696757	non-significant	m6A changes
chr1	74568554	74570051	-	ENSMUSG00000026173.15	ENSMUST00000135111.1	4118	Plcd4	phospholipase C, delta 4	1	1497	3' UTR	-1.02491	0.00470608	0.0542629	down-regulated	0.644764	0.29238	0.696757	non-significant	m6A changes
chr1	74571726	74571801	-	ENSMUSG00000026173.15	ENSMUST00000135111.1	7290	Plcd4	phospholipase C, delta 4	1	75	3' UTR	-0.836838	0.00526877	0.0580178	down-regulated	0.644764	0.29238	0.696757	non-significant	m6A changes
chr1	74572151	74572251	-	ENSMUSG00000026173.15	ENSMUST00000135111.1	7715	Plcd4	phospholipase C, delta 4	1	100	3' UTR	-0.348349	0.122309	0.30671	non-significant	0.644764	0.29238	0.696757	non-significant	No changes
chr1	74902220	74902340	-	ENSMUSG00000089653.1	ENSMUST00000160540.1	-31	Gm15841	NA	1	120	Promoter (<=1kb)	0.145117	0.459185	0.632657	non-significant	-0.0617323	1	1	non-significant	No changes
chr1	75135878	75136428	-	ENSMUSG00000033159.14	ENSMUST00000188037.1	1378	Cnppd1	cyclin Pas1/PHO80 domain containing 1	1	550	Promoter (1-2kb)	-0.0957133	0.61783	0.757144	non-significant	0.01781	0.903702	0.992997	non-significant	No changes
chr1	75141743	75142447	-	ENSMUSG00000033159.14	ENSMUST00000189403.6	0	Cnppd1	cyclin Pas1/PHO80 domain containing 1	1	704	Promoter (<=1kb)	-0.257592	0.178652	0.373962	non-significant	0.01781	0.903702	0.992997	non-significant	No changes
chr1	75171716	75171816	-	ENSMUSG00000026198.15	ENSMUST00000161215.1	1053	Abcb6	ATP-binding cassette, sub-family B (MDR/TAP), member 6	1	100	Promoter (1-2kb)	-0.0135725	0.936602	NA	non-significant	1.24426	0.0488726	0.304101	non-significant	No changes
chr1	75199076	75199151	-	ENSMUSG00000026200.13	ENSMUST00000186148.1	0	Glb1l	galactosidase, beta 1-like	1	75	Promoter (<=1kb)	-0.126169	0.509971	0.673644	non-significant	-0.0960241	0.695507	0.929157	non-significant	No changes
chr1	75199301	75199401	-	ENSMUSG00000026200.13	ENSMUST00000186148.1	-194	Glb1l	galactosidase, beta 1-like	1	100	Promoter (<=1kb)	-0.42425	0.0782006	0.242846	non-significant	-0.0960241	0.695507	0.929157	non-significant	No changes
chr1	75214227	75214427	-	ENSMUSG00000026201.12	ENSMUST00000156012.1	1167	Stk16	serine/threonine kinase 16	1	200	Promoter (1-2kb)	-0.614853	0.0299722	0.146959	down-regulated	0.0407548	0.838946	0.975803	non-significant	m6A changes
chr1	75215052	75216102	-	ENSMUSG00000026202.13	ENSMUST00000186971.1	1312	Tuba4a	tubulin, alpha 4A	1	1050	Promoter (1-2kb)	-0.345967	0.106021	0.284589	non-significant	0.375314	0.0126135	0.134502	non-significant	No changes
chr1	75216127	75216752	-	ENSMUSG00000026202.13	ENSMUST00000186971.1	662	Tuba4a	tubulin, alpha 4A	1	625	Promoter (<=1kb)	-0.861937	0.00030202	0.013934	down-regulated	0.375314	0.0126135	0.134502	non-significant	m6A changes
chr1	75474568	75474668	-	ENSMUSG00000102605.1	ENSMUST00000194916.1	-3808	Gm37264	NA	1	100	3' UTR	-0.213952	0.234092	NA	non-significant	-	-	-	non-significant	No changes
chr1	75474793	75474868	-	ENSMUSG00000032997.16	ENSMUST00000143496.7	3878	Chpf	chondroitin polymerizing factor	1	75	3' UTR	-0.276609	0.171782	NA	non-significant	0.0397303	0.89034	0.989798	non-significant	No changes
chr1	75477356	75477931	-	ENSMUSG00000032997.16	ENSMUST00000143496.7	815	Chpf	chondroitin polymerizing factor	1	575	Promoter (<=1kb)	-1.29912	0.000173898	0.0103424	down-regulated	0.0397303	0.89034	0.989798	non-significant	m6A changes
chr1	79435468	79435568	-	ENSMUSG00000050711.7	ENSMUST00000185234.1	4474	Scg2	secretogranin II	1	100	Exon (ENSMUST00000185234.1/ENSMUSG00000050711.7, exon 3 of 3)	0.216726	0.240735	NA	non-significant	0.554598	0.161108	0.545891	non-significant	No changes
chr1	79435918	79436518	-	ENSMUSG00000050711.7	ENSMUST00000185234.1	3524	Scg2	secretogranin II	1	600	Exon (ENSMUST00000185234.1/ENSMUSG00000050711.7, exon 2 of 3)	-0.913322	0.0123894	0.0936032	down-regulated	0.554598	0.161108	0.545891	non-significant	m6A changes
chr1	79761755	79762018	-	ENSMUSG00000073643.11	ENSMUST00000113512.7	0	Wdfy1	WD repeat and FYVE domain containing 1	1	263	Promoter (<=1kb)	-0.108867	0.560668	0.715677	non-significant	0.0456967	0.733289	0.944255	non-significant	No changes
chr1	79820117	79820242	-	ENSMUSG00000026249.10	ENSMUST00000191529.1	62	Serpine2	serine (or cysteine) peptidase inhibitor, clade E, member 2	1	125	Promoter (<=1kb)	-0.142844	0.371764	0.557513	non-significant	-0.37373	0.00134067	0.0271313	non-significant	No changes
chr1	80266847	80269344	-	ENSMUSG00000103076.1	ENSMUST00000192839.1	7069	Gm37902	NA	1	2497	3' UTR	-0.512403	0.042719	0.175362	down-regulated	0.374399	0.346577	0.746499	non-significant	m6A changes
chr1	80606256	80606621	-	ENSMUSG00000038608.15	ENSMUST00000190595.6	-13425	Dock10	dedicator of cytokinesis 10	1	365	Exon (ENSMUST00000077946.11/ENSMUSG00000038608.15, exon 5 of 56)	0.421456	0.0753668	0.238111	non-significant	0.107716	0.63435	0.904854	non-significant	No changes
chr1	82236650	82237425	-	ENSMUSG00000022591.5	ENSMUST00000023262.5	3539	Gm9747	NA	1	775	3' UTR	-0.287254	0.171917	0.366217	non-significant	0.898562	0.183879	0.579012	non-significant	No changes
chr1	82287097	82287222	-	ENSMUSG00000055980.2	ENSMUST00000069799.2	4194	Irs1	insulin receptor substrate 1	1	125	Exon (ENSMUST00000069799.2/ENSMUSG00000055980.2, exon 1 of 2)	-0.33174	0.136761	0.324855	non-significant	0.54083	0.00038007	0.0100935	non-significant	No changes
chr1	82287297	82287672	-	ENSMUSG00000055980.2	ENSMUST00000069799.2	3744	Irs1	insulin receptor substrate 1	1	375	Exon (ENSMUST00000069799.2/ENSMUSG00000055980.2, exon 1 of 2)	-0.2362	0.240827	0.441962	non-significant	0.54083	0.00038007	0.0100935	non-significant	No changes
chr1	82290897	82291197	-	ENSMUSG00000055980.2	ENSMUST00000069799.2	219	Irs1	insulin receptor substrate 1	1	300	Promoter (<=1kb)	-0.0636057	0.688791	0.806921	non-significant	0.54083	0.00038007	0.0100935	non-significant	No changes
chr1	84037270	84038220	-	ENSMUSG00000045658.16	ENSMUST00000175948.1	15033	Pid1	phosphotyrosine interaction domain containing 1	1	950	3' UTR	-0.402651	0.0897134	0.260364	non-significant	-0.0105694	0.968118	1	non-significant	No changes
chr1	84392502	84392752	-	ENSMUSG00000104396.1	ENSMUST00000191700.1	2647	Gm37959	NA	1	250	Exon (ENSMUST00000191700.1/ENSMUSG00000104396.1, exon 1 of 1)	-0.141256	0.446368	0.621557	non-significant	-0.350948	0.258297	0.665686	non-significant	No changes
chr1	84721238	84721638	-	ENSMUSG00000026219.14	ENSMUST00000191187.1	7238	Trip12	thyroid hormone receptor interactor 12	1	400	3' UTR	-0.146197	0.44075	NA	non-significant	-0.030791	0.788723	0.961898	non-significant	No changes
chr1	84724488	84724563	-	ENSMUSG00000026219.14	ENSMUST00000191187.1	4313	Trip12	thyroid hormone receptor interactor 12	1	75	3' UTR	-0.10685	0.533456	0.692422	non-significant	-0.030791	0.788723	0.961898	non-significant	No changes
chr1	84743136	84743909	-	ENSMUSG00000026219.14	ENSMUST00000189670.6	5368	Trip12	thyroid hormone receptor interactor 12	1	773	Exon (ENSMUST00000027421.12/ENSMUSG00000026219.14, exon 28 of 41)	-0.346624	0.104657	0.282396	non-significant	-0.030791	0.788723	0.961898	non-significant	No changes
chr1	84756827	84756927	-	ENSMUSG00000026219.14	ENSMUST00000189841.1	-2424	Trip12	thyroid hormone receptor interactor 12	1	100	Exon (ENSMUST00000185567.1/ENSMUSG00000026219.14, exon 2 of 2)	-0.187134	0.294482	NA	non-significant	-0.030791	0.788723	0.961898	non-significant	No changes
chr1	84793895	84795782	-	ENSMUSG00000026219.14	ENSMUST00000190464.6	-345	Trip12	thyroid hormone receptor interactor 12	1	1887	Promoter (<=1kb)	-1.07688	0.000579376	0.0186425	down-regulated	-0.030791	0.788723	0.961898	non-significant	m6A changes
chr1	85718107	85718182	-	ENSMUSG00000026222.16	ENSMUST00000141709.1	14666	Sp100	nuclear antigen Sp100	1	75	3' UTR	-0.3151	0.0705694	NA	non-significant	0.0724067	0.826153	0.97259	non-significant	No changes
chr1	86350468	86352394	-	ENSMUSG00000026234.12	ENSMUST00000188682.1	0	Ncl	nucleolin	1	1926	Promoter (<=1kb)	-0.258462	0.219871	0.420669	non-significant	0.146588	0.352673	0.752	non-significant	No changes
chr1	86350811	86351161	-	ENSMUSG00000026234.12	ENSMUST00000188682.1	50	Ncl	nucleolin	1	350	Promoter (<=1kb)	-0.163304	0.410955	0.593176	non-significant	0.146588	0.352673	0.752	non-significant	No changes
chr1	87386362	87386437	-	ENSMUSG00000048000.15	ENSMUST00000174334.7	25	Gigyf2	GRB10 interacting GYF protein 2	1	75	Promoter (<=1kb)	-0.2595	0.18312	0.378517	non-significant	-0.126237	0.300551	0.705106	non-significant	No changes
chr1	87386487	87386587	-	ENSMUSG00000048000.15	ENSMUST00000174334.7	150	Gigyf2	GRB10 interacting GYF protein 2	1	100	Promoter (<=1kb)	-0.241459	0.222178	0.422924	non-significant	-0.126237	0.300551	0.705106	non-significant	No changes
chr1	87386687	87386762	-	ENSMUSG00000048000.15	ENSMUST00000174334.7	350	Gigyf2	GRB10 interacting GYF protein 2	1	75	Promoter (<=1kb)	-0.439685	0.0731472	0.234105	non-significant	-0.126237	0.300551	0.705106	non-significant	No changes
chr1	88204806	88205156	-	ENSMUSG00000081984.3	ENSMUST00000119972.3	626	Dnajb3	DnaJ heat shock protein family (Hsp40) member B3	1	350	Promoter (<=1kb)	-0.903316	0.0134968	0.0977897	down-regulated	0.529351	0.483971	0.834706	non-significant	m6A changes
chr1	88265195	88266645	-	ENSMUSG00000044783.16	ENSMUST00000127446.1	2747	A730008H23Rik	RIKEN cDNA A730008H23 gene	1	1450	3' UTR	-0.719873	0.000439702	0.0163733	down-regulated	-0.0579963	0.612139	0.895627	non-significant	m6A changes
chr1	88699479	88699854	-	ENSMUSG00000049866.12	ENSMUST00000051236.10	2022	Arl4c	ADP-ribosylation factor-like 4C	1	375	3' UTR	0.194481	0.252931	NA	non-significant	0.652648	0.00999297	0.115894	non-significant	No changes
chr1	88700779	88701329	-	ENSMUSG00000049866.12	ENSMUST00000051236.10	547	Arl4c	ADP-ribosylation factor-like 4C	1	550	Promoter (<=1kb)	-0.349375	0.123213	0.30807	non-significant	0.652648	0.00999297	0.115894	non-significant	No changes
chr1	90803645	90804120	-	ENSMUSG00000048126.16	ENSMUST00000136916.7	3862	Col6a3	collagen, type VI, alpha 3	1	475	Exon (ENSMUST00000056925.15/ENSMUSG00000048126.16, exon 10 of 44)	-0.389838	0.0946318	0.267222	non-significant	-0.35493	0.0922068	0.418396	non-significant	No changes
chr1	91411632	91411707	-	ENSMUSG00000067071.8	ENSMUST00000132188.7	1501	Hes6	hairy and enhancer of split 6	1	75	Promoter (1-2kb)	-0.833622	0.0061896	0.0634068	down-regulated	0.0459624	0.86182	0.981332	non-significant	m6A changes
chr1	91412757	91414030	-	ENSMUSG00000067071.8	ENSMUST00000132188.7	0	Hes6	hairy and enhancer of split 6	1	1273	Promoter (<=1kb)	0.1019	0.590299	0.738717	non-significant	0.0459624	0.86182	0.981332	non-significant	No changes
chr1	91416406	91420415	-	ENSMUSG00000067071.8	ENSMUST00000150520.1	-2369	Hes6	hairy and enhancer of split 6	1	4009	3' UTR	-0.492475	0.0122489	0.0931189	down-regulated	0.0459624	0.86182	0.981332	non-significant	m6A changes
chr1	91932503	91933028	-	ENSMUSG00000026313.16	ENSMUST00000191327.1	1836	Hdac4	histone deacetylase 4	1	525	Promoter (1-2kb)	-1.4368	0.000152333	0.00955814	down-regulated	0.0172922	0.905129	0.993094	non-significant	m6A changes
chr1	92934000	92934275	-	ENSMUSG00000026270.11	ENSMUST00000027488.10	-101	Capn10	calpain 10	1	275	Promoter (<=1kb)	-0.107366	0.342053	NA	non-significant	0.129409	0.569746	0.875783	non-significant	No changes
chr1	93056003	93060205	-	ENSMUSG00000014602.15	ENSMUST00000186828.1	-1702	Kif1a	kinesin family member 1A	1	4202	Promoter (1-2kb)	-0.00421099	0.994418	0.996483	non-significant	-0.187876	0.167191	0.556543	non-significant	No changes
chr1	93299360	93299985	-	ENSMUSG00000026273.13	ENSMUST00000136754.1	2917	Mterf4	mitochondrial transcription termination factor 4	1	625	3' UTR	-1.03853	0.00351253	0.0474475	down-regulated	-0.0932439	0.715651	0.938701	non-significant	m6A changes
chr1	93301310	93302031	-	ENSMUSG00000026273.13	ENSMUST00000136754.1	871	Mterf4	mitochondrial transcription termination factor 4	1	721	Promoter (<=1kb)	-0.210706	0.300339	0.495059	non-significant	-0.0932439	0.715651	0.938701	non-significant	No changes
chr1	93302656	93303501	-	ENSMUSG00000026273.13	ENSMUST00000136754.1	0	Mterf4	mitochondrial transcription termination factor 4	1	845	Promoter (<=1kb)	-0.00928326	0.961339	NA	non-significant	-0.0932439	0.715651	0.938701	non-significant	No changes
chr1	93321329	93321979	-	ENSMUSG00000026274.11	ENSMUST00000128655.7	-3917	Pask	PAS domain containing serine/threonine kinase	1	650	Exon (ENSMUST00000027493.3/ENSMUSG00000026274.11, exon 10 of 18)	-0.224737	0.269408	0.46845	non-significant	-0.337566	0.144571	0.518956	non-significant	No changes
chr1	93430128	93430203	-	ENSMUSG00000090489.3	ENSMUST00000096427.5	8429	Gm17415	predicted gene, 17415	1	75	Exon (ENSMUST00000170883.7/ENSMUSG00000034088.15, exon 8 of 28)	-0.101801	0.560295	0.715274	non-significant	-	-	-	non-significant	No changes
chr1	93622225	93622475	-	ENSMUSG00000026277.14	ENSMUST00000154008.7	2886	Stk25	serine/threonine kinase 25 (yeast)	1	250	3' UTR	0.040072	0.823374	0.893584	non-significant	0.0836244	0.542335	0.862682	non-significant	No changes
chr1	93801778	93801878	-	ENSMUSG00000026281.15	ENSMUST00000112890.2	28	Dtymk	deoxythymidylate kinase	1	100	Promoter (<=1kb)	0.0772391	0.683834	0.803065	non-significant	-0.0843534	0.775292	0.958352	non-significant	No changes
chr1	94468864	94469389	-	ENSMUSG00000100347.1	ENSMUST00000187459.1	498	Gm7895	protein phosphatase 1B, magnesium dependent, beta isoform pseudogene	1	525	Promoter (<=1kb)	-0.0212795	0.892118	NA	non-significant	-0.906446	0.227137	0.634272	non-significant	No changes
chr1	96818744	96823720	-	ENSMUSG00000097814.5	ENSMUST00000188631.4	-47406	Panct2	pluripotency-associated noncoding transcript 2	1	4976	3' UTR	-0.519206	0.0384897	0.166039	down-regulated	-0.244118	0.339329	0.739949	non-significant	m6A changes
chr1	97645517	97654680	-	ENSMUSG00000118489.1	ENSMUST00000238965.1	-6151	AC099860.1	NA	1	9163	5' UTR	-0.650212	0.00215771	0.0354059	down-regulated	-1.81875	0.147058	0.523242	non-significant	m6A changes
chr1	97660921	97661496	-	ENSMUSG00000118489.1	ENSMUST00000238965.1	91	AC099860.1	NA	1	575	Promoter (<=1kb)	-0.00770249	0.966578	0.98112	non-significant	-1.81875	0.147058	0.523242	non-significant	No changes
chr1	97661646	97661850	-	ENSMUSG00000044768.16	ENSMUST00000153115.7	0	D1Ertd622e	DNA segment, Chr 1, ERATO Doi 622, expressed	1	204	Promoter (<=1kb)	0.028613	0.877791	0.926677	non-significant	-0.0563206	0.665732	0.916282	non-significant	No changes
chr1	98035447	98045938	-	ENSMUSG00000089706.7	ENSMUST00000160588.1	0	B230216N24Rik	RIKEN cDNA B230216N24 gene	1	10491	Promoter (<=1kb)	-0.475315	0.0099248	0.082481	down-regulated	-0.0515113	0.771053	0.957489	non-significant	m6A changes
chr1	98047538	98054134	-	ENSMUSG00000089706.7	ENSMUST00000159324.7	0	B230216N24Rik	RIKEN cDNA B230216N24 gene	1	6596	Promoter (<=1kb)	0.104927	0.587438	0.736954	non-significant	-0.0515113	0.771053	0.957489	non-significant	No changes
chr1	105277738	105278163	-	ENSMUSG00000099702.1	ENSMUST00000187431.1	33314	Gm29013	NA	1	425	3' UTR	-0.719623	0.0154133	NA	down-regulated	-	-	-	non-significant	m6A changes
chr1	105282738	105282838	-	ENSMUSG00000099582.1	ENSMUST00000191422.1	-38283	Gm29014	NA	1	100	3' UTR	0.121421	0.440367	NA	non-significant	-	-	-	non-significant	No changes
chr1	105283688	105284288	-	ENSMUSG00000099582.1	ENSMUST00000191422.1	-36833	Gm29014	NA	1	600	3' UTR	-0.328959	0.116175	0.298959	non-significant	-	-	-	non-significant	No changes
chr1	105566801	105567476	-	ENSMUSG00000056536.14	ENSMUST00000190945.6	1472	Pign	phosphatidylinositol glycan anchor biosynthesis, class N	1	675	Promoter (1-2kb)	-0.0648998	0.672899	0.795048	non-significant	-0.15887	0.390112	0.778595	non-significant	No changes
chr1	106541527	106542952	-	ENSMUSG00000054006.14	ENSMUST00000144260.7	0	D630008O14Rik	RIKEN cDNA D630008O14 gene	1	1425	Promoter (<=1kb)	-0.669155	0.0196421	0.118366	down-regulated	0.258455	0.67362	0.918901	non-significant	m6A changes
chr1	106712667	106713392	-	ENSMUSG00000057329.7	ENSMUST00000189999.1	0	Bcl2	B cell leukemia/lymphoma 2	1	725	Promoter (<=1kb)	-0.152626	0.438858	0.616394	non-significant	-0.187528	0.165182	0.553398	non-significant	No changes
chr1	106713567	106713642	-	ENSMUSG00000057329.7	ENSMUST00000189999.1	-389	Bcl2	B cell leukemia/lymphoma 2	1	75	Promoter (<=1kb)	-0.12766	0.513582	0.676716	non-significant	-0.187528	0.165182	0.553398	non-significant	No changes
chr1	106724458	106724933	-	ENSMUSG00000057329.7	ENSMUST00000112751.1	-10185	Bcl2	B cell leukemia/lymphoma 2	1	475	3' UTR	-0.564677	0.0257125	0.134781	down-regulated	-0.187528	0.165182	0.553398	non-significant	m6A changes
chr1	106774048	106777295	-	ENSMUSG00000009907.17	ENSMUST00000190531.1	3329	Vps4b	vacuolar protein sorting 4B	1	3247	Exon (ENSMUST00000112736.7/ENSMUSG00000009907.17, exon 9 of 12)	-0.176741	0.325785	0.517896	non-significant	0.246986	0.0965067	0.428139	non-significant	No changes
chr1	110889800	110893371	-	ENSMUSG00000102788.1	ENSMUST00000194910.1	67455	Gm38255	NA	1	3571	Exon (ENSMUST00000094626.4/ENSMUSG00000047216.8, exon 11 of 12)	-0.896077	0.00141527	0.0289254	down-regulated	0.847569	0.0888525	0.410604	non-significant	m6A changes
chr1	111858976	111860401	-	ENSMUSG00000038702.6	ENSMUST00000186365.1	4367	Dsel	dermatan sulfate epimerase-like	1	1425	3' UTR	-0.0762757	0.656209	0.783522	non-significant	0.203943	0.154491	0.53501	non-significant	No changes
chr1	111862001	111862551	-	ENSMUSG00000038702.6	ENSMUST00000186365.1	2217	Dsel	dermatan sulfate epimerase-like	1	550	Exon (ENSMUST00000035462.6/ENSMUSG00000038702.6, exon 2 of 2)	-0.326384	0.13173	0.319312	non-significant	0.203943	0.154491	0.53501	non-significant	No changes
chr1	111863126	111864355	-	ENSMUSG00000038702.6	ENSMUST00000186365.1	413	Dsel	dermatan sulfate epimerase-like	1	1229	Promoter (<=1kb)	-1.23292	0.0010729	0.0261054	down-regulated	0.203943	0.154491	0.53501	non-significant	m6A changes
chr1	119417039	119417239	-	ENSMUSG00000037035.5	ENSMUST00000038765.5	5009	Inhbb	inhibin beta-B	1	200	3' UTR	-0.18849	0.328031	NA	non-significant	-0.380553	0.361057	0.757857	non-significant	No changes
chr1	119417614	119417939	-	ENSMUSG00000037035.5	ENSMUST00000038765.5	4309	Inhbb	inhibin beta-B	1	325	Exon (ENSMUST00000038765.5/ENSMUSG00000037035.5, exon 2 of 2)	0.0615209	0.733759	NA	non-significant	-0.380553	0.361057	0.757857	non-significant	No changes
chr1	119471404	119471529	-	ENSMUSG00000004451.14	ENSMUST00000142945.2	6550	Ralb	v-ral simian leukemia viral oncogene B	1	125	3' UTR	-0.405276	0.0646831	0.218338	non-significant	0.0985476	0.624387	0.90211	non-significant	No changes
chr1	119471554	119472248	-	ENSMUSG00000004451.14	ENSMUST00000142945.2	5831	Ralb	v-ral simian leukemia viral oncogene B	1	694	3' UTR	-0.506381	0.0345266	0.156927	down-regulated	0.0985476	0.624387	0.90211	non-significant	m6A changes
chr1	119595513	119595813	-	ENSMUSG00000026383.14	ENSMUST00000185467.1	3427	Epb41l5	erythrocyte membrane protein band 4.1 like 5	1	300	3' UTR	-0.0896619	0.640516	0.77272	non-significant	-0.297633	0.0491528	0.304352	non-significant	No changes
chr1	119659466	119659741	-	ENSMUSG00000026383.14	ENSMUST00000191046.6	-10467	Epb41l5	erythrocyte membrane protein band 4.1 like 5	1	275	3' UTR	-0.153122	0.347112	0.536112	non-significant	-0.297633	0.0491528	0.304352	non-significant	No changes
chr1	121304852	121305352	-	ENSMUSG00000003721.14	ENSMUST00000159528.1	1966	Insig2	insulin induced gene 2	1	500	Promoter (1-2kb)	-0.264061	0.20864	0.407822	non-significant	-0.13231	0.492276	0.838948	non-significant	No changes
chr1	121327849	121327924	-	ENSMUSG00000003721.14	ENSMUST00000160688.1	-57	Insig2	insulin induced gene 2	1	75	Promoter (<=1kb)	-0.486714	0.0360483	0.160643	down-regulated	-0.13231	0.492276	0.838948	non-significant	m6A changes
chr1	127817237	127822509	-	ENSMUSG00000051590.10	ENSMUST00000061512.4	17781	Map3k19	mitogen-activated protein kinase kinase kinase 19	1	5272	Exon (ENSMUST00000208183.2/ENSMUSG00000051590.10, exon 11 of 14)	-0.610369	0.0230229	0.127895	down-regulated	0.157793	0.181353	0.576446	non-significant	m6A changes
chr1	127822584	127823259	-	ENSMUSG00000051590.10	ENSMUST00000061512.4	17031	Map3k19	mitogen-activated protein kinase kinase kinase 19	1	675	Exon (ENSMUST00000208183.2/ENSMUSG00000051590.10, exon 11 of 14)	-0.985749	0.0003766	0.0150989	down-regulated	0.157793	0.181353	0.576446	non-significant	m6A changes
chr1	127823309	127823534	-	ENSMUSG00000051590.10	ENSMUST00000061512.4	16756	Map3k19	mitogen-activated protein kinase kinase kinase 19	1	225	Exon (ENSMUST00000208183.2/ENSMUSG00000051590.10, exon 11 of 14)	-0.608833	0.0167935	0.109704	down-regulated	0.157793	0.181353	0.576446	non-significant	m6A changes
chr1	127823609	127824159	-	ENSMUSG00000051590.10	ENSMUST00000061512.4	16131	Map3k19	mitogen-activated protein kinase kinase kinase 19	1	550	Exon (ENSMUST00000208183.2/ENSMUSG00000051590.10, exon 11 of 14)	-0.765803	0.00226199	0.0363454	down-regulated	0.157793	0.181353	0.576446	non-significant	m6A changes
chr1	127850458	127855031	-	ENSMUSG00000051590.10	ENSMUST00000208183.2	0	Map3k19	mitogen-activated protein kinase kinase kinase 19	1	4573	Promoter (<=1kb)	0.107514	0.566663	0.719742	non-significant	0.157793	0.181353	0.576446	non-significant	No changes
chr1	128588573	128588773	-	ENSMUSG00000045382.6	ENSMUST00000052172.6	3517	Cxcr4	chemokine (C-X-C motif) receptor 4	1	200	3' UTR	-0.648212	0.0287884	0.14373	down-regulated	0.889542	0.00209374	0.0378964	non-significant	m6A changes
chr1	128588798	128588923	-	ENSMUSG00000045382.6	ENSMUST00000052172.6	3367	Cxcr4	chemokine (C-X-C motif) receptor 4	1	125	3' UTR	-0.577555	0.0366383	0.162191	down-regulated	0.889542	0.00209374	0.0378964	non-significant	m6A changes
chr1	128589423	128589823	-	ENSMUSG00000045382.6	ENSMUST00000052172.6	2467	Cxcr4	chemokine (C-X-C motif) receptor 4	1	400	Exon (ENSMUST00000052172.6/ENSMUSG00000045382.6, exon 2 of 2)	-0.0872333	0.651479	0.780008	non-significant	0.889542	0.00209374	0.0378964	non-significant	No changes
chr1	130690406	130691331	-	ENSMUSG00000026409.14	ENSMUST00000187522.1	914	Pfkfb2	6-phosphofructo-2-kinase/fructose-2,6-biphosphatase 2	1	925	Promoter (<=1kb)	-0.221945	0.273935	0.471306	non-significant	0.196434	0.193191	0.593036	non-significant	No changes
chr1	130716936	130717211	-	ENSMUSG00000026409.14	ENSMUST00000186777.1	27	Pfkfb2	6-phosphofructo-2-kinase/fructose-2,6-biphosphatase 2	1	275	Promoter (<=1kb)	-0.192877	0.32375	0.51623	non-significant	0.196434	0.193191	0.593036	non-significant	No changes
chr1	131128804	131129129	-	ENSMUSG00000016526.8	ENSMUST00000189756.1	9116	Dyrk3	dual-specificity tyrosine-(Y)-phosphorylation regulated kinase 3	1	325	Exon (ENSMUST00000016670.8/ENSMUSG00000016526.8, exon 3 of 3)	-0.712387	0.00960794	0.0808652	down-regulated	0.01449	0.96	1	non-significant	m6A changes
chr1	131129529	131129979	-	ENSMUSG00000016526.8	ENSMUST00000189756.1	8266	Dyrk3	dual-specificity tyrosine-(Y)-phosphorylation regulated kinase 3	1	450	Exon (ENSMUST00000016670.8/ENSMUSG00000016526.8, exon 3 of 3)	-0.332831	0.134835	0.323299	non-significant	0.01449	0.96	1	non-significant	No changes
chr1	131138137	131138262	-	ENSMUSG00000016526.8	ENSMUST00000189756.1	0	Dyrk3	dual-specificity tyrosine-(Y)-phosphorylation regulated kinase 3	1	125	Promoter (<=1kb)	0.0798058	0.678589	0.799738	non-significant	0.01449	0.96	1	non-significant	No changes
chr1	131286425	131286975	-	ENSMUSG00000042349.13	ENSMUST00000062108.9	-6820	Ikbke	inhibitor of kappaB kinase epsilon	1	550	3' UTR	-0.265965	0.216525	0.417	non-significant	0.663298	0.0136664	0.141132	non-significant	No changes
chr1	131295177	131295277	-	ENSMUSG00000026425.15	ENSMUST00000188604.1	1103	Srgap2	SLIT-ROBO Rho GTPase activating protein 2	1	100	Promoter (1-2kb)	0.0144054	0.932941	0.961284	non-significant	-0.184985	0.136538	0.504097	non-significant	No changes
chr1	131376910	131377535	-	ENSMUSG00000104060.1	ENSMUST00000195400.1	996	Gm37954	NA	1	625	Promoter (<=1kb)	-0.989551	0.00457392	0.0536019	down-regulated	-0.211152	0.557058	0.869368	non-significant	m6A changes
chr1	132356989	132357264	-	ENSMUSG00000042066.16	ENSMUST00000125439.1	7684	Tmcc2	transmembrane and coiled-coil domains 2	1	275	3' UTR	-0.220035	0.281922	0.478997	non-significant	-0.196676	0.245761	0.654414	non-significant	No changes
chr1	132359474	132360899	-	ENSMUSG00000042066.16	ENSMUST00000125439.1	4049	Tmcc2	transmembrane and coiled-coil domains 2	1	1425	Exon (ENSMUST00000045473.15/ENSMUSG00000042066.16, exon 3 of 5)	-0.629637	0.0113485	0.088565	down-regulated	-0.196676	0.245761	0.654414	non-significant	m6A changes
chr1	132390989	132391164	-	ENSMUSG00000042066.16	ENSMUST00000045473.15	117	Tmcc2	transmembrane and coiled-coil domains 2	1	175	Promoter (<=1kb)	-0.355271	0.0661783	0.220226	non-significant	-0.196676	0.245761	0.654414	non-significant	No changes
chr1	132466932	132467082	-	ENSMUSG00000042046.15	ENSMUST00000191494.1	4524	Dstyk	dual serine/threonine and tyrosine protein kinase	1	150	3' UTR	-0.00187174	0.993312	NA	non-significant	-0.150074	0.323008	0.726604	non-significant	No changes
chr1	132569389	132569939	-	ENSMUSG00000026442.14	ENSMUST00000186330.1	17201	Nfasc	neurofascin	1	550	3' UTR	-0.600997	0.0332047	0.154043	down-regulated	-0.0336226	0.832315	0.973758	non-significant	m6A changes
chr1	132570264	132570539	-	ENSMUSG00000026442.14	ENSMUST00000186330.1	16601	Nfasc	neurofascin	1	275	3' UTR	0.189529	0.345155	0.534602	non-significant	-0.0336226	0.832315	0.973758	non-significant	No changes
chr1	132991596	132999539	-	ENSMUSG00000054387.13	ENSMUST00000186513.1	1882	Mdm4	transformed mouse 3T3 cell double minute 4	1	7943	Promoter (1-2kb)	-0.592407	0.0113781	0.0887407	down-regulated	0.0925568	0.445834	0.812161	non-significant	m6A changes
chr1	133001164	133001264	-	ENSMUSG00000054387.13	ENSMUST00000186513.1	157	Mdm4	transformed mouse 3T3 cell double minute 4	1	100	Promoter (<=1kb)	-0.0713412	0.687807	0.806422	non-significant	0.0925568	0.445834	0.812161	non-significant	No changes
chr1	133254458	133256293	-	ENSMUSG00000101693.1	ENSMUST00000186027.1	59	Gm19461	predicted gene, 19461	1	1835	Promoter (<=1kb)	-0.146624	0.435349	0.614045	non-significant	0.0638235	0.867392	0.983469	non-significant	No changes
chr1	133383327	133383752	-	ENSMUSG00000070643.11	ENSMUST00000145922.1	1774	Sox13	SRY (sex determining region Y)-box 13	1	425	Promoter (1-2kb)	-0.000153828	0.999542	0.999759	non-significant	-0.369102	0.0564486	0.327142	non-significant	No changes
chr1	133619911	133620761	-	ENSMUSG00000102976.6	ENSMUST00000191828.1	6471	Zc3h11a	zinc finger CCCH type containing 11A	1	850	3' UTR	-0.654905	0.0261438	0.135907	down-regulated	0.486342	0.067682	0.358748	non-significant	m6A changes
chr1	133621111	133623050	-	ENSMUSG00000102976.6	ENSMUST00000191828.1	4182	Zc3h11a	zinc finger CCCH type containing 11A	1	1939	3' UTR	-0.0733834	0.69501	0.811256	non-significant	0.486342	0.067682	0.358748	non-significant	No changes
chr1	133624732	133633796	-	ENSMUSG00000102976.6	ENSMUST00000191828.1	0	Zc3h11a	zinc finger CCCH type containing 11A	1	9064	Promoter (<=1kb)	-0.200076	0.317994	0.51121	non-significant	0.486342	0.067682	0.358748	non-significant	No changes
chr1	133657260	133657760	-	ENSMUSG00000102976.6	ENSMUST00000191705.5	3521	Zc3h11a	zinc finger CCCH type containing 11A	1	500	5' UTR	-0.29125	0.176087	0.371132	non-significant	0.486342	0.067682	0.358748	non-significant	No changes
chr1	133658060	133658985	-	ENSMUSG00000102976.6	ENSMUST00000191705.5	2296	Zc3h11a	zinc finger CCCH type containing 11A	1	925	Exon (ENSMUST00000179598.3/ENSMUSG00000094410.8, exon 1 of 17)	-0.214809	0.292013	0.488075	non-significant	0.486342	0.067682	0.358748	non-significant	No changes
chr1	133659210	133660010	-	ENSMUSG00000102976.6	ENSMUST00000191705.5	1271	Zc3h11a	zinc finger CCCH type containing 11A	1	800	Promoter (1-2kb)	-0.445817	0.0655901	0.219386	non-significant	0.486342	0.067682	0.358748	non-significant	No changes
chr1	133679590	133679765	-	ENSMUSG00000051998.14	ENSMUST00000189524.1	10321	Lax1	lymphocyte transmembrane adaptor 1	1	175	3' UTR	-0.442343	0.0223729	NA	down-regulated	2.07921	0.00079714	0.0179937	up-regulated	Opposite changes
chr1	133701956	133702056	-	ENSMUSG00000026463.17	ENSMUST00000167348.1	-76	Atp2b4	ATPase, Ca++ transporting, plasma membrane 4	1	100	Promoter (<=1kb)	-0.0547079	0.716833	NA	non-significant	0.384816	0.00717791	0.0930541	non-significant	No changes
chr1	133753287	133753562	-	ENSMUSG00000026463.17	ENSMUST00000112264.1	-7	Atp2b4	ATPase, Ca++ transporting, plasma membrane 4	1	275	Promoter (<=1kb)	-0.336505	0.130686	0.317902	non-significant	0.384816	0.00717791	0.0930541	non-significant	No changes
chr1	134755082	134755607	-	ENSMUSG00000073557.12	ENSMUST00000137022.1	4746	Ppp1r12b	protein phosphatase 1, regulatory subunit 12B	1	525	3' UTR	-0.20767	0.293302	0.489122	non-significant	-0.0510258	0.741727	0.948377	non-significant	No changes
chr1	134772003	134776426	-	ENSMUSG00000073557.12	ENSMUST00000191540.1	6871	Ppp1r12b	protein phosphatase 1, regulatory subunit 12B	1	4423	Exon (ENSMUST00000045665.12/ENSMUSG00000073557.12, exon 21 of 24)	-0.0820223	0.654106	0.781785	non-significant	-0.0510258	0.741727	0.948377	non-significant	No changes
chr1	134776451	134777335	-	ENSMUSG00000073557.12	ENSMUST00000191540.1	5962	Ppp1r12b	protein phosphatase 1, regulatory subunit 12B	1	884	Exon (ENSMUST00000045665.12/ENSMUSG00000073557.12, exon 20 of 24)	-0.0952645	0.612309	0.75388	non-significant	-0.0510258	0.741727	0.948377	non-significant	No changes
chr1	135253649	135253799	-	ENSMUSG00000003051.13	ENSMUST00000188895.1	3850	Elf3	E74-like factor 3	1	150	3' UTR	-0.134659	0.420589	0.601478	non-significant	1.72653	4.96e-31	1.91e-28	up-regulated	Gene changes
chr1	135253949	135254149	-	ENSMUSG00000003051.13	ENSMUST00000188895.1	3500	Elf3	E74-like factor 3	1	200	3' UTR	-0.795471	0.00252692	0.0385546	down-regulated	1.72653	4.96e-31	1.91e-28	up-regulated	Opposite changes
chr1	135254224	135254993	-	ENSMUSG00000003051.13	ENSMUST00000188895.1	2656	Elf3	E74-like factor 3	1	769	3' UTR	-0.497231	0.0444663	0.179021	down-regulated	1.72653	4.96e-31	1.91e-28	up-regulated	Opposite changes
chr1	135276033	135276108	-	ENSMUSG00000041926.15	ENSMUST00000190632.1	1310	Rnpep	arginyl aminopeptidase (aminopeptidase B)	1	75	Promoter (1-2kb)	-0.0805078	0.625404	NA	non-significant	-0.0961729	0.553259	0.867703	non-significant	No changes
chr1	135278986	135279061	-	ENSMUSG00000041926.15	ENSMUST00000152169.1	51	Rnpep	arginyl aminopeptidase (aminopeptidase B)	1	75	Promoter (<=1kb)	-0.229343	0.170217	NA	non-significant	-0.0961729	0.553259	0.867703	non-significant	No changes
chr1	135295212	135295462	-	ENSMUSG00000041926.15	ENSMUST00000077340.13	-11129	Rnpep	arginyl aminopeptidase (aminopeptidase B)	1	250	3' UTR	-0.0578372	0.753598	NA	non-significant	-0.0961729	0.553259	0.867703	non-significant	No changes
chr1	135295487	135295587	-	ENSMUSG00000041926.15	ENSMUST00000077340.13	-11404	Rnpep	arginyl aminopeptidase (aminopeptidase B)	1	100	3' UTR	0.0752908	0.662552	NA	non-significant	-0.0961729	0.553259	0.867703	non-significant	No changes
chr1	135301462	135301812	-	ENSMUSG00000062580.9	ENSMUST00000152706.1	8027	Timm17a	translocase of inner mitochondrial membrane 17a	1	350	3' UTR	-0.202097	0.285048	0.481615	non-significant	-0.0527175	0.709087	0.935954	non-significant	No changes
chr1	135383436	135383511	-	ENSMUSG00000041879.13	ENSMUST00000159487.1	4048	Ipo9	importin 9	1	75	3' UTR	-0.0947223	0.6095	NA	non-significant	-0.076606	0.592663	0.88682	non-significant	No changes
chr1	135438629	135439729	-	ENSMUSG00000041879.13	ENSMUST00000041023.13	-8131	Ipo9	importin 9	1	1100	3' UTR	-0.249278	0.2333	0.433729	non-significant	-0.076606	0.592663	0.88682	non-significant	No changes
chr1	135439954	135440054	-	ENSMUSG00000041879.13	ENSMUST00000041023.13	-9456	Ipo9	importin 9	1	100	3' UTR	-0.132787	0.467487	0.639888	non-significant	-0.076606	0.592663	0.88682	non-significant	No changes
chr1	135440154	135441754	-	ENSMUSG00000041879.13	ENSMUST00000041023.13	-9656	Ipo9	importin 9	1	1600	3' UTR	-0.368956	0.107651	0.286986	non-significant	-0.076606	0.592663	0.88682	non-significant	No changes
chr1	135584740	135585115	-	ENSMUSG00000054412.5	ENSMUST00000067468.5	0	Gm4793	predicted gene 4793	1	375	Promoter (<=1kb)	-0.258257	0.222515	0.423339	non-significant	-0.0166935	0.975378	1	non-significant	No changes
chr1	135607177	135607352	-	ENSMUSG00000009418.16	ENSMUST00000067414.12	-21473	Nav1	neuron navigator 1	1	175	Exon (ENSMUST00000190298.7/ENSMUSG00000009418.16, exon 2 of 31)	-0.267312	0.208188	0.407321	non-significant	-0.252398	0.0783683	0.386453	non-significant	No changes
chr1	136126977	136127602	-	ENSMUSG00000086264.9	ENSMUST00000146091.9	3569	Gm15850	predicted gene 15850	1	625	Exon (ENSMUST00000134998.7/ENSMUSG00000086264.9, exon 4 of 4)	-0.115361	0.546914	0.704788	non-significant	-0.906876	0.0725033	0.37265	non-significant	No changes
chr1	136270497	136271097	-	ENSMUSG00000052759.7	ENSMUST00000086395.6	-9625	Gpr25	G protein-coupled receptor 25	1	600	3' UTR	-0.0771349	0.682247	0.801866	non-significant	-	-	-	non-significant	No changes
chr1	136271530	136273780	-	ENSMUSG00000041570.14	ENSMUST00000194808.5	7970	Camsap2	calmodulin regulated spectrin-associated protein family, member 2	1	2250	Exon (ENSMUST00000181385.1/ENSMUSG00000097433.1, exon 2 of 2)	-0.183209	0.3592	0.546857	non-significant	0.0878029	0.485579	0.835695	non-significant	No changes
chr1	136280462	136280837	-	ENSMUSG00000041570.14	ENSMUST00000194808.5	913	Camsap2	calmodulin regulated spectrin-associated protein family, member 2	1	375	Promoter (<=1kb)	-0.957659	0.00183996	0.0325857	down-regulated	0.0878029	0.485579	0.835695	non-significant	m6A changes
chr1	136281212	136281287	-	ENSMUSG00000041570.14	ENSMUST00000194808.5	463	Camsap2	calmodulin regulated spectrin-associated protein family, member 2	1	75	Promoter (<=1kb)	-0.221406	0.271734	0.470213	non-significant	0.0878029	0.485579	0.835695	non-significant	No changes
chr1	136282137	136282412	-	ENSMUSG00000041570.14	ENSMUST00000194808.5	-388	Camsap2	calmodulin regulated spectrin-associated protein family, member 2	1	275	Promoter (<=1kb)	-0.84884	0.0033064	0.046	down-regulated	0.0878029	0.485579	0.835695	non-significant	m6A changes
chr1	140183356	140183481	-	ENSMUSG00000026365.15	ENSMUST00000111976.8	0	Cfh	complement component factor h	1	125	Promoter (<=1kb)	-1.12906	0.00110404	0.0264907	down-regulated	-0.0204242	0.916093	0.996384	non-significant	m6A changes
chr1	143640530	143641430	-	ENSMUSG00000026361.9	ENSMUST00000162638.1	0	Cdc73	cell division cycle 73, Paf1/RNA polymerase II complex component	1	900	Promoter (<=1kb)	-0.41954	0.0641476	0.217977	non-significant	-0.121949	0.382017	0.77342	non-significant	No changes
chr1	143642330	143642455	-	ENSMUSG00000026361.9	ENSMUST00000189597.1	70	Cdc73	cell division cycle 73, Paf1/RNA polymerase II complex component	1	125	Promoter (<=1kb)	-0.707086	0.0112606	0.0879887	down-regulated	-0.121949	0.382017	0.77342	non-significant	m6A changes
chr1	143671365	143677750	-	ENSMUSG00000089640.1	ENSMUST00000161973.1	-5480	Gm6397	heterogeneous nuclear ribonucleoprotein A3 pseudogene	1	6385	Exon (ENSMUST00000018337.8/ENSMUSG00000026361.9, exon 7 of 17)	-0.079611	0.655565	0.783121	non-significant	-0.557972	0.562092	0.872555	non-significant	No changes
chr1	143757389	143760012	-	ENSMUSG00000018199.9	ENSMUST00000018343.9	11014	Ro60	Ro60, Y RNA binding protein	1	2623	3' UTR	-0.700496	0.00768672	0.0721038	down-regulated	-0.396333	0.00204713	0.0372242	non-significant	m6A changes
chr1	143770608	143777027	-	ENSMUSG00000018199.9	ENSMUST00000018343.9	0	Ro60	Ro60, Y RNA binding protein	1	6419	Promoter (<=1kb)	-0.848863	0.000806919	0.0217297	down-regulated	-0.396333	0.00204713	0.0372242	non-significant	m6A changes
chr1	144001312	144001837	-	ENSMUSG00000026360.9	ENSMUST00000153527.2	2195	Rgs2	regulator of G-protein signaling 2	1	525	3' UTR	-0.531479	0.035364	0.159119	down-regulated	0.0910931	0.662763	0.915499	non-significant	m6A changes
chr1	144139228	144139653	-	ENSMUSG00000051079.8	ENSMUST00000111941.1	37622	Rgs13	regulator of G-protein signaling 13	1	425	3' UTR	-0.515043	0.0418042	NA	down-regulated	0.954317	0.145646	0.521072	non-significant	m6A changes
chr1	146422943	146426975	-	ENSMUSG00000090323.2	ENSMUST00000163646.2	2508	Gm5263	acidic (leucine-rich) nuclear phosphoprotein 32 family, member B pseudogene	1	4032	Exon (ENSMUST00000186665.6/ENSMUSG00000099964.6, exon 6 of 7)	-0.0727836	0.476981	NA	non-significant	-	-	-	non-significant	No changes
chr1	150650065	150656497	-	ENSMUSG00000093650.2	ENSMUST00000177268.1	24767	Gm20631	NA	1	6432	Exon (ENSMUST00000074783.11/ENSMUSG00000066842.18, exon 62 of 107)	-1.07061	0.00178489	0.0319524	down-regulated	-1.52515	0.114328	0.465573	non-significant	m6A changes
chr1	151343713	151344013	-	ENSMUSG00000100954.4	ENSMUST00000185848.1	69	Gm10138	predicted gene 10138	1	300	Promoter (<=1kb)	0.0494682	0.791993	0.874792	non-significant	-0.267251	0.112492	0.462038	non-significant	No changes
chr1	151410889	151416635	-	ENSMUSG00000052748.14	ENSMUST00000138095.1	0	Swt1	SWT1 RNA endoribonuclease homolog (S. cerevisiae)	1	5746	Promoter (<=1kb)	-0.289111	0.179331	0.374689	non-significant	-0.168724	0.277839	0.684392	non-significant	No changes
chr1	152518259	152521307	-	ENSMUSG00000026482.13	ENSMUST00000188395.1	31737	Rgl1	ral guanine nucleotide dissociation stimulator,-like 1	1	3048	3' UTR	-1.05975	0.000109168	0.00769635	down-regulated	-0.248609	0.0847001	0.400583	non-significant	m6A changes
chr1	152837794	152838419	-	ENSMUSG00000042772.15	ENSMUST00000188937.1	10501	Smg7	Smg-7 homolog, nonsense mediated mRNA decay factor (C. elegans)	1	625	3' UTR	-0.111391	0.563783	0.71761	non-significant	-0.0368615	0.777996	0.95885	non-significant	No changes
chr1	152839119	152839244	-	ENSMUSG00000042772.15	ENSMUST00000188937.1	9676	Smg7	Smg-7 homolog, nonsense mediated mRNA decay factor (C. elegans)	1	125	3' UTR	-0.24233	0.243546	0.444031	non-significant	-0.0368615	0.777996	0.95885	non-significant	No changes
chr1	153221371	153221546	-	ENSMUSG00000026478.14	ENSMUST00000161744.1	7598	Lamc1	laminin, gamma 1	1	175	3' UTR	-0.220166	0.280561	0.477326	non-significant	-0.124822	0.383861	0.774562	non-significant	No changes
chr1	153892090	153892190	-	ENSMUSG00000102459.1	ENSMUST00000194459.1	107	Gm38352	NA	1	100	Promoter (<=1kb)	0.0314445	0.730574	NA	non-significant	-0.975674	0.343882	0.744162	non-significant	No changes
chr1	153899748	153899823	-	ENSMUSG00000099227.1	ENSMUST00000183582.1	-103	Mir8114	microRNA 8114	1	75	Promoter (<=1kb)	-0.157137	0.416262	0.598249	non-significant	-	-	-	non-significant	No changes
chr1	154397905	154398505	-	ENSMUSG00000004110.17	ENSMUST00000226546.1	22650	Cacna1e	calcium channel, voltage-dependent, R type, alpha 1E subunit	1	600	3' UTR	-0.0172062	0.877629	NA	non-significant	-0.0893812	0.808111	0.967271	non-significant	No changes
chr1	154467797	154469004	-	ENSMUSG00000004110.17	ENSMUST00000188384.1	7692	Cacna1e	calcium channel, voltage-dependent, R type, alpha 1E subunit	1	1207	Exon (ENSMUST00000187541.6/ENSMUSG00000004110.17, exon 22 of 47)	0.148434	0.328544	NA	non-significant	-0.0893812	0.808111	0.967271	non-significant	No changes
chr1	154471358	154471458	-	ENSMUSG00000004110.17	ENSMUST00000188384.1	5238	Cacna1e	calcium channel, voltage-dependent, R type, alpha 1E subunit	1	100	Exon (ENSMUST00000187541.6/ENSMUSG00000004110.17, exon 21 of 47)	0.0527972	0.670029	NA	non-significant	-0.0893812	0.808111	0.967271	non-significant	No changes
chr1	155097485	155098810	-	ENSMUSG00000056708.5	ENSMUST00000055322.5	826	Ier5	immediate early response 5	1	1325	Promoter (<=1kb)	-0.263621	0.190678	0.386936	non-significant	0.169853	0.454001	0.817203	non-significant	No changes
chr1	155129001	155132486	-	ENSMUSG00000026471.14	ENSMUST00000191773.5	1536	Mr1	major histocompatibility complex, class I-related	1	3485	Promoter (1-2kb)	-0.563294	0.0307128	0.149097	down-regulated	0.224911	0.27115	0.677254	non-significant	m6A changes
chr1	155136451	155136651	-	ENSMUSG00000026471.14	ENSMUST00000191773.5	-2430	Mr1	major histocompatibility complex, class I-related	1	200	3' UTR	-0.425603	0.0670229	0.221977	non-significant	0.224911	0.27115	0.677254	non-significant	No changes
chr1	155276050	155276150	-	ENSMUSG00000026469.14	ENSMUST00000192359.1	15877	Xpr1	xenotropic and polytropic retrovirus receptor 1	1	100	3' UTR	0.214568	0.2943	0.489876	non-significant	-0.0969622	0.426382	0.799818	non-significant	No changes
chr1	155280350	155281050	-	ENSMUSG00000026469.14	ENSMUST00000192359.1	10977	Xpr1	xenotropic and polytropic retrovirus receptor 1	1	700	3' UTR	-0.389955	0.0805832	0.246043	non-significant	-0.0969622	0.426382	0.799818	non-significant	No changes
chr1	155779278	155779603	-	ENSMUSG00000033684.14	ENSMUST00000195419.1	0	Qsox1	quiescin Q6 sulfhydryl oxidase 1	1	325	Promoter (<=1kb)	-0.482547	0.0447499	0.179701	down-regulated	1.32329	3.13e-21	8.37e-19	up-regulated	Opposite changes
chr1	155846963	155848538	-	ENSMUSG00000103717.1	ENSMUST00000193803.1	-6911	Gm38038	NA	1	1575	3' UTR	-0.411589	0.0853692	0.254344	non-significant	-	-	-	non-significant	No changes
chr1	155860281	155860576	-	ENSMUSG00000033671.18	ENSMUST00000132189.1	797	Cep350	centrosomal protein 350	1	295	Promoter (<=1kb)	-0.298398	0.13151	0.318964	non-significant	-0.0445414	0.702061	0.93168	non-significant	No changes
chr1	155860751	155861165	-	ENSMUSG00000033671.18	ENSMUST00000132189.1	208	Cep350	centrosomal protein 350	1	414	Promoter (<=1kb)	-0.730515	0.00347643	0.047112	down-regulated	-0.0445414	0.702061	0.93168	non-significant	m6A changes
chr1	155861914	155863214	-	ENSMUSG00000033671.18	ENSMUST00000132189.1	-542	Cep350	centrosomal protein 350	1	1300	Promoter (<=1kb)	-0.557616	0.0181623	0.113714	down-regulated	-0.0445414	0.702061	0.93168	non-significant	m6A changes
chr1	155868740	155885974	-	ENSMUSG00000102837.1	ENSMUST00000191750.1	0	Gm37383	NA	1	17234	Promoter (<=1kb)	-0.362405	0.0609489	0.212046	non-significant	0.608061	0.551852	0.867293	non-significant	No changes
chr1	155900797	155901463	-	ENSMUSG00000033671.18	ENSMUST00000129865.8	-6201	Cep350	centrosomal protein 350	1	666	Exon (ENSMUST00000138762.7/ENSMUSG00000033671.18, exon 24 of 38)	-0.293911	0.113939	0.296166	non-significant	-0.0445414	0.702061	0.93168	non-significant	No changes
chr1	155924698	155928831	-	ENSMUSG00000077419.1	ENSMUST00000104231.1	-25743	Gm23744	NA	1	4133	Exon (ENSMUST00000138762.7/ENSMUSG00000033671.18, exon 12 of 38)	-0.587252	0.027246	0.138931	down-regulated	-	-	-	non-significant	m6A changes
chr1	155931615	155940743	-	ENSMUSG00000077419.1	ENSMUST00000104231.1	-13831	Gm23744	NA	1	9128	Exon (ENSMUST00000138762.7/ENSMUSG00000033671.18, exon 8 of 38)	-0.885875	6.48e-06	0.00188187	down-regulated	-	-	-	non-significant	m6A changes
chr1	155944186	155958720	-	ENSMUSG00000077419.1	ENSMUST00000104231.1	0	Gm23744	NA	1	14534	Promoter (<=1kb)	-0.43389	0.0546993	0.199309	non-significant	-	-	-	non-significant	No changes
chr1	156006623	156007523	-	ENSMUSG00000026466.16	ENSMUST00000124212.1	11096	Tor1aip1	torsin A interacting protein 1	1	900	3' UTR	-0.183359	0.352055	0.54031	non-significant	0.185037	0.235075	0.642665	non-significant	No changes
chr1	156034822	156035974	-	ENSMUSG00000026466.16	ENSMUST00000141878.7	0	Tor1aip1	torsin A interacting protein 1	1	1152	Promoter (<=1kb)	0.0952551	0.599432	0.744927	non-significant	0.185037	0.235075	0.642665	non-significant	No changes
chr1	156654991	156655641	-	ENSMUSG00000060519.11	ENSMUST00000154353.1	2817	Tor3a	torsin family 3, member A	1	650	3' UTR	-0.484473	0.0378711	0.164727	down-regulated	-0.136005	0.58818	0.885117	non-significant	m6A changes
chr1	156680831	156685970	-	ENSMUSG00000102961.1	ENSMUST00000194858.1	2287	Gm19918	predicted gene, 19918	1	5139	3' UTR	-0.394679	0.0930567	0.26486	non-significant	-	-	-	non-significant	No changes
chr1	156702288	156702388	-	ENSMUSG00000033557.17	ENSMUST00000188941.1	1406	Fam20b	family with sequence similarity 20, member B	1	100	Promoter (1-2kb)	-0.682143	0.0234041	0.129155	down-regulated	0.00829636	0.957012	1	non-significant	m6A changes
chr1	156702413	156702513	-	ENSMUSG00000033557.17	ENSMUST00000188941.1	1281	Fam20b	family with sequence similarity 20, member B	1	100	Promoter (1-2kb)	-0.369219	0.10864	0.288413	non-significant	0.00829636	0.957012	1	non-significant	No changes
chr1	156705563	156705988	-	ENSMUSG00000033557.17	ENSMUST00000188941.1	-1770	Fam20b	family with sequence similarity 20, member B	1	425	Promoter (1-2kb)	-0.43721	0.0662183	0.220242	non-significant	0.00829636	0.957012	1	non-significant	No changes
chr1	157140156	157156960	-	ENSMUSG00000109913.1	ENSMUST00000209278.1	21209	Gm30694	predicted gene, 30694	1	16804	3' UTR	-0.493079	0.0229397	0.127766	down-regulated	-	-	-	non-significant	m6A changes
chr1	157175676	157177704	-	ENSMUSG00000070565.11	ENSMUST00000128538.1	3737	Rasal2	RAS protein activator like 2	1	2028	Exon (ENSMUST00000078308.12/ENSMUSG00000070565.11, exon 7 of 18)	-0.133446	0.49173	0.659082	non-significant	-0.00202974	0.988771	1	non-significant	No changes
chr1	158245718	158247168	-	ENSMUSG00000004031.13	ENSMUST00000194578.1	49296	Brinp2	bone morphogenic protein/retinoic acid inducible neural-specific 2	1	1450	3' UTR	-0.960392	0.00223276	0.0362002	down-regulated	0.0551498	0.669622	0.917452	non-significant	m6A changes
chr1	158355359	158356009	-	ENSMUSG00000004031.13	ENSMUST00000195271.4	220	Brinp2	bone morphogenic protein/retinoic acid inducible neural-specific 2	1	650	Promoter (<=1kb)	-0.240849	0.242997	0.443609	non-significant	0.0551498	0.669622	0.917452	non-significant	No changes
chr1	160075134	160077863	-	ENSMUSG00000090394.8	ENSMUST00000097513.3	0	4930523C07Rik	RIKEN cDNA 4930523C07 gene	1	2729	Promoter (<=1kb)	-0.522334	0.0460777	0.182695	down-regulated	0.980456	0.00110063	0.0231344	non-significant	m6A changes
chr1	160203391	160206632	-	ENSMUSG00000014226.10	ENSMUST00000194167.1	6094	Cacybp	calcyclin binding protein	1	3241	3' UTR	-0.21882	0.286897	0.483453	non-significant	0.120676	0.549716	0.86614	non-significant	No changes
chr1	160224048	160226221	-	ENSMUSG00000026721.16	ENSMUST00000192019.5	5646	Rabgap1l	RAB GTPase activating protein 1-like	1	2173	3' UTR	-1.4703	3.56e-05	0.00408059	down-regulated	-0.13871	0.319984	0.72438	non-significant	m6A changes
chr1	160226346	160238538	-	ENSMUSG00000026721.16	ENSMUST00000192019.5	0	Rabgap1l	RAB GTPase activating protein 1-like	1	12192	Promoter (<=1kb)	-0.553152	0.0247815	0.132842	down-regulated	-0.13871	0.319984	0.72438	non-significant	m6A changes
chr1	160307496	160309062	-	ENSMUSG00000026721.16	ENSMUST00000195114.1	0	Rabgap1l	RAB GTPase activating protein 1-like	1	1566	Promoter (<=1kb)	-0.143642	0.347704	0.536524	non-significant	-0.13871	0.319984	0.72438	non-significant	No changes
chr1	161019296	161020146	-	ENSMUSG00000104016.1	ENSMUST00000194567.1	-10436	Gm37362	NA	1	850	3' UTR	-0.790429	0.0049304	0.0560939	down-regulated	-	-	-	non-significant	m6A changes
chr1	161031894	161032569	-	ENSMUSG00000104016.1	ENSMUST00000194567.1	1313	Gm37362	NA	1	675	Promoter (1-2kb)	-0.876825	0.000753945	0.0210303	down-regulated	-	-	-	non-significant	m6A changes
chr1	161070163	161070563	-	ENSMUSG00000026709.10	ENSMUST00000160591.7	44	Dars2	aspartyl-tRNA synthetase 2 (mitochondrial)	1	400	Promoter (<=1kb)	-0.0894271	0.610599	0.752914	non-significant	-0.11198	0.657333	0.913733	non-significant	No changes
chr1	161090299	161090374	-	ENSMUSG00000026705.16	ENSMUST00000195584.1	5250	Klhl20	kelch-like 20	1	75	3' UTR	-0.396942	0.0892545	0.259515	non-significant	-0.211235	0.28346	0.689294	non-significant	No changes
chr1	161816788	161816863	-	ENSMUSG00000103625.1	ENSMUST00000192386.1	-2622	Gm37357	NA	1	75	3' UTR	-0.128395	0.484784	NA	non-significant	-2.55723	0.091743	0.417055	non-significant	No changes
chr1	161818163	161820548	-	ENSMUSG00000102254.1	ENSMUST00000192573.1	-1317	Gm7496	cyclin-dependent kinase 7 pseudogene	1	2385	Promoter (1-2kb)	-0.806768	0.0163371	0.108588	down-regulated	-0.80148	0.623002	0.90164	non-significant	m6A changes
chr1	161828296	161837803	-	ENSMUSG00000040297.12	ENSMUST00000191841.1	0	Suco	SUN domain containing ossification factor	1	9507	Promoter (<=1kb)	-0.54394	0.032998	0.153652	down-regulated	0.00378203	0.980219	1	non-significant	m6A changes
chr1	161967989	161979636	-	ENSMUSG00000026698.8	ENSMUST00000111594.2	0	Pigc	phosphatidylinositol glycan anchor biosynthesis, class C	1	11647	Promoter (<=1kb)	-0.498172	0.0339054	0.155618	down-regulated	-0.18674	0.46794	0.825412	non-significant	m6A changes
chr1	162672949	162673524	-	ENSMUSG00000098259.1	ENSMUST00000184547.1	696	Gm27616	NA	1	575	Promoter (<=1kb)	-0.917493	7.71e-06	0.00210258	down-regulated	0.297211	0.627945	0.90387	non-significant	m6A changes
chr1	162698915	162704591	-	ENSMUSG00000040225.15	ENSMUST00000183223.7	175	Prrc2c	proline-rich coiled-coil 2C	1	5676	Promoter (<=1kb)	-0.545689	0.00601241	0.0624379	down-regulated	-0.00314621	0.978518	1	non-significant	m6A changes
chr1	162704966	162705741	-	ENSMUSG00000040225.15	ENSMUST00000182393.7	0	Prrc2c	proline-rich coiled-coil 2C	1	775	Promoter (<=1kb)	-0.793274	0.00236497	0.0372372	down-regulated	-0.00314621	0.978518	1	non-significant	m6A changes
chr1	162706116	162706566	-	ENSMUSG00000040225.15	ENSMUST00000182393.7	-925	Prrc2c	proline-rich coiled-coil 2C	1	450	Promoter (<=1kb)	-0.707133	0.0168186	0.109754	down-regulated	-0.00314621	0.978518	1	non-significant	m6A changes
chr1	162709089	162710427	-	ENSMUSG00000040225.15	ENSMUST00000182448.1	3589	Prrc2c	proline-rich coiled-coil 2C	1	1338	Exon (ENSMUST00000182149.7/ENSMUSG00000040225.15, exon 12 of 35)	-0.393047	0.0871321	0.257165	non-significant	-0.00314621	0.978518	1	non-significant	No changes
chr1	162723066	162724807	-	ENSMUSG00000040225.15	ENSMUST00000182308.1	61	Prrc2c	proline-rich coiled-coil 2C	1	1741	Promoter (<=1kb)	-0.450036	0.00776254	0.0721474	down-regulated	-0.00314621	0.978518	1	non-significant	m6A changes
chr1	163247943	163248068	-	ENSMUSG00000092188.1	ENSMUST00000172793.1	-32288	Gm20471	predicted gene 20471	1	125	3' UTR	-1.73705	3.9e-05	0.00419453	down-regulated	-	-	-	non-significant	m6A changes
chr1	163386282	163386407	-	ENSMUSG00000088951.1	ENSMUST00000158326.1	-15876	LOC115487682	U6atac minor spliceosomal RNA	1	125	3' UTR	-0.305476	0.120666	NA	non-significant	-	-	-	non-significant	No changes
chr1	164291299	164291574	-	ENSMUSG00000026575.15	ENSMUST00000193808.5	-12547	Nme7	NME/NM23 family member 7	1	275	3' UTR	0.177862	0.363578	NA	non-significant	-0.261821	0.180122	0.575186	non-significant	No changes
chr1	164302394	164305273	-	ENSMUSG00000026575.15	ENSMUST00000193808.5	0	Nme7	NME/NM23 family member 7	1	2879	Promoter (<=1kb)	-0.164474	0.406041	0.588452	non-significant	-0.261821	0.180122	0.575186	non-significant	No changes
chr1	164438333	164441641	-	ENSMUSG00000026576.12	ENSMUST00000193980.1	2078	Atp1b1	ATPase, Na+/K+ transporting, beta 1 polypeptide	1	3308	Exon (ENSMUST00000027863.12/ENSMUSG00000026576.12, exon 4 of 6)	0.0224122	0.880061	0.928058	non-significant	-0.00229484	0.984958	1	non-significant	No changes
chr1	165178711	165178836	-	ENSMUSG00000040848.11	ENSMUST00000192565.1	15481	Sft2d2	SFT2 domain containing 2	1	125	3' UTR	-0.508598	0.0487761	0.187585	down-regulated	0.404817	0.00234169	0.041259	non-significant	m6A changes
chr1	165215510	165216035	-	ENSMUSG00000040843.10	ENSMUST00000192726.1	492	Tiprl	TIP41, TOR signalling pathway regulator-like (S. cerevisiae)	1	525	Promoter (<=1kb)	-0.722382	0.018237	0.113915	down-regulated	0.0853265	0.714809	0.938158	non-significant	m6A changes
chr1	165329572	165329797	-	ENSMUSG00000026571.12	ENSMUST00000193353.1	22201	Dcaf6	DDB1 and CUL4 associated factor 6	1	225	3' UTR	0.202768	0.0700956	0.228475	non-significant	0.149823	0.250474	0.65834	non-significant	No changes
chr1	165593264	165601861	-	ENSMUSG00000026566.15	ENSMUST00000192716.1	3892	Mpzl1	myelin protein zero-like 1	1	8597	3' UTR	-0.628906	0.00228789	0.0366521	down-regulated	0.236236	0.171003	0.562201	non-significant	m6A changes
chr1	165875178	165875928	-	ENSMUSG00000026565.18	ENSMUST00000184799.1	4232	Pou2f1	POU domain, class 2, transcription factor 1	1	750	3' UTR	-0.344946	0.11769	0.301256	non-significant	-0.246054	0.0707783	0.367259	non-significant	No changes
chr1	166398281	166399981	-	ENSMUSG00000040596.15	ENSMUST00000127596.2	9308	Pogk	pogo transposable element with KRAB domain	1	1700	3' UTR	-0.745201	0.00452417	0.0533627	down-regulated	0.151567	0.265401	0.672164	non-significant	m6A changes
chr1	166403523	166409212	-	ENSMUSG00000040596.15	ENSMUST00000127596.2	77	Pogk	pogo transposable element with KRAB domain	1	5689	Promoter (<=1kb)	-0.74489	0.0043231	0.052164	down-regulated	0.151567	0.265401	0.672164	non-significant	m6A changes
chr1	168337229	168337671	-	ENSMUSG00000103780.1	ENSMUST00000192272.1	0	Gm37524	NA	1	442	Promoter (<=1kb)	0.0596915	0.75348	0.849133	non-significant	-0.487212	0.0588654	0.332144	non-significant	No changes
chr1	168431601	168431676	-	ENSMUSG00000052534.15	ENSMUST00000176482.1	0	Pbx1	pre B cell leukemia homeobox 1	1	75	Promoter (<=1kb)	-0.49675	0.0495887	0.189491	down-regulated	-0.0941649	0.462637	0.823597	non-significant	m6A changes
chr1	169973156	169973681	-	ENSMUSG00000097503.2	ENSMUST00000193930.1	3705	3110045C21Rik	RIKEN cDNA 3110045C21 gene	1	525	3' UTR	-0.612856	0.0327268	0.153115	down-regulated	-1.50988	0.202298	0.605492	non-significant	m6A changes
chr1	170166602	170166677	-	ENSMUSG00000026670.15	ENSMUST00000160848.1	-4652	Uap1	UDP-N-acetylglucosamine pyrophosphorylase 1	1	75	Exon (ENSMUST00000111350.9/ENSMUSG00000026670.15, exon 2 of 10)	-0.804392	0.00064001	0.0196369	down-regulated	0.458598	0.00353457	0.056357	non-significant	m6A changes
chr1	170300173	170300698	-	ENSMUSG00000102752.1	ENSMUST00000179801.2	5634	Gm7694	predicted gene 7694	1	525	3' UTR	-0.0255114	0.889159	0.933416	non-significant	0.0062005	0.990119	1	non-significant	No changes
chr1	170707548	170707848	-	ENSMUSG00000096310.1	ENSMUST00000180190.1	43975	LOC115487714	U6 spliceosomal RNA	1	300	3' UTR	0.224102	0.253794	0.453608	non-significant	-	-	-	non-significant	No changes
chr1	170709673	170709898	-	ENSMUSG00000096310.1	ENSMUST00000180190.1	41925	LOC115487714	U6 spliceosomal RNA	1	225	3' UTR	-0.352805	0.0936774	0.265932	non-significant	-	-	-	non-significant	No changes
chr1	171217860	171218535	-	ENSMUSG00000005677.14	ENSMUST00000149404.1	3512	Nr1i3	nuclear receptor subfamily 1, group I, member 3	1	675	3' UTR	-0.0675799	0.708127	0.820904	non-significant	1.06251	0.0244299	0.203456	non-significant	No changes
chr1	171251275	171251388	-	ENSMUSG00000013593.12	ENSMUST00000191871.1	0	Ndufs2	NADH:ubiquinone oxidoreductase core subunit S2	1	113	Promoter (<=1kb)	0.0787464	0.657223	0.784309	non-significant	0.0657235	0.626213	0.902761	non-significant	No changes
chr1	171288562	171288712	-	ENSMUSG00000053483.13	ENSMUST00000065941.11	-572	Usp21	ubiquitin specific peptidase 21	1	150	Promoter (<=1kb)	-0.313715	0.15153	0.343301	non-significant	0.130237	0.47013	0.826784	non-significant	No changes
chr1	171342090	171342690	-	ENSMUSG00000013997.10	ENSMUST00000136339.1	1777	Nit1	nitrilase 1	1	600	Promoter (1-2kb)	-0.0840789	0.652808	0.780926	non-significant	-0.20057	0.331595	0.733727	non-significant	No changes
chr1	171503767	171504111	-	ENSMUSG00000091993.2	ENSMUST00000181170.1	0	B930036N10Rik	RIKEN cDNA B930036N10 gene	1	344	Promoter (<=1kb)	-0.146644	0.385827	0.569349	non-significant	0.408118	0.621145	0.900919	non-significant	No changes
chr1	172004859	172006136	-	ENSMUSG00000026556.15	ENSMUST00000148363.1	2893	Vangl2	VANGL planar cell polarity 2	1	1277	Exon (ENSMUST00000027837.12/ENSMUSG00000026556.15, exon 7 of 8)	-0.196105	0.309438	0.502363	non-significant	0.0479115	0.871171	0.984086	non-significant	No changes
chr1	172054291	172054441	-	ENSMUSG00000051251.3	ENSMUST00000059794.3	3132	Nhlh1	nescient helix loop helix 1	1	150	5' UTR	0.0695743	0.716675	0.826045	non-significant	0.369448	0.099573	0.434786	non-significant	No changes
chr1	172081311	172082795	-	ENSMUSG00000003458.12	ENSMUST00000003550.10	0	Ncstn	nicastrin	1	1484	Promoter (<=1kb)	-0.584683	0.00876575	0.0770777	down-regulated	0.199199	0.146314	0.522349	non-significant	m6A changes
chr1	173129248	173129823	-	ENSMUSG00000062527.6	ENSMUST00000073663.2	1413	Olfr1408	olfactory receptor 1408	1	575	Promoter (1-2kb)	0.0198512	0.915805	0.949788	non-significant	-0.373669	0.166766	0.55595	non-significant	No changes
chr1	173130123	173130848	-	ENSMUSG00000062527.6	ENSMUST00000073663.2	388	Olfr1408	olfactory receptor 1408	1	725	Promoter (<=1kb)	-0.345393	0.111538	0.292394	non-significant	-0.373669	0.166766	0.55595	non-significant	No changes
chr1	173182002	173183377	-	ENSMUSG00000058981.4	ENSMUST00000072395.2	1127	Olfr1406	olfactory receptor 1406	1	1375	Promoter (1-2kb)	-0.30413	0.16087	0.353177	non-significant	-0.325031	0.129913	0.493158	non-significant	No changes
chr1	173183402	173183527	-	ENSMUSG00000058981.4	ENSMUST00000072395.2	977	Olfr1406	olfactory receptor 1406	1	125	Promoter (<=1kb)	-0.203393	0.238252	0.439098	non-significant	-0.325031	0.129913	0.493158	non-significant	No changes
chr1	174250913	174252061	-	ENSMUSG00000050788.5	ENSMUST00000214725.1	0	Olfr419	olfactory receptor 419	1	1148	Promoter (<=1kb)	-0.379303	0.103185	0.279959	non-significant	-0.571819	0.0206445	0.184353	non-significant	No changes
chr1	174835959	174836259	-	ENSMUSG00000050069.3	ENSMUST00000055294.3	85560	Grem2	gremlin 2, DAN family BMP antagonist	1	300	3' UTR	-0.080173	0.504381	NA	non-significant	-0.308214	0.464817	0.824565	non-significant	No changes
chr1	175378852	175379227	-	ENSMUSG00000104343.1	ENSMUST00000194955.1	1449	5730408A14Rik	RIKEN cDNA 5730408A14 gene	1	375	Promoter (1-2kb)	-0.160044	0.404873	NA	non-significant	0.0247638	0.987033	1	non-significant	No changes
chr1	175686155	175686805	-	ENSMUSG00000078185.3	ENSMUST00000211207.1	1548	Chml	choroideremia-like	1	650	Promoter (1-2kb)	-0.126301	0.47954	0.650076	non-significant	0.365242	0.132964	0.499066	non-significant	No changes
chr1	175687530	175688580	-	ENSMUSG00000078185.3	ENSMUST00000211207.1	0	Chml	choroideremia-like	1	1050	Promoter (<=1kb)	-0.0352644	0.844446	0.907208	non-significant	0.365242	0.132964	0.499066	non-significant	No changes
chr1	175963705	175963855	-	ENSMUSG00000103540.1	ENSMUST00000193745.1	-6308	Gm37668	NA	1	150	3' UTR	0.0242911	0.862193	NA	non-significant	-2.43767	0.0939784	0.422551	non-significant	No changes
chr1	176735577	176735927	-	ENSMUSG00000057335.11	ENSMUST00000193765.1	7177	Cep170	centrosomal protein 170	1	350	3' UTR	-0.228807	0.218696	0.419649	non-significant	0.0861441	0.482125	0.833707	non-significant	No changes
chr1	176755364	176758477	-	ENSMUSG00000057335.11	ENSMUST00000192927.5	0	Cep170	centrosomal protein 170	1	3113	Promoter (<=1kb)	-0.80221	0.00467974	0.0540756	down-regulated	0.0861441	0.482125	0.833707	non-significant	m6A changes
chr1	176769417	176769692	-	ENSMUSG00000065573.1	ENSMUST00000083639.1	2731	Mir350	microRNA 350	1	275	3' UTR	-0.225889	0.275717	0.472876	non-significant	1.01734	0.539762	0.861466	non-significant	No changes
chr1	176774251	176775051	-	ENSMUSG00000065573.1	ENSMUST00000083639.1	-1829	Mir350	microRNA 350	1	800	Promoter (1-2kb)	-0.380213	0.0989793	0.27415	non-significant	1.01734	0.539762	0.861466	non-significant	No changes
chr1	178314902	178315252	-	ENSMUSG00000086350.1	ENSMUST00000141846.1	3297	B230369F24Rik	RIKEN cDNA B230369F24 gene	1	350	Exon (ENSMUST00000141846.1/ENSMUSG00000086350.1, exon 2 of 2)	-0.617897	0.0202978	0.119867	down-regulated	-0.190565	0.466866	0.825244	non-significant	m6A changes
chr1	178321107	178321632	-	ENSMUSG00000026500.6	ENSMUST00000027781.6	1978	Cox20	cytochrome c oxidase assembly protein 20	1	525	Promoter (1-2kb)	-0.390803	0.0945763	0.267125	non-significant	0.0567357	0.781593	0.959896	non-significant	No changes
chr1	178337398	178337598	-	ENSMUSG00000039630.10	ENSMUST00000161769.7	130	Hnrnpu	heterogeneous nuclear ribonucleoprotein U	1	200	Promoter (<=1kb)	-0.191136	0.331923	0.524466	non-significant	-0.076517	0.510584	0.847798	non-significant	No changes
chr1	179529054	179532078	-	ENSMUSG00000026492.11	ENSMUST00000150778.1	1589	Tfb2m	transcription factor B2, mitochondrial	1	3024	Promoter (1-2kb)	-0.524893	0.022376	0.126383	down-regulated	0.0448493	0.875346	0.985276	non-significant	m6A changes
chr1	179745246	179745821	-	ENSMUSG00000087236.3	ENSMUST00000131716.3	0	Kif28	kinesin family member 28	1	575	Promoter (<=1kb)	-0.913194	0.00069401	0.020301	down-regulated	-	-	-	non-significant	m6A changes
chr1	179752666	179755458	-	ENSMUSG00000026491.13	ENSMUST00000151734.1	0	Ahctf1	AT hook containing transcription factor 1	1	2792	Promoter (<=1kb)	-0.674655	0.0207478	0.121495	down-regulated	0.175031	0.172253	0.563576	non-significant	m6A changes
chr1	180166912	180167137	-	ENSMUSG00000026490.18	ENSMUST00000129754.1	5906	Cdc42bpa	CDC42 binding protein kinase alpha	1	225	3' UTR	-0.205773	0.308462	0.50154	non-significant	-0.213432	0.072561	0.372705	non-significant	No changes
chr1	180326969	180327169	-	ENSMUSG00000055676.4	ENSMUST00000192714.1	1015	Gm5069	glyceraldehyde-3-phosphate dehydrogenase pseudogene	1	200	Promoter (1-2kb)	-0.0794542	0.631454	NA	non-significant	-0.659121	0.200813	0.602541	non-significant	No changes
chr1	180437036	180437611	-	ENSMUSG00000053963.7	ENSMUST00000210737.1	25001	Stum	mechanosensory transduction mediator	1	575	3' UTR	-0.262798	0.170219	NA	non-significant	0.36018	0.368178	0.763226	non-significant	No changes
chr1	180743534	180755649	-	ENSMUSG00000103649.1	ENSMUST00000192748.1	187	Gm37768	NA	1	12115	Promoter (<=1kb)	-0.398797	0.0917765	0.262665	non-significant	-	-	-	non-significant	No changes
chr1	181091012	181091362	-	ENSMUSG00000103178.1	ENSMUST00000195511.1	0	Fgfr3-ps	fibroblast growth factor receptor 3, pseudogene	1	350	Promoter (<=1kb)	-0.517574	0.0467042	0.18365	down-regulated	-0.808498	0.218179	0.625881	non-significant	m6A changes
chr1	181138522	181139085	-	ENSMUSG00000026516.8	ENSMUST00000193758.1	0	Nvl	nuclear VCP-like	1	563	Promoter (<=1kb)	0.0567517	0.752021	0.848263	non-significant	-0.125939	0.363076	0.759589	non-significant	No changes
chr1	181177227	181182374	-	ENSMUSG00000038733.14	ENSMUST00000159290.1	1365	Wdr26	WD repeat domain 26	1	5147	Promoter (1-2kb)	-0.608728	0.010603	0.0852386	down-regulated	0.403557	0.000893789	0.0196118	non-significant	m6A changes
chr1	181187503	181192017	-	ENSMUSG00000038733.14	ENSMUST00000159625.1	228	Wdr26	WD repeat domain 26	1	4514	Promoter (<=1kb)	0.402095	0.0875626	0.257516	non-significant	0.403557	0.000893789	0.0196118	non-significant	No changes
chr1	181510932	181511451	-	ENSMUSG00000050625.4	ENSMUST00000058825.4	0	Ccdc121	coiled-coil domain containing 121	1	519	Promoter (<=1kb)	-0.266273	0.15262	0.344336	non-significant	-0.214725	0.606083	0.893214	non-significant	No changes
chr1	181903308	181903483	-	ENSMUSG00000022995.16	ENSMUST00000191649.1	3355	Enah	ENAH actin regulator	1	175	3' UTR	-0.0337113	0.844758	0.907453	non-significant	-0.119773	0.316623	0.720185	non-significant	No changes
chr1	181905408	181906622	-	ENSMUSG00000022995.16	ENSMUST00000191649.1	216	Enah	ENAH actin regulator	1	1214	Promoter (<=1kb)	-0.484799	0.0413356	0.172332	down-regulated	-0.119773	0.316623	0.720185	non-significant	m6A changes
chr1	181911559	181911684	-	ENSMUSG00000022995.16	ENSMUST00000192768.1	913	Enah	ENAH actin regulator	1	125	Promoter (<=1kb)	-0.590979	0.0229471	0.127766	down-regulated	-0.119773	0.316623	0.720185	non-significant	m6A changes
chr1	181917218	181919403	-	ENSMUSG00000022995.16	ENSMUST00000195788.1	0	Enah	ENAH actin regulator	1	2185	Promoter (<=1kb)	-0.223383	0.241871	0.442713	non-significant	-0.119773	0.316623	0.720185	non-significant	No changes
chr1	182276321	182278599	-	ENSMUSG00000038633.5	ENSMUST00000133052.1	3625	Degs1	delta(4)-desaturase, sphingolipid 1	1	2278	3' UTR	-0.0868422	0.642055	0.77389	non-significant	-0.0183459	0.92447	0.998078	non-significant	No changes
chr1	182278899	182279274	-	ENSMUSG00000038633.5	ENSMUST00000133052.1	2950	Degs1	delta(4)-desaturase, sphingolipid 1	1	375	Exon (ENSMUST00000035295.5/ENSMUSG00000038633.5, exon 2 of 3)	-0.260765	0.209028	0.408263	non-significant	-0.0183459	0.92447	0.998078	non-significant	No changes
chr1	182315701	182315776	-	ENSMUSG00000047539.9	ENSMUST00000193700.1	2611	Fbxo28	F-box protein 28	1	75	3' UTR	-0.311587	0.121882	NA	non-significant	0.160294	0.31765	0.721517	non-significant	No changes
chr1	182316176	182316251	-	ENSMUSG00000047539.9	ENSMUST00000193700.1	2136	Fbxo28	F-box protein 28	1	75	3' UTR	-0.231356	0.251443	0.451411	non-significant	0.160294	0.31765	0.721517	non-significant	No changes
chr1	182316401	182317900	-	ENSMUSG00000047539.9	ENSMUST00000193700.1	487	Fbxo28	F-box protein 28	1	1499	Promoter (<=1kb)	-0.826753	0.000196232	0.0111932	down-regulated	0.160294	0.31765	0.721517	non-significant	m6A changes
chr1	182467759	182470693	-	ENSMUSG00000026509.15	ENSMUST00000194940.5	9114	Capn2	calpain 2	1	2934	3' UTR	-0.0644859	0.734534	0.837208	non-significant	0.0187367	0.920891	0.997102	non-significant	No changes
chr1	183086265	183086790	-	ENSMUSG00000094807.2	ENSMUST00000178492.2	11660	Gm24975	NA	1	525	3' UTR	-0.179223	0.362537	0.55033	non-significant	-	-	-	non-significant	No changes
chr1	183205345	183205470	-	ENSMUSG00000102478.1	ENSMUST00000195236.1	946	BC085271	protein phosphatase 2A inhibitor-2 I-2PP2A-related	1	125	Promoter (<=1kb)	-0.0884613	0.182872	NA	non-significant	0.555591	0.571389	0.876309	non-significant	No changes
chr1	183277501	183278076	-	ENSMUSG00000118599.1	ENSMUST00000239174.1	-7928	AC122792.1	NA	1	575	3' UTR	-0.305345	0.121096	0.305147	non-significant	-	-	-	non-significant	No changes
chr1	183353967	183358772	-	ENSMUSG00000056050.13	ENSMUST00000069922.8	0	Mia3	melanoma inhibitory activity 3	1	4805	Promoter (<=1kb)	-0.694664	0.00851163	0.0759778	down-regulated	0.161454	0.153805	0.534396	non-significant	m6A changes
chr1	183358797	183365691	-	ENSMUSG00000056050.13	ENSMUST00000194543.2	3862	Mia3	melanoma inhibitory activity 3	1	6894	Exon (ENSMUST00000194543.2/ENSMUSG00000056050.13, exon 2 of 4)	-0.410924	0.053293	0.196627	non-significant	0.161454	0.153805	0.534396	non-significant	No changes
chr1	184033029	184033379	-	ENSMUSG00000044854.7	ENSMUST00000050306.7	619	1700056E22Rik	RIKEN cDNA 1700056E22 gene	1	350	Promoter (<=1kb)	-0.567963	0.0247997	NA	down-regulated	-1.48404	0.152793	0.532494	non-significant	m6A changes
chr1	184873600	184873775	-	ENSMUSG00000039349.5	ENSMUST00000048308.5	9443	C130074G19Rik	RIKEN cDNA C130074G19 gene	1	175	3' UTR	-0.225473	0.2727	0.470959	non-significant	0.527032	0.0476358	0.301123	non-significant	No changes
chr1	184874025	184874125	-	ENSMUSG00000039349.5	ENSMUST00000048308.5	9093	C130074G19Rik	RIKEN cDNA C130074G19 gene	1	100	3' UTR	-0.300776	0.161083	0.353398	non-significant	0.527032	0.0476358	0.301123	non-significant	No changes
chr1	184874250	184883208	-	ENSMUSG00000039349.5	ENSMUST00000048308.5	10	C130074G19Rik	RIKEN cDNA C130074G19 gene	1	8958	Promoter (<=1kb)	-0.380296	0.0982565	0.272913	non-significant	0.527032	0.0476358	0.301123	non-significant	No changes
chr1	184898488	184898738	-	ENSMUSG00000039349.5	ENSMUST00000048308.5	-15271	C130074G19Rik	RIKEN cDNA C130074G19 gene	1	250	3' UTR	-1.07283	0.000237148	0.0124518	down-regulated	0.527032	0.0476358	0.301123	non-significant	m6A changes
chr1	184912634	184914540	-	ENSMUSG00000102784.1	ENSMUST00000192968.1	-8596	Gm38251	NA	1	1906	Exon (ENSMUST00000027929.9/ENSMUSG00000026620.11, exon 11 of 18)	-0.0231678	0.899517	0.940138	non-significant	0.689681	0.383926	0.774562	non-significant	No changes
chr1	184914590	184916114	-	ENSMUSG00000102784.1	ENSMUST00000192968.1	-7022	Gm38251	NA	1	1524	Exon (ENSMUST00000027929.9/ENSMUSG00000026620.11, exon 10 of 18)	0.0360005	0.848364	0.908915	non-significant	0.689681	0.383926	0.774562	non-significant	No changes
chr1	185287025	185287100	-	ENSMUSG00000026618.11	ENSMUST00000131770.1	1182	Iars2	isoleucine-tRNA synthetase 2, mitochondrial	1	75	Promoter (1-2kb)	-0.0593146	0.751872	0.848263	non-significant	-0.0734622	0.61792	0.899289	non-significant	No changes
chr1	186624466	186628992	-	ENSMUSG00000039239.14	ENSMUST00000191766.5	20998	Tgfb2	transforming growth factor, beta 2	1	4526	3' UTR	-1.07811	8.51e-05	0.00659389	down-regulated	-0.240167	0.089908	0.412855	non-significant	m6A changes
chr1	187189388	187189538	-	ENSMUSG00000026611.17	ENSMUST00000110945.3	25883	Spata17	spermatogenesis associated 17	1	150	Exon (ENSMUST00000183469.1/ENSMUSG00000026611.17, exon 4 of 4)	-0.12443	0.491101	0.658563	non-significant	-0.161023	0.504482	0.84473	non-significant	No changes
chr1	188971494	188971669	-	ENSMUSG00000026608.13	ENSMUST00000195488.1	2070	Kctd3	potassium channel tetramerisation domain containing 3	1	175	3' UTR	0.110089	0.543774	0.702096	non-significant	0.165785	0.432423	0.803661	non-significant	No changes
chr1	188971844	188971919	-	ENSMUSG00000026608.13	ENSMUST00000195488.1	1820	Kctd3	potassium channel tetramerisation domain containing 3	1	75	Promoter (1-2kb)	0.35269	0.114459	0.296461	non-significant	0.165785	0.432423	0.803661	non-significant	No changes
chr1	188971944	188972769	-	ENSMUSG00000026608.13	ENSMUST00000195488.1	970	Kctd3	potassium channel tetramerisation domain containing 3	1	825	Promoter (<=1kb)	-0.28664	0.136058	0.324475	non-significant	0.165785	0.432423	0.803661	non-significant	No changes
chr1	189208754	189208829	-	ENSMUSG00000103669.1	ENSMUST00000194444.1	2184	2900042K21Rik	RIKEN cDNA 2900042K21 gene	1	75	3' UTR	-0.0985574	0.596176	0.743236	non-significant	-	-	-	non-significant	No changes
chr1	189209579	189209754	-	ENSMUSG00000103669.1	ENSMUST00000194444.1	1259	2900042K21Rik	RIKEN cDNA 2900042K21 gene	1	175	Promoter (1-2kb)	-0.200808	0.325535	0.517804	non-significant	-	-	-	non-significant	No changes
chr1	189642205	189642455	-	ENSMUSG00000103087.1	ENSMUST00000192679.1	-1972	Gm38122	NA	1	250	Promoter (1-2kb)	-0.104367	0.450406	NA	non-significant	-	-	-	non-significant	No changes
chr1	189642480	189642580	-	ENSMUSG00000103087.1	ENSMUST00000192679.1	-2247	Gm38122	NA	1	100	3' UTR	-0.00965174	0.940161	NA	non-significant	-	-	-	non-significant	No changes
chr1	189648934	189651184	-	ENSMUSG00000026605.14	ENSMUST00000165798.1	-79	Cenpf	centromere protein F	1	2250	Promoter (<=1kb)	-0.379193	0.0895269	0.260123	non-significant	0.105413	0.6526	0.911748	non-significant	No changes
chr1	189652344	189654594	-	ENSMUSG00000026605.14	ENSMUST00000165798.1	-3489	Cenpf	centromere protein F	1	2250	Exon (ENSMUST00000171929.7/ENSMUSG00000026605.14, exon 13 of 18)	-0.73737	0.0158536	0.106674	down-regulated	0.105413	0.6526	0.911748	non-significant	m6A changes
chr1	189654719	189657246	-	ENSMUSG00000026605.14	ENSMUST00000165798.1	-5864	Cenpf	centromere protein F	1	2527	Exon (ENSMUST00000171929.7/ENSMUSG00000026605.14, exon 12 of 18)	-0.347394	0.122466	0.306853	non-significant	0.105413	0.6526	0.911748	non-significant	No changes
chr1	189657421	189658671	-	ENSMUSG00000026605.14	ENSMUST00000165798.1	-8566	Cenpf	centromere protein F	1	1250	Exon (ENSMUST00000171929.7/ENSMUSG00000026605.14, exon 12 of 18)	-0.415093	0.0786938	0.243413	non-significant	0.105413	0.6526	0.911748	non-significant	No changes
chr1	189659021	189660021	-	ENSMUSG00000026605.14	ENSMUST00000165798.1	-10166	Cenpf	centromere protein F	1	1000	Exon (ENSMUST00000171929.7/ENSMUSG00000026605.14, exon 12 of 18)	-1.2267	0.000296098	0.0138101	down-regulated	0.105413	0.6526	0.911748	non-significant	m6A changes
chr1	189668441	189668816	-	ENSMUSG00000026605.14	ENSMUST00000194624.1	2326	Cenpf	centromere protein F	1	375	Exon (ENSMUST00000171929.7/ENSMUSG00000026605.14, exon 10 of 18)	0.0912498	0.538837	NA	non-significant	0.105413	0.6526	0.911748	non-significant	No changes
chr1	189671016	189679002	-	ENSMUSG00000026605.14	ENSMUST00000194624.1	0	Cenpf	centromere protein F	1	7986	Promoter (<=1kb)	0.316227	0.135178	NA	non-significant	0.105413	0.6526	0.911748	non-significant	No changes
chr1	189680381	189684957	-	ENSMUSG00000103374.1	ENSMUST00000193510.1	-371	Gm37239	NA	1	4576	Promoter (<=1kb)	0.0293961	0.873912	0.924297	non-significant	-	-	-	non-significant	No changes
chr1	190773071	190773621	-	ENSMUSG00000089872.10	ENSMUST00000160891.1	36842	Rps6kc1	ribosomal protein S6 kinase polypeptide 1	1	550	3' UTR	-0.414955	0.0458867	0.182514	down-regulated	-0.342724	0.00889769	0.10709	non-significant	m6A changes
chr1	190799682	190800282	-	ENSMUSG00000089872.10	ENSMUST00000160891.1	10181	Rps6kc1	ribosomal protein S6 kinase polypeptide 1	1	600	3' UTR	-0.407948	0.0733872	0.234633	non-significant	-0.342724	0.00889769	0.10709	non-significant	No changes
chr1	191025156	191025606	-	ENSMUSG00000097845.2	ENSMUST00000181050.1	0	A230020J21Rik	RIKEN cDNA A230020J21 gene	1	450	Promoter (<=1kb)	-0.0994007	0.591968	0.739975	non-significant	-	-	-	non-significant	No changes
chr1	191055149	191057938	-	ENSMUSG00000026632.17	ENSMUST00000153757.1	908	Tatdn3	TatD DNase domain containing 3	1	2789	Promoter (<=1kb)	0.754273	0.0103379	0.0844051	up-regulated	-0.072038	0.856018	0.980254	non-significant	m6A changes
chr1	191352899	191353963	-	ENSMUSG00000026626.11	ENSMUST00000191920.1	2502	Ppp2r5a	protein phosphatase 2, regulatory subunit B', alpha	1	1064	3' UTR	-0.171902	0.389296	0.572476	non-significant	0.233099	0.185875	0.5828	non-significant	No changes
chr1	191540535	191541060	-	ENSMUSG00000102246.1	ENSMUST00000192556.1	-3644	9430037O13Rik	RIKEN cDNA 9430037O13 gene	1	525	3' UTR	0.036208	0.755985	NA	non-significant	-	-	-	non-significant	No changes
chr1	191986831	191987481	-	ENSMUSG00000097416.3	ENSMUST00000180429.2	2641	Gm26670	predicted gene, 26670	1	650	3' UTR	-0.0845274	0.648594	0.778245	non-significant	-0.486246	0.413112	0.792849	non-significant	No changes
chr1	191988856	191989531	-	ENSMUSG00000097416.3	ENSMUST00000180429.2	591	Gm26670	predicted gene, 26670	1	675	Promoter (<=1kb)	-0.781841	0.00552949	0.0597049	down-regulated	-0.486246	0.413112	0.792849	non-significant	m6A changes
chr1	191989631	191990131	-	ENSMUSG00000097416.3	ENSMUST00000180429.2	0	Gm26670	predicted gene, 26670	1	500	Promoter (<=1kb)	-0.0863138	0.64864	0.778245	non-significant	-0.486246	0.413112	0.792849	non-significant	No changes
chr1	192846237	192846787	-	ENSMUSG00000100872.2	ENSMUST00000188648.1	4567	1700065J18Rik	RIKEN cDNA 1700065J18 gene	1	550	3' UTR	-0.517516	0.0498069	0.189577	down-regulated	-	-	-	non-significant	m6A changes
chr1	192897107	192901756	-	ENSMUSG00000102162.1	ENSMUST00000192374.1	8537	Gm2367	40S ribosomal protein S11-like	1	4649	3' UTR	-0.806603	0.0129697	0.0957953	down-regulated	-	-	-	non-significant	m6A changes
chr1	192930327	192931052	-	ENSMUSG00000102162.1	ENSMUST00000192374.1	41757	Gm2367	40S ribosomal protein S11-like	1	725	Exon (ENSMUST00000195354.5/ENSMUSG00000016200.14, exon 6 of 8)	-0.456869	0.0599581	0.210588	non-significant	-	-	-	non-significant	No changes
chr1	192983620	192984545	-	ENSMUSG00000089158.1	ENSMUST00000158533.1	14029	Gm23583	NA	1	925	Exon (ENSMUST00000215093.1/ENSMUSG00000016200.14, exon 4 of 9)	-0.898778	0.00207247	0.0348626	down-regulated	-0.805161	0.282872	0.68868	non-significant	m6A changes
chr1	193272235	193272460	-	ENSMUSG00000009633.3	ENSMUST00000009777.3	757	G0s2	G0/G1 switch gene 2	1	225	Promoter (<=1kb)	-0.0289466	0.842538	NA	non-significant	0.235135	0.660996	0.914843	non-significant	No changes
chr1	193272510	193272635	-	ENSMUSG00000009633.3	ENSMUST00000009777.3	582	G0s2	G0/G1 switch gene 2	1	125	Promoter (<=1kb)	-0.0904762	0.619344	0.757741	non-significant	0.235135	0.660996	0.914843	non-significant	No changes
chr1	194976168	194976293	-	ENSMUSG00000096929.7	ENSMUST00000181226.7	-82	A330023F24Rik	RIKEN cDNA A330023F24 gene	1	125	Promoter (<=1kb)	0.0437237	0.781393	0.867826	non-significant	-0.0610374	0.677287	0.920749	non-significant	No changes
chr1	195097706	195098656	-	ENSMUSG00000016493.13	ENSMUST00000162650.7	-5458	Cd46	CD46 antigen, complement regulatory protein	1	950	3' UTR	-0.638853	0.0261272	0.135907	down-regulated	-0.299451	0.452045	0.816692	non-significant	m6A changes
chr1	195126454	195126604	-	ENSMUSG00000016481.15	ENSMUST00000195586.1	2858	Cr1l	complement component (3b/4b) receptor 1-like	1	150	Exon (ENSMUST00000193719.1/ENSMUSG00000016481.15, exon 3 of 3)	-0.0427895	0.765742	NA	non-significant	-0.367404	0.0712933	0.36909	non-significant	No changes
chr2	3224939	3225389	+	ENSMUSG00000026643.16	ENSMUST00000081932.12	-58823	Nmt2	N-myristoyltransferase 2	1	450	3' UTR	-0.597953	0.0231816	0.128339	down-regulated	0.222746	0.157577	0.540455	non-significant	m6A changes
chr2	3225614	3227089	+	ENSMUSG00000026643.16	ENSMUST00000081932.12	-57123	Nmt2	N-myristoyltransferase 2	1	1475	3' UTR	-1.07725	7.13e-05	0.00616694	down-regulated	0.222746	0.157577	0.540455	non-significant	m6A changes
chr2	3336167	3340959	+	ENSMUSG00000026644.7	ENSMUST00000115089.1	0	Acbd7	acyl-Coenzyme A binding domain containing 7	1	4792	Promoter (<=1kb)	-0.261732	0.224221	0.425102	non-significant	-0.0494837	0.763237	0.956446	non-significant	No changes
chr2	3452982	3453907	+	ENSMUSG00000026648.18	ENSMUST00000152468.1	34	Dclre1c	DNA cross-link repair 1C	1	925	Promoter (<=1kb)	-0.287659	0.166177	0.359267	non-significant	-0.496488	0.00781409	0.0982427	non-significant	No changes
chr2	3463064	3463614	+	ENSMUSG00000085043.1	ENSMUST00000149932.1	-4999	Gm13184	NA	1	550	3' UTR	-0.343796	0.121807	NA	non-significant	-0.151885	0.929477	0.999696	non-significant	No changes
chr2	3779513	3780088	+	ENSMUSG00000026655.15	ENSMUST00000176254.1	5568	Fam107b	family with sequence similarity 107, member B	1	575	3' UTR	-0.793355	0.00193509	0.0334945	down-regulated	0.134656	0.332017	0.733918	non-significant	m6A changes
chr2	3780288	3780363	+	ENSMUSG00000026655.15	ENSMUST00000176254.1	6343	Fam107b	family with sequence similarity 107, member B	1	75	3' UTR	-0.0945917	0.609442	0.752153	non-significant	0.134656	0.332017	0.733918	non-significant	No changes
chr2	4318653	4318878	+	ENSMUSG00000102494.1	ENSMUST00000194090.1	2175	Gm36988	NA	1	225	Exon (ENSMUST00000194090.1/ENSMUSG00000102494.1, exon 1 of 1)	0.0886818	0.497331	NA	non-significant	-0.270519	0.695811	0.929157	non-significant	No changes
chr2	4611325	4612150	+	ENSMUSG00000086018.7	ENSMUST00000137801.1	-24039	Gm13179	predicted gene 13179	1	825	3' UTR	-0.540426	0.0210019	0.122217	down-regulated	1.5879	0.182816	0.577904	non-significant	m6A changes
chr2	4612725	4613275	+	ENSMUSG00000086018.7	ENSMUST00000137801.1	-25439	Gm13179	predicted gene 13179	1	550	3' UTR	-0.18001	0.368981	0.554998	non-significant	1.5879	0.182816	0.577904	non-significant	No changes
chr2	4906757	4906857	+	ENSMUSG00000026664.7	ENSMUST00000027975.7	-12162	Phyh	phytanoyl-CoA hydroxylase	1	100	3' UTR	-0.221484	0.282229	0.479191	non-significant	0.211259	0.140027	0.511569	non-significant	No changes
chr2	4908507	4908732	+	ENSMUSG00000026664.7	ENSMUST00000027975.7	-10287	Phyh	phytanoyl-CoA hydroxylase	1	225	3' UTR	-0.263652	0.14174	NA	non-significant	0.211259	0.140027	0.511569	non-significant	No changes
chr2	4937566	4938730	+	ENSMUSG00000026664.7	ENSMUST00000128738.1	84	Phyh	phytanoyl-CoA hydroxylase	1	1164	Promoter (<=1kb)	-0.195618	0.317882	0.511182	non-significant	0.211259	0.140027	0.511569	non-significant	No changes
chr2	5229108	5229233	+	ENSMUSG00000084606.1	ENSMUST00000122657.1	30882	LOC115489647	U2 spliceosomal RNA	1	125	3' UTR	-0.222542	0.260146	0.458894	non-significant	-	-	-	non-significant	No changes
chr2	5951468	5961542	+	ENSMUSG00000043241.14	ENSMUST00000060092.12	0	Upf2	UPF2 regulator of nonsense transcripts homolog (yeast)	1	10074	Promoter (<=1kb)	-0.626046	0.0225348	0.126754	down-regulated	-0.0397444	0.775768	0.958352	non-significant	m6A changes
chr2	6027391	6029364	+	ENSMUSG00000043241.14	ENSMUST00000128200.1	4053	Upf2	UPF2 regulator of nonsense transcripts homolog (yeast)	1	1973	Exon (ENSMUST00000060092.12/ENSMUSG00000043241.14, exon 14 of 22)	-0.230991	0.264766	0.463979	non-significant	-0.0397444	0.775768	0.958352	non-significant	No changes
chr2	6055854	6056454	+	ENSMUSG00000043241.14	ENSMUST00000144901.1	5428	Upf2	UPF2 regulator of nonsense transcripts homolog (yeast)	1	600	3' UTR	-1.35343	0.000282201	0.0135006	down-regulated	-0.0397444	0.775768	0.958352	non-significant	m6A changes
chr2	6440556	6440631	+	ENSMUSG00000085716.1	ENSMUST00000126659.1	-4524	Gm13388	predicted gene 13388	1	75	Exon (ENSMUST00000114937.7/ENSMUSG00000039046.15, exon 15 of 15)	-0.0356512	0.851687	0.910454	non-significant	-	-	-	non-significant	No changes
chr2	6441281	6442056	+	ENSMUSG00000085716.1	ENSMUST00000126659.1	-5249	Gm13388	predicted gene 13388	1	775	3' UTR	-0.478572	0.0450337	0.180437	down-regulated	-	-	-	non-significant	m6A changes
chr2	10090758	10092651	+	ENSMUSG00000037262.7	ENSMUST00000142773.1	462	Kin	Kin17 DNA and RNA binding protein	1	1893	Promoter (<=1kb)	-1.12064	0.00217517	0.0355883	down-regulated	0.224623	0.376005	0.768985	non-significant	m6A changes
chr2	10249419	10251754	+	ENSMUSG00000025780.7	ENSMUST00000026886.7	95849	Itih5	inter-alpha (globulin) inhibitor H5	1	2335	3' UTR	-1.00547	0.00425375	0.051938	down-regulated	-0.315622	0.0984365	0.432579	non-significant	m6A changes
chr2	11690707	11690982	+	ENSMUSG00000104101.1	ENSMUST00000193001.1	7582	Gm37881	NA	1	275	3' UTR	-0.045617	0.512472	NA	non-significant	-	-	-	non-significant	No changes
chr2	11789928	11790078	+	ENSMUSG00000047909.11	ENSMUST00000142622.1	3771	Ankrd16	ankyrin repeat domain 16	1	150	3' UTR	-0.284054	0.177273	0.372477	non-significant	0.0842929	0.570522	0.875961	non-significant	No changes
chr2	12301970	12302095	+	ENSMUSG00000026768.10	ENSMUST00000141477.7	-49	Itga8	integrin alpha 8	1	125	Promoter (<=1kb)	-0.00442431	0.971061	NA	non-significant	-0.744529	0.00243649	0.0424692	non-significant	No changes
chr2	14763306	14763806	+	ENSMUSG00000087086.7	ENSMUST00000143458.6	0	Gm13269	predicted gene 13269	1	500	Promoter (<=1kb)	-0.149877	0.416589	0.598555	non-significant	0.113231	0.905462	0.993094	non-significant	No changes
chr2	14984407	14986180	+	ENSMUSG00000057914.15	ENSMUST00000144423.1	2295	Cacnb2	calcium channel, voltage-dependent, beta 2 subunit	1	1773	3' UTR	-1.29997	4.01e-05	0.00422643	down-regulated	-0.336017	0.0121909	0.132346	non-significant	m6A changes
chr2	14987255	14987530	+	ENSMUSG00000057914.15	ENSMUST00000144423.1	5143	Cacnb2	calcium channel, voltage-dependent, beta 2 subunit	1	275	3' UTR	-0.137911	0.46912	0.641284	non-significant	-0.336017	0.0121909	0.132346	non-significant	No changes
chr2	16751367	16751842	+	ENSMUSG00000026748.13	ENSMUST00000126173.1	112672	Plxdc2	plexin domain containing 2	1	475	3' UTR	-0.331565	0.127014	0.312958	non-significant	-0.429301	0.0401323	0.27493	non-significant	No changes
chr2	18162493	18162693	+	ENSMUSG00000064964.1	ENSMUST00000083030.1	3807	LOC115489572	U6 spliceosomal RNA	1	200	5' UTR	-0.47805	0.0486329	0.187494	down-regulated	2.07408	0.0723801	0.372353	non-significant	m6A changes
chr2	18672423	18673852	+	ENSMUSG00000051154.11	ENSMUST00000151974.7	0	Commd3	COMM domain containing 3	1	1429	Promoter (<=1kb)	-0.346857	0.124829	0.310327	non-significant	0.0540875	0.744744	0.94971	non-significant	No changes
chr2	18683232	18684905	+	ENSMUSG00000026739.13	ENSMUST00000147365.1	2126	Bmi1	Bmi1 polycomb ring finger oncogene	1	1673	3' UTR	-0.637393	0.00333076	0.0460734	down-regulated	0.163478	0.245095	0.653258	non-significant	m6A changes
chr2	18999192	18999392	+	ENSMUSG00000026736.2	ENSMUST00000238778.1	850	4930426L09Rik	RIKEN cDNA 4930426L09 gene	1	200	Promoter (<=1kb)	-0.231854	0.191618	NA	non-significant	-0.758313	0.153644	0.534066	non-significant	No changes
chr2	19394424	19394924	+	ENSMUSG00000023094.14	ENSMUST00000153289.1	22584	Msrb2	methionine sulfoxide reductase B2	1	500	3' UTR	-1.30922	0.00104546	0.0260824	down-regulated	-0.130168	0.807847	0.967271	non-significant	m6A changes
chr2	19658651	19658726	+	ENSMUSG00000043415.5	ENSMUST00000052168.5	900	Otud1	OTU domain containing 1	1	75	Promoter (<=1kb)	-0.374793	0.100123	0.275716	non-significant	0.460291	0.109922	0.456986	non-significant	No changes
chr2	19658801	19659576	+	ENSMUSG00000043415.5	ENSMUST00000052168.5	1050	Otud1	OTU domain containing 1	1	775	Promoter (1-2kb)	-0.394813	0.0823074	0.249152	non-significant	0.460291	0.109922	0.456986	non-significant	No changes
chr2	20744309	20744634	+	ENSMUSG00000036617.17	ENSMUST00000114608.2	6996	Etl4	enhancer trap locus 4	1	325	3' UTR	-0.0638115	0.738646	0.839988	non-significant	-0.0443746	0.711285	0.937009	non-significant	No changes
chr2	20785684	20797927	+	ENSMUSG00000036617.17	ENSMUST00000139531.1	-745	Etl4	enhancer trap locus 4	1	12243	Promoter (<=1kb)	-0.528434	0.00706033	0.0685759	down-regulated	-0.0443746	0.711285	0.937009	non-significant	m6A changes
chr2	20805885	20807160	+	ENSMUSG00000036617.17	ENSMUST00000156587.1	-294	Etl4	enhancer trap locus 4	1	1275	Promoter (<=1kb)	-0.72655	0.00127821	0.027765	down-regulated	-0.0443746	0.711285	0.937009	non-significant	m6A changes
chr2	21211416	21213891	+	ENSMUSG00000048550.17	ENSMUST00000102951.1	5630	Thnsl1	threonine synthase-like 1 (bacterial)	1	2475	5' UTR	-0.329262	0.139572	0.328314	non-significant	-0.400695	0.0187544	0.17412	non-significant	No changes
chr2	21367541	21368341	+	ENSMUSG00000045967.11	ENSMUST00000055946.7	0	Gpr158	G protein-coupled receptor 158	1	800	Promoter (<=1kb)	0.105931	0.576903	0.728032	non-significant	-0.639873	3.5e-06	0.000182019	non-significant	No changes
chr2	21826552	21828327	+	ENSMUSG00000077572.1	ENSMUST00000104384.1	-31498	Gm24886	NA	1	1775	3' UTR	-0.565886	0.0386851	0.166424	down-regulated	-	-	-	non-significant	m6A changes
chr2	22934313	22934613	+	ENSMUSG00000026784.14	ENSMUST00000139472.1	191	Pdss1	prenyl (solanesyl) diphosphate synthase, subunit 1	1	300	Promoter (<=1kb)	-0.163934	0.370453	NA	non-significant	-0.127767	0.677468	0.920816	non-significant	No changes
chr2	23112533	23113183	+	ENSMUSG00000026781.17	ENSMUST00000227612.1	13544	Acbd5	acyl-Coenzyme A binding domain containing 5	1	650	3' UTR	-0.411171	0.0828168	0.249716	non-significant	-0.0618453	0.622074	0.901102	non-significant	No changes
chr2	23193168	23194545	+	ENSMUSG00000026775.9	ENSMUST00000134342.1	95	Yme1l1	YME1-like 1 (S. cerevisiae)	1	1377	Promoter (<=1kb)	-0.0659367	0.711617	0.823125	non-significant	-0.126666	0.344488	0.744642	non-significant	No changes
chr2	23194786	23194886	+	ENSMUSG00000026775.9	ENSMUST00000134342.1	1713	Yme1l1	YME1-like 1 (S. cerevisiae)	1	100	Promoter (1-2kb)	-0.218912	0.237493	0.438216	non-significant	-0.126666	0.344488	0.744642	non-significant	No changes
chr2	23195136	23197201	+	ENSMUSG00000026775.9	ENSMUST00000134342.1	2063	Yme1l1	YME1-like 1 (S. cerevisiae)	1	2065	3' UTR	-0.434333	0.0723329	0.232449	non-significant	-0.126666	0.344488	0.744642	non-significant	No changes
chr2	24958932	24959282	+	ENSMUSG00000026975.10	ENSMUST00000028351.8	-3118	Dph7	diphthamine biosynethesis 7	1	350	3' UTR	-0.275892	0.191338	0.387828	non-significant	-0.226512	0.510693	0.847894	non-significant	No changes
chr2	25221779	25222280	+	ENSMUSG00000026969.3	ENSMUST00000139988.1	422	Fam166a	family with sequence similarity 166, member A	1	501	Promoter (<=1kb)	-0.085368	0.630412	0.765425	non-significant	1.16495	0.370454	0.764531	non-significant	No changes
chr2	25273139	25273564	+	ENSMUSG00000026965.12	ENSMUST00000129300.1	0	Anapc2	anaphase promoting complex subunit 2	1	425	Promoter (<=1kb)	0.132146	0.484709	0.654256	non-significant	-0.243465	0.0648554	0.350065	non-significant	No changes
chr2	25273689	25273789	+	ENSMUSG00000026965.12	ENSMUST00000129300.1	212	Anapc2	anaphase promoting complex subunit 2	1	100	Promoter (<=1kb)	0.134042	0.493043	0.660108	non-significant	-0.243465	0.0648554	0.350065	non-significant	No changes
chr2	25504225	25504769	+	ENSMUSG00000015095.12	ENSMUST00000148845.1	319	Fbxw5	F-box and WD-40 domain protein 5	1	544	Promoter (<=1kb)	-0.0646966	0.730012	0.834885	non-significant	-0.0328165	0.864735	0.982236	non-significant	No changes
chr2	25557846	25560701	+	ENSMUSG00000015092.9	ENSMUST00000015236.3	0	Edf1	endothelial differentiation-related factor 1	1	2855	Promoter (<=1kb)	0.0542293	0.741292	0.841016	non-significant	0.110997	0.684344	0.923616	non-significant	No changes
chr2	25561201	25562065	+	ENSMUSG00000015092.9	ENSMUST00000142288.1	617	Edf1	endothelial differentiation-related factor 1	1	864	Promoter (<=1kb)	-0.34531	0.119671	0.303813	non-significant	0.110997	0.684344	0.923616	non-significant	No changes
chr2	26371558	26371783	+	ENSMUSG00000036281.13	ENSMUST00000125789.1	-417	Snapc4	small nuclear RNA activating complex, polypeptide 4	1	225	Promoter (<=1kb)	-0.628419	0.0262503	0.136254	down-regulated	0.172925	0.34988	0.749742	non-significant	m6A changes
chr2	26381575	26388304	+	ENSMUSG00000026927.17	ENSMUST00000132574.7	0	Entr1	endosome associated trafficking regulator 1	1	6729	Promoter (<=1kb)	-0.239151	0.196805	0.394584	non-significant	0.256717	0.109681	0.456657	non-significant	No changes
chr2	26389338	26390236	+	ENSMUSG00000026926.14	ENSMUST00000076431.12	0	Pmpca	peptidase (mitochondrial processing) alpha	1	898	Promoter (<=1kb)	-0.318409	0.149583	0.341542	non-significant	0.201926	0.207286	0.612729	non-significant	No changes
chr2	27017352	27019221	+	ENSMUSG00000015488.14	ENSMUST00000145290.1	1770	Cacfd1	calcium channel flower domain containing 1	1	1869	Promoter (1-2kb)	-0.3598	0.0999604	0.275422	non-significant	0.466848	0.0307911	0.234982	non-significant	No changes
chr2	27020146	27020321	+	ENSMUSG00000015488.14	ENSMUST00000145290.1	4564	Cacfd1	calcium channel flower domain containing 1	1	175	3' UTR	-0.101792	0.597566	0.744007	non-significant	0.466848	0.0307911	0.234982	non-significant	No changes
chr2	27020346	27020696	+	ENSMUSG00000015488.14	ENSMUST00000145290.1	4764	Cacfd1	calcium channel flower domain containing 1	1	350	3' UTR	-0.303896	0.161113	0.353401	non-significant	0.466848	0.0307911	0.234982	non-significant	No changes
chr2	27443073	27443173	+	ENSMUSG00000109946.1	ENSMUST00000209262.1	571	Brd3os	bromodomain containing 3, opposite strand	1	100	Promoter (<=1kb)	-0.193252	0.339526	0.529478	non-significant	-0.559556	0.114075	0.465343	non-significant	No changes
chr2	27540500	27543209	+	ENSMUSG00000085929.1	ENSMUST00000132898.1	72	Gm13421	predicted gene 13421	1	2709	Promoter (<=1kb)	-0.22396	0.276838	0.473884	non-significant	-0.056598	0.921508	0.997102	non-significant	No changes
chr2	27762204	27762954	+	ENSMUSG00000015846.15	ENSMUST00000148756.1	22004	Rxra	retinoid X receptor alpha	1	750	3' UTR	-0.538567	0.0447334	0.179696	down-regulated	-0.387094	0.022825	0.195669	non-significant	m6A changes
chr2	28037205	28037330	+	ENSMUSG00000086560.1	ENSMUST00000123129.1	-6769	Gm13372	predicted gene 13372	1	125	3' UTR	-0.335797	0.139937	0.328851	non-significant	-	-	-	non-significant	No changes
chr2	28229233	28229433	+	ENSMUSG00000026833.18	ENSMUST00000028177.10	23575	Olfm1	olfactomedin 1	1	200	Exon (ENSMUST00000113920.7/ENSMUSG00000026833.18, exon 6 of 6)	-0.320291	0.11376	0.295935	non-significant	-0.17716	0.138085	0.507346	non-significant	No changes
chr2	28229608	28229983	+	ENSMUSG00000026833.18	ENSMUST00000028177.10	23950	Olfm1	olfactomedin 1	1	375	3' UTR	-0.501845	0.0335166	0.154917	down-regulated	-0.17716	0.138085	0.507346	non-significant	m6A changes
chr2	28230533	28230733	+	ENSMUSG00000026833.18	ENSMUST00000028177.10	24875	Olfm1	olfactomedin 1	1	200	3' UTR	-0.220428	0.280259	0.477258	non-significant	-0.17716	0.138085	0.507346	non-significant	No changes
chr2	28477690	28478040	+	ENSMUSG00000082895.1	ENSMUST00000120702.1	525	Rpsa-ps9	ribosomal protein SA, pseudogene 9	1	350	Promoter (<=1kb)	0.258525	0.0113574	NA	up-regulated	-	-	-	non-significant	m6A changes
chr2	28505003	28505415	+	ENSMUSG00000063611.5	ENSMUST00000074761.4	-680	Gm10134	predicted gene 10134	1	412	Promoter (<=1kb)	-0.387694	0.0951662	0.268067	non-significant	-0.296863	0.354134	0.753275	non-significant	No changes
chr2	28506969	28507494	+	ENSMUSG00000063611.5	ENSMUST00000238539.1	871	Gm10134	predicted gene 10134	1	525	Promoter (<=1kb)	-0.209499	0.303701	0.497729	non-significant	-0.296863	0.354134	0.753275	non-significant	No changes
chr2	28513274	28513374	+	ENSMUSG00000026821.16	ENSMUST00000028170.14	0	Ralgds	ral guanine nucleotide dissociation stimulator	1	100	Promoter (<=1kb)	-0.0738883	0.699272	0.814348	non-significant	0.168663	0.208723	0.613958	non-significant	No changes
chr2	28550333	28552411	+	ENSMUSG00000026821.16	ENSMUST00000140704.1	1276	Ralgds	ral guanine nucleotide dissociation stimulator	1	2078	Promoter (1-2kb)	-0.343612	0.0986784	0.27354	non-significant	0.168663	0.208723	0.613958	non-significant	No changes
chr2	28686834	28687384	+	ENSMUSG00000026809.15	ENSMUST00000102877.7	12267	Spaca9	sperm acrosome associated 9	1	550	3' UTR	-0.649998	0.00886286	0.0773435	down-regulated	-0.249146	0.659177	0.91403	non-significant	m6A changes
chr2	28690434	28690909	+	ENSMUSG00000026809.15	ENSMUST00000102877.7	8742	Spaca9	sperm acrosome associated 9	1	475	3' UTR	0.00913168	0.959239	0.976356	non-significant	-0.249146	0.659177	0.91403	non-significant	No changes
chr2	28904787	28905212	+	ENSMUSG00000026805.14	ENSMUST00000124059.1	7283	Barhl1	BarH like homeobox 1	1	425	3' UTR	-0.436018	0.0514514	0.192506	non-significant	0.443166	0.415639	0.794019	non-significant	No changes
chr2	29065201	29065876	+	ENSMUSG00000026803.17	ENSMUST00000142786.7	4936	Ttf1	transcription termination factor, RNA polymerase I	1	675	Exon (ENSMUST00000100237.3/ENSMUSG00000026803.17, exon 2 of 12)	-0.99152	0.00169901	0.0310939	down-regulated	-0.0925069	0.617297	0.89872	non-significant	m6A changes
chr2	29145030	29147305	+	ENSMUSG00000043535.13	ENSMUST00000135992.1	-9911	Setx	senataxin	1	2275	Exon (ENSMUST00000061578.8/ENSMUSG00000043535.13, exon 10 of 26)	-0.403624	0.0825086	0.249324	non-significant	-0.0334166	0.78408	0.960545	non-significant	No changes
chr2	29147330	29148230	+	ENSMUSG00000043535.13	ENSMUST00000135992.1	-8986	Setx	senataxin	1	900	Exon (ENSMUST00000061578.8/ENSMUSG00000043535.13, exon 10 of 26)	-0.351987	0.12031	0.304405	non-significant	-0.0334166	0.78408	0.960545	non-significant	No changes
chr2	29148255	29148330	+	ENSMUSG00000043535.13	ENSMUST00000135992.1	-8886	Setx	senataxin	1	75	Exon (ENSMUST00000061578.8/ENSMUSG00000043535.13, exon 10 of 26)	-0.0084327	0.961824	0.977718	non-significant	-0.0334166	0.78408	0.960545	non-significant	No changes
chr2	29177594	29179466	+	ENSMUSG00000043535.13	ENSMUST00000145422.1	13137	Setx	senataxin	1	1872	Exon (ENSMUST00000061578.8/ENSMUSG00000043535.13, exon 25 of 26)	-0.125294	0.496693	0.662753	non-significant	-0.0334166	0.78408	0.960545	non-significant	No changes
chr2	29179516	29180416	+	ENSMUSG00000043535.13	ENSMUST00000145422.1	15059	Setx	senataxin	1	900	3' UTR	-0.28155	0.186607	0.381826	non-significant	-0.0334166	0.78408	0.960545	non-significant	No changes
chr2	29796536	29797136	+	ENSMUSG00000026798.10	ENSMUST00000138233.1	972	Coq4	coenzyme Q4	1	600	Promoter (<=1kb)	0.0637913	0.717063	0.826204	non-significant	-0.609426	0.0333167	0.247263	non-significant	No changes
chr2	29983183	29983621	+	ENSMUSG00000057738.14	ENSMUST00000238871.1	3107	Sptan1	spectrin alpha, non-erythrocytic 1	1	438	Exon (ENSMUST00000113719.8/ENSMUSG00000057738.14, exon 4 of 57)	0.0414168	0.824207	0.893903	non-significant	-0.0884132	0.450717	0.815729	non-significant	No changes
chr2	29986875	29987025	+	ENSMUSG00000057738.14	ENSMUST00000131827.2	-4931	Sptan1	spectrin alpha, non-erythrocytic 1	1	150	Exon (ENSMUST00000113719.8/ENSMUSG00000057738.14, exon 8 of 57)	0.188563	0.345705	0.534922	non-significant	-0.0884132	0.450717	0.815729	non-significant	No changes
chr2	29988275	29988425	+	ENSMUSG00000057738.14	ENSMUST00000131827.2	-3531	Sptan1	spectrin alpha, non-erythrocytic 1	1	150	Exon (ENSMUST00000113719.8/ENSMUSG00000057738.14, exon 9 of 57)	-0.108166	0.574931	0.726759	non-significant	-0.0884132	0.450717	0.815729	non-significant	No changes
chr2	29996762	30001155	+	ENSMUSG00000057738.14	ENSMUST00000149038.2	-729	Sptan1	spectrin alpha, non-erythrocytic 1	1	4393	Promoter (<=1kb)	-0.146648	0.425881	0.606283	non-significant	-0.0884132	0.450717	0.815729	non-significant	No changes
chr2	30067542	30069391	+	ENSMUSG00000054766.13	ENSMUST00000137291.1	350	Set	SET nuclear oncogene	1	1849	Promoter (<=1kb)	-0.281954	0.185587	0.380732	non-significant	0.121493	0.390946	0.779229	non-significant	No changes
chr2	30072232	30072432	+	ENSMUSG00000054766.13	ENSMUST00000147590.1	2063	Set	SET nuclear oncogene	1	200	3' UTR	-0.421478	0.0689812	0.226017	non-significant	0.121493	0.390946	0.779229	non-significant	No changes
chr2	30255431	30255656	+	ENSMUSG00000079484.12	ENSMUST00000154647.7	-10547	Phyhd1	phytanoyl-CoA dioxygenase domain containing 1	1	225	Exon (ENSMUST00000113654.7/ENSMUSG00000007476.18, exon 2 of 3)	-0.163718	0.395267	0.57872	non-significant	-1.24855	0.131567	0.496435	non-significant	No changes
chr2	30262046	30262271	+	ENSMUSG00000079484.12	ENSMUST00000154647.7	-3932	Phyhd1	phytanoyl-CoA dioxygenase domain containing 1	1	225	3' UTR	-0.448248	0.0683181	0.22464	non-significant	-1.24855	0.131567	0.496435	non-significant	No changes
chr2	30397743	30399521	+	ENSMUSG00000026856.14	ENSMUST00000152303.1	323	Dolpp1	dolichyl pyrophosphate phosphatase 1	1	1778	Promoter (<=1kb)	-0.274801	0.195939	0.393603	non-significant	-0.0292247	0.929858	0.999956	non-significant	No changes
chr2	30819815	30820481	+	ENSMUSG00000026857.9	ENSMUST00000143970.2	141	Ntmt1	N-terminal Xaa-Pro-Lys N-methyltransferase 1	1	666	Promoter (<=1kb)	0.275053	0.191364	0.387828	non-significant	0.357961	0.188489	0.585854	non-significant	No changes
chr2	30822460	30822960	+	ENSMUSG00000026857.9	ENSMUST00000143970.2	2786	Ntmt1	N-terminal Xaa-Pro-Lys N-methyltransferase 1	1	500	3' UTR	-0.237835	0.235027	0.435299	non-significant	0.357961	0.188489	0.585854	non-significant	No changes
chr2	30955933	30956452	+	ENSMUSG00000026848.14	ENSMUST00000195010.1	681	Tor1b	torsin family 1, member B	1	519	Promoter (<=1kb)	-0.0686913	0.717704	0.826737	non-significant	-0.152457	0.432162	0.803661	non-significant	No changes
chr2	30956863	30957588	+	ENSMUSG00000026848.14	ENSMUST00000195010.1	1611	Tor1b	torsin family 1, member B	1	725	Promoter (1-2kb)	0.0218561	0.903316	0.941968	non-significant	-0.152457	0.432162	0.803661	non-significant	No changes
chr2	31214584	31214684	+	ENSMUSG00000087430.1	ENSMUST00000146769.1	-3238	Gm13405	NA	1	100	3' UTR	-0.0558104	0.757976	0.852239	non-significant	0.353827	0.874145	0.984802	non-significant	No changes
chr2	31292861	31292961	+	ENSMUSG00000055632.18	ENSMUST00000113532.8	-21454	Hmcn2	hemicentin 2	1	100	3' UTR	-0.0327201	0.842962	NA	non-significant	-1.15704	0.12168	0.477433	non-significant	No changes
chr2	31689025	31689750	+	ENSMUSG00000026842.16	ENSMUST00000123471.1	0	Abl1	c-abl oncogene 1, non-receptor tyrosine kinase	1	725	Promoter (<=1kb)	-0.72683	0.00393243	0.0495638	down-regulated	-0.099509	0.521578	0.851985	non-significant	m6A changes
chr2	31801581	31801931	+	ENSMUSG00000026842.16	ENSMUST00000124726.1	4936	Abl1	c-abl oncogene 1, non-receptor tyrosine kinase	1	350	3' UTR	-0.0924008	0.625686	0.76186	non-significant	-0.099509	0.521578	0.851985	non-significant	No changes
chr2	32194460	32200903	+	ENSMUSG00000039262.16	ENSMUST00000123270.7	-5480	Prrc2b	proline-rich coiled-coil 2B	1	6443	Exon (ENSMUST00000036691.13/ENSMUSG00000039262.16, exon 8 of 30)	-0.246737	0.20498	0.404004	non-significant	-0.154729	0.212934	0.619887	non-significant	No changes
chr2	32213072	32214722	+	ENSMUSG00000039262.16	ENSMUST00000156313.7	875	Prrc2b	proline-rich coiled-coil 2B	1	1650	Promoter (<=1kb)	-0.187261	0.352795	0.541133	non-significant	-0.154729	0.212934	0.619887	non-significant	No changes
chr2	32214747	32214872	+	ENSMUSG00000039262.16	ENSMUST00000128936.1	-1206	Prrc2b	proline-rich coiled-coil 2B	1	125	Promoter (1-2kb)	-0.18936	0.347806	0.536524	non-significant	-0.154729	0.212934	0.619887	non-significant	No changes
chr2	32230875	32231175	+	ENSMUSG00000086216.1	ENSMUST00000128298.1	5207	Gm13610	predicted gene 13610	1	300	3' UTR	-0.137955	0.445809	0.621123	non-significant	0.180516	0.729754	0.943304	non-significant	No changes
chr2	32306056	32306421	+	ENSMUSG00000026825.17	ENSMUST00000145885.1	4214	Dnm1	dynamin 1	1	365	Exon (ENSMUST00000113377.7/ENSMUSG00000002546.17, exon 24 of 26)	0.144063	0.460387	0.633417	non-significant	-0.183571	0.195417	0.595675	non-significant	No changes
chr2	32371883	32371983	+	ENSMUSG00000039205.16	ENSMUST00000145957.1	49	Ciz1	CDKN1A interacting zinc finger protein 1	1	100	Promoter (<=1kb)	-0.288136	0.180089	0.375218	non-significant	-0.220267	0.189243	0.587113	non-significant	No changes
chr2	32404789	32404864	+	ENSMUSG00000083004.1	ENSMUST00000120953.1	-1191	Gm13413	60S ribosomal protein L15-like	1	75	Promoter (1-2kb)	-0.0860233	0.444091	NA	non-significant	-	-	-	non-significant	No changes
chr2	32597141	32597566	+	ENSMUSG00000026811.18	ENSMUST00000131229.7	-2143	St6galnac6	ST6 (alpha-N-acetyl-neuraminyl-2,3-beta-galactosyl-1,3)-N-acetylgalactosaminide alpha-2,6-sialyltransferase 6	1	425	3' UTR	-0.293109	0.141178	NA	non-significant	-0.0914592	0.686598	0.924503	non-significant	No changes
chr2	32621757	32628467	+	ENSMUSG00000026817.14	ENSMUST00000113278.8	0	Ak1	adenylate kinase 1	1	6710	Promoter (<=1kb)	-0.0652723	0.720206	0.828022	non-significant	-0.118131	0.366385	0.761946	non-significant	No changes
chr2	32846410	32847931	+	ENSMUSG00000026797.16	ENSMUST00000050000.15	0	Stxbp1	syntaxin binding protein 1	1	1521	Promoter (<=1kb)	0.0517278	0.767859	0.858843	non-significant	-0.0196613	0.878217	0.986466	non-significant	No changes
chr2	33216093	33216193	+	ENSMUSG00000004105.8	ENSMUST00000139148.1	0	Angptl2	angiopoietin-like 2	1	100	Promoter (<=1kb)	-0.0520398	0.755108	NA	non-significant	0.231831	0.531455	0.857441	non-significant	No changes
chr2	34623591	34623891	+	ENSMUSG00000038696.14	ENSMUST00000129633.1	4010	Mapkap1	mitogen-activated protein kinase associated protein 1	1	300	3' UTR	-0.271206	0.161441	0.353961	non-significant	-0.280877	0.0345521	0.253031	non-significant	No changes
chr2	34775151	34776493	+	ENSMUSG00000026864.13	ENSMUST00000129333.1	305	Hspa5	heat shock protein 5	1	1342	Promoter (<=1kb)	-1.02743	0.00118886	0.0272073	down-regulated	0.345403	0.00295462	0.0494344	non-significant	m6A changes
chr2	34839120	34839345	+	ENSMUSG00000107167.3	ENSMUST00000201786.3	6114	Gm34653	predicted gene, 34653	1	225	3' UTR	0.0272207	0.800089	NA	non-significant	1.52158	0.0796098	0.389911	non-significant	No changes
chr2	35119971	35129668	+	ENSMUSG00000057110.15	ENSMUST00000123884.7	0	Cntrl	centriolin	1	9697	Promoter (<=1kb)	-0.711901	0.0029358	0.0424499	down-regulated	-0.210139	0.0829849	0.396069	non-significant	m6A changes
chr2	35160575	35162784	+	ENSMUSG00000057110.15	ENSMUST00000130457.3	0	Cntrl	centriolin	1	2209	Promoter (<=1kb)	0.178606	0.37116	0.556944	non-significant	-0.210139	0.0829849	0.396069	non-significant	No changes
chr2	35708263	35710225	+	ENSMUSG00000026883.17	ENSMUST00000156669.1	-102	Dab2ip	disabled 2 interacting protein	1	1962	Promoter (<=1kb)	-0.355382	0.0664289	0.22065	non-significant	-0.114691	0.443133	0.810162	non-significant	No changes
chr2	36913824	36914424	+	ENSMUSG00000081591.1	ENSMUST00000121665.1	4730	Gm13440	basic transcription factor 3 pseudogene	1	600	3' UTR	0.105676	0.230719	NA	non-significant	-	-	-	non-significant	No changes
chr2	37146761	37147361	+	ENSMUSG00000078198.2	ENSMUST00000104995.2	7387	Olfr364-ps1	olfactory receptor 364, pseudogene 1	1	600	3' UTR	-0.0551474	0.704357	0.817751	non-significant	-0.298958	0.380521	0.77264	non-significant	No changes
chr2	37147386	37147486	+	ENSMUSG00000078198.2	ENSMUST00000104995.2	8012	Olfr364-ps1	olfactory receptor 364, pseudogene 1	1	100	3' UTR	-0.123309	0.358767	NA	non-significant	-0.298958	0.380521	0.77264	non-significant	No changes
chr2	37147586	37147711	+	ENSMUSG00000078198.2	ENSMUST00000104995.2	8212	Olfr364-ps1	olfactory receptor 364, pseudogene 1	1	125	3' UTR	0.0661327	0.492436	NA	non-significant	-0.298958	0.380521	0.77264	non-significant	No changes
chr2	37200956	37201031	+	ENSMUSG00000059429.3	ENSMUST00000074168.1	-212	Olfr365	olfactory receptor 365	1	75	Promoter (<=1kb)	-0.0856563	0.56143	NA	non-significant	1.10675	0.0196227	0.179097	non-significant	No changes
chr2	37563624	37564805	+	ENSMUSG00000026915.16	ENSMUST00000204569.1	21713	Strbp	spermatid perinuclear RNA binding protein	1	1181	Exon (ENSMUST00000061179.11/ENSMUSG00000035437.15, exon 25 of 26)	-0.180288	0.368912	0.55496	non-significant	-0.145648	0.258367	0.665721	non-significant	No changes
chr2	37564955	37565055	+	ENSMUSG00000026915.16	ENSMUST00000204569.1	21463	Strbp	spermatid perinuclear RNA binding protein	1	100	3' UTR	-0.0115768	0.950909	0.971519	non-significant	-0.145648	0.258367	0.665721	non-significant	No changes
chr2	38369090	38369215	+	ENSMUSG00000087539.1	ENSMUST00000137134.1	-5111	Gm13584	predicted gene 13584	1	125	3' UTR	-0.27162	0.163751	0.356402	non-significant	-0.205974	0.862968	0.981762	non-significant	No changes
chr2	38369340	38369715	+	ENSMUSG00000087539.1	ENSMUST00000137134.1	-5361	Gm13584	predicted gene 13584	1	375	3' UTR	-0.336667	0.118205	0.301769	non-significant	-0.205974	0.862968	0.981762	non-significant	No changes
chr2	38679505	38680317	+	ENSMUSG00000083722.2	ENSMUST00000152645.1	6969	Adgrd2-ps	adhesion G protein-coupled receptor D2, pseudogene	1	812	Exon (ENSMUST00000239173.1/ENSMUSG00000083722.2, exon 12 of 21)	-0.036093	0.739683	NA	non-significant	-1.66512	0.31338	0.717101	non-significant	No changes
chr2	38959949	38960249	+	ENSMUSG00000084184.1	ENSMUST00000122466.1	-13698	Gm13474	golgi autoantigen, golgin subfamily a,2 pseudogene	1	300	Exon (ENSMUST00000057279.5/ENSMUSG00000046618.7, exon 8 of 8)	-0.166258	0.353074	0.541455	non-significant	-	-	-	non-significant	No changes
chr2	48898498	48900208	+	ENSMUSG00000052155.5	ENSMUST00000156681.1	8110	Acvr2a	activin receptor IIA	1	1710	3' UTR	-1.37566	8.22e-06	0.00214877	down-regulated	0.0728486	0.623057	0.90164	non-significant	m6A changes
chr2	49245552	49250159	+	ENSMUSG00000036792.12	ENSMUST00000047413.9	0	Mbd5	methyl-CpG binding domain protein 5	1	4607	Promoter (<=1kb)	-0.309189	0.082223	0.249111	non-significant	-0.34478	0.00874054	0.105739	non-significant	No changes
chr2	49257338	49257888	+	ENSMUSG00000036792.12	ENSMUST00000122841.7	778	Mbd5	methyl-CpG binding domain protein 5	1	550	Promoter (<=1kb)	-0.237616	0.234282	0.434527	non-significant	-0.34478	0.00874054	0.105739	non-significant	No changes
chr2	49258888	49259313	+	ENSMUSG00000036792.12	ENSMUST00000122841.7	2328	Mbd5	methyl-CpG binding domain protein 5	1	425	3' UTR	-0.367235	0.107284	NA	non-significant	-0.34478	0.00874054	0.105739	non-significant	No changes
chr2	49278981	49279781	+	ENSMUSG00000036792.12	ENSMUST00000196045.1	0	Mbd5	methyl-CpG binding domain protein 5	1	800	Promoter (<=1kb)	-0.599543	0.01962	0.118366	down-regulated	-0.34478	0.00874054	0.105739	non-significant	m6A changes
chr2	49316432	49316807	+	ENSMUSG00000081272.1	ENSMUST00000119733.1	8278	Ap2m1-ps	NA	1	375	3' UTR	-1.07902	0.00169776	0.0310939	down-regulated	-0.314451	0.481565	0.833534	non-significant	m6A changes
chr2	49536600	49536825	+	ENSMUSG00000069495.12	ENSMUST00000152485.1	7726	Epc2	enhancer of polycomb homolog 2	1	225	Exon (ENSMUST00000092123.10/ENSMUSG00000069495.12, exon 9 of 14)	-0.2412	0.232633	0.433137	non-significant	0.0252512	0.870092	0.983906	non-significant	No changes
chr2	49548465	49550251	+	ENSMUSG00000069495.12	ENSMUST00000152485.1	19591	Epc2	enhancer of polycomb homolog 2	1	1786	3' UTR	-1.32401	3.35e-05	0.00400749	down-regulated	0.0252512	0.870092	0.983906	non-significant	m6A changes
chr2	49771386	49771936	+	ENSMUSG00000026765.12	ENSMUST00000028103.12	-15752	Lypd6b	LY6/PLAUR domain containing 6B	1	550	3' UTR	-0.277944	0.178835	0.374095	non-significant	-0.417252	0.39719	0.782905	non-significant	No changes
chr2	52105625	52106938	+	ENSMUSG00000036202.16	ENSMUST00000125322.7	-4046	Rif1	replication timing regulatory factor 1	1	1313	Exon (ENSMUST00000112693.9/ENSMUSG00000036202.16, exon 24 of 36)	-0.00541159	0.972607	0.984227	non-significant	-0.0647288	0.601684	0.890819	non-significant	No changes
chr2	52106988	52112815	+	ENSMUSG00000036202.16	ENSMUST00000125322.7	0	Rif1	replication timing regulatory factor 1	1	5827	Promoter (<=1kb)	-0.935331	0.00025938	0.0131032	down-regulated	-0.0647288	0.601684	0.890819	non-significant	m6A changes
chr2	52857959	52858084	+	ENSMUSG00000036053.17	ENSMUST00000050719.12	92	Fmnl2	formin-like 2	1	125	Promoter (<=1kb)	-0.113971	0.55402	0.710226	non-significant	-0.010097	0.931579	1	non-significant	No changes
chr2	57998508	57998583	+	ENSMUSG00000026828.11	ENSMUST00000166729.1	625	Galnt5	polypeptide N-acetylgalactosaminyltransferase 5	1	75	Promoter (<=1kb)	-0.292237	0.174188	0.368711	non-significant	-0.181953	0.438303	0.806832	non-significant	No changes
chr2	57998808	57999558	+	ENSMUSG00000026828.11	ENSMUST00000166729.1	925	Galnt5	polypeptide N-acetylgalactosaminyltransferase 5	1	750	Promoter (<=1kb)	-0.182919	0.360969	0.548734	non-significant	-0.181953	0.438303	0.806832	non-significant	No changes
chr2	58039078	58039303	+	ENSMUSG00000026830.9	ENSMUST00000090940.5	13561	Ermn	ermin, ERM-like protein	1	225	3' UTR	0.0548108	0.73572	0.837952	non-significant	0.435574	0.0342243	0.251297	non-significant	No changes
chr2	58039328	58045723	+	ENSMUSG00000026830.9	ENSMUST00000090940.5	7141	Ermn	ermin, ERM-like protein	1	6395	3' UTR	-0.318817	0.133941	0.322327	non-significant	0.435574	0.0342243	0.251297	non-significant	No changes
chr2	58632855	58633380	+	ENSMUSG00000026839.17	ENSMUST00000230667.1	0	Upp2	uridine phosphorylase 2	1	525	Promoter (<=1kb)	-0.325582	0.14341	0.333214	non-significant	-0.0950195	0.791406	0.963028	non-significant	No changes
chr2	58633980	58634830	+	ENSMUSG00000026839.17	ENSMUST00000230667.1	900	Upp2	uridine phosphorylase 2	1	850	Promoter (<=1kb)	-0.478245	0.0507597	0.191562	non-significant	-0.0950195	0.791406	0.963028	non-significant	No changes
chr2	59352334	59354826	+	ENSMUSG00000026991.20	ENSMUST00000124127.1	10138	Pkp4	plakophilin 4	1	2492	3' UTR	-0.037645	0.843372	0.906974	non-significant	0.0498953	0.705272	0.933604	non-significant	No changes
chr2	59843604	59844279	+	ENSMUSG00000035168.16	ENSMUST00000147650.1	1865	Tanc1	tetratricopeptide repeat, ankyrin repeat and coiled-coil containing 1	1	675	Promoter (1-2kb)	-0.351275	0.119093	0.302897	non-significant	-0.0188278	0.888327	0.989488	non-significant	No changes
chr2	59844379	59844454	+	ENSMUSG00000035168.16	ENSMUST00000147650.1	2640	Tanc1	tetratricopeptide repeat, ankyrin repeat and coiled-coil containing 1	1	75	3' UTR	-0.115196	0.495299	0.661717	non-significant	-0.0188278	0.888327	0.989488	non-significant	No changes
chr2	59845029	59845579	+	ENSMUSG00000035168.16	ENSMUST00000147650.1	3290	Tanc1	tetratricopeptide repeat, ankyrin repeat and coiled-coil containing 1	1	550	3' UTR	0.0141329	0.93922	0.964506	non-significant	-0.0188278	0.888327	0.989488	non-significant	No changes
chr2	60234497	60234622	+	ENSMUSG00000026977.17	ENSMUST00000142485.1	-2132	2023-03-07	membrane-associated ring finger (C3HC4) 7	1	125	Exon (ENSMUST00000102748.10/ENSMUSG00000026977.17, exon 5 of 10)	0.060954	0.739848	0.840418	non-significant	-0.0513362	0.683578	0.92333	non-significant	No changes
chr2	61578634	61594018	+	ENSMUSG00000064289.15	ENSMUST00000112495.7	0	Tank	TRAF family member-associated Nf-kappa B activator	1	15384	Promoter (<=1kb)	-0.760925	0.00366835	0.048508	down-regulated	-0.014438	0.952601	1	non-significant	m6A changes
chr2	61613842	61613942	+	ENSMUSG00000064289.15	ENSMUST00000143515.1	-13779	Tank	TRAF family member-associated Nf-kappa B activator	1	100	Exon (ENSMUST00000139533.1/ENSMUSG00000064289.15, exon 2 of 2)	-0.296142	0.150392	0.342262	non-significant	-0.014438	0.952601	1	non-significant	No changes
chr2	61649771	61650346	+	ENSMUSG00000064289.15	ENSMUST00000154693.1	5941	Tank	TRAF family member-associated Nf-kappa B activator	1	575	3' UTR	-0.590504	0.0322471	0.152188	down-regulated	-0.014438	0.952601	1	non-significant	m6A changes
chr2	61785547	61800006	+	ENSMUSG00000087794.1	ENSMUST00000157169.1	0	Gm25966	NA	1	14459	Promoter (<=1kb)	-0.0260559	0.871536	0.922634	non-significant	-	-	-	non-significant	No changes
chr2	65715884	65717830	+	ENSMUSG00000075318.13	ENSMUST00000202508.3	0	Scn2a	sodium channel, voltage-gated, type II, alpha	1	1946	Promoter (<=1kb)	-0.873238	0.00369837	0.0485978	down-regulated	-0.578262	0.0203658	0.182904	non-significant	m6A changes
chr2	65763955	65765280	+	ENSMUSG00000118566.1	ENSMUST00000238931.1	-1759	BX284648.1	NA	1	1325	Promoter (1-2kb)	-0.730483	0.0180488	0.113474	down-regulated	-	-	-	non-significant	m6A changes
chr2	66019626	66022285	+	ENSMUSG00000085160.1	ENSMUST00000155350.1	-65557	Gm13617	NA	1	2659	3' UTR	-0.355197	0.110124	0.290533	non-significant	-	-	-	non-significant	No changes
chr2	66022335	66022885	+	ENSMUSG00000085160.1	ENSMUST00000155350.1	-68266	Gm13617	NA	1	550	3' UTR	-0.178691	0.341017	0.530723	non-significant	-	-	-	non-significant	No changes
chr2	66023010	66023160	+	ENSMUSG00000085160.1	ENSMUST00000155350.1	-68941	Gm13617	NA	1	150	3' UTR	-0.0446619	0.764097	NA	non-significant	-	-	-	non-significant	No changes
chr2	69746096	69749590	+	ENSMUSG00000042133.16	ENSMUST00000143954.1	4428	Ppig	peptidyl-prolyl isomerase G (cyclophilin G)	1	3494	Exon (ENSMUST00000090858.9/ENSMUSG00000042133.16, exon 12 of 14)	-1.25405	0.000834348	0.0221827	down-regulated	-0.144111	0.397067	0.782905	non-significant	m6A changes
chr2	69750240	69750540	+	ENSMUSG00000042133.16	ENSMUST00000143954.1	8572	Ppig	peptidyl-prolyl isomerase G (cyclophilin G)	1	300	3' UTR	-1.54723	2.04e-05	0.00324217	down-regulated	-0.144111	0.397067	0.782905	non-significant	m6A changes
chr2	69792351	69796285	+	ENSMUSG00000027088.10	ENSMUST00000180290.1	1380	Phospho2	phosphatase, orphan 2	1	3934	Promoter (1-2kb)	-0.0707335	0.690485	0.807748	non-significant	-0.289357	0.291446	0.696079	non-significant	No changes
chr2	69796735	69797035	+	ENSMUSG00000081857.1	ENSMUST00000120263.1	2577	Gm13624	predicted gene 13624	1	300	3' UTR	-0.0551515	0.753476	0.849133	non-significant	-	-	-	non-significant	No changes
chr2	69821968	69822043	+	ENSMUSG00000042155.3	ENSMUST00000135759.1	25	Klhl23	kelch-like 23	1	75	Promoter (<=1kb)	-0.0103012	0.924849	NA	non-significant	0.235417	0.378613	0.771299	non-significant	No changes
chr2	69824647	69824947	+	ENSMUSG00000042155.3	ENSMUST00000152898.1	294	Klhl23	kelch-like 23	1	300	Promoter (<=1kb)	-0.401293	0.0875032	0.257495	non-significant	0.235417	0.378613	0.771299	non-significant	No changes
chr2	69866563	69870576	+	ENSMUSG00000068882.13	ENSMUST00000132603.1	0	Ssb	Sjogren syndrome antigen B	1	4013	Promoter (<=1kb)	-0.183324	0.353273	0.541628	non-significant	-0.00660421	0.963631	1	non-significant	No changes
chr2	69870823	69871161	+	ENSMUSG00000089902.1	ENSMUST00000149283.1	1041	Gm13625	NA	1	338	Promoter (1-2kb)	-0.0719337	0.706413	0.819598	non-significant	-	-	-	non-significant	No changes
chr2	69871186	69871336	+	ENSMUSG00000089902.1	ENSMUST00000149283.1	866	Gm13625	NA	1	150	Promoter (<=1kb)	-0.0347396	0.854124	0.912049	non-significant	-	-	-	non-significant	No changes
chr2	69885877	69888013	+	ENSMUSG00000085735.1	ENSMUST00000129114.1	150	Mettl5os	methyltransferase like 5, opposite strand	1	2136	Promoter (<=1kb)	-0.0094677	0.943191	0.966765	non-significant	-0.30202	0.748545	0.950479	non-significant	No changes
chr2	69888038	69888138	+	ENSMUSG00000085735.1	ENSMUST00000129114.1	2311	Mettl5os	methyltransferase like 5, opposite strand	1	100	Exon (ENSMUST00000129114.1/ENSMUSG00000085735.1, exon 2 of 2)	0.0355677	0.680077	0.800289	non-significant	-0.30202	0.748545	0.950479	non-significant	No changes
chr2	69973262	69973337	+	ENSMUSG00000044308.17	ENSMUST00000152610.1	-15449	Ubr3	ubiquitin protein ligase E3 component n-recognin 3	1	75	Exon (ENSMUST00000055758.15/ENSMUSG00000044308.17, exon 23 of 39)	-0.292987	0.17413	0.368708	non-significant	-0.0235422	0.835688	0.975041	non-significant	No changes
chr2	69973387	69979332	+	ENSMUSG00000044308.17	ENSMUST00000152610.1	-9454	Ubr3	ubiquitin protein ligase E3 component n-recognin 3	1	5945	Exon (ENSMUST00000055758.15/ENSMUSG00000044308.17, exon 23 of 39)	-0.220521	0.269981	0.469186	non-significant	-0.0235422	0.835688	0.975041	non-significant	No changes
chr2	70020278	70020378	+	ENSMUSG00000044308.17	ENSMUST00000123890.1	-134	Ubr3	ubiquitin protein ligase E3 component n-recognin 3	1	100	Promoter (<=1kb)	-0.367301	0.0913401	0.262177	non-significant	-0.0235422	0.835688	0.975041	non-significant	No changes
chr2	70020453	70020653	+	ENSMUSG00000044308.17	ENSMUST00000123890.1	0	Ubr3	ubiquitin protein ligase E3 component n-recognin 3	1	200	Promoter (<=1kb)	-0.294428	0.166912	0.36039	non-significant	-0.0235422	0.835688	0.975041	non-significant	No changes
chr2	70534270	70536166	+	ENSMUSG00000104076.1	ENSMUST00000191917.1	-10504	Gm37026	NA	1	1896	Exon (ENSMUST00000100041.8/ENSMUSG00000075302.10, exon 10 of 13)	0.0636769	0.739542	0.840418	non-significant	-	-	-	non-significant	No changes
chr2	70536191	70536291	+	ENSMUSG00000104076.1	ENSMUST00000191917.1	-12425	Gm37026	NA	1	100	Exon (ENSMUST00000100041.8/ENSMUSG00000075302.10, exon 11 of 13)	0.056687	0.755593	0.850474	non-significant	-	-	-	non-significant	No changes
chr2	71142612	71142926	+	ENSMUSG00000027015.4	ENSMUST00000028403.2	24690	Cybrd1	cytochrome b reductase 1	1	314	3' UTR	-0.0255909	0.859757	NA	non-significant	1.78605	2.9e-12	3.89e-10	up-regulated	Gene changes
chr2	71820280	71820430	+	ENSMUSG00000027111.16	ENSMUST00000155249.1	-6332	Itga6	integrin alpha 6	1	150	Exon (ENSMUST00000152009.1/ENSMUSG00000027111.16, exon 4 of 4)	-0.035468	0.851538	0.910373	non-significant	0.502875	0.00134138	0.0271313	non-significant	No changes
chr2	71856674	71856899	+	ENSMUSG00000027111.16	ENSMUST00000139760.1	7238	Itga6	integrin alpha 6	1	225	3' UTR	-0.203096	0.257888	0.457224	non-significant	0.502875	0.00134138	0.0271313	non-significant	No changes
chr2	71856974	71857049	+	ENSMUSG00000027111.16	ENSMUST00000139760.1	7538	Itga6	integrin alpha 6	1	75	Exon (ENSMUST00000126787.1/ENSMUSG00000027111.16, exon 3 of 3)	-0.17553	0.333772	0.525472	non-significant	0.502875	0.00134138	0.0271313	non-significant	No changes
chr2	71900279	71901179	+	ENSMUSG00000006494.11	ENSMUST00000129427.1	12862	Pdk1	pyruvate dehydrogenase kinase, isoenzyme 1	1	900	3' UTR	-0.684078	0.00474268	0.0545516	down-regulated	-0.123747	0.512136	0.848197	non-significant	m6A changes
chr2	72441585	72442085	+	ENSMUSG00000055612.15	ENSMUST00000102691.10	-34074	Cdca7	cell division cycle associated 7	1	500	3' UTR	-0.174854	0.327455	NA	non-significant	-0.145687	0.878328	0.986542	non-significant	No changes
chr2	72988535	72988677	+	ENSMUSG00000063714.15	ENSMUST00000137941.1	1295	Sp3os	trans-acting transcription factor 3, opposite strand	1	142	Promoter (1-2kb)	0.00417247	0.983472	NA	non-significant	-0.123295	0.811792	0.968351	non-significant	No changes
chr2	73319437	73319837	+	ENSMUSG00000008226.14	ENSMUST00000123621.1	38	Scrn3	secernin 3	1	400	Promoter (<=1kb)	-1.02586	0.00248207	0.0381709	down-regulated	-0.173003	0.432906	0.803677	non-significant	m6A changes
chr2	73584849	73585024	+	ENSMUSG00000086382.1	ENSMUST00000125413.1	0	Chrna1os	cholinergic receptor, nicotinic, alpha polypeptide 1 (muscle), opposite strand	1	175	Promoter (<=1kb)	-0.203976	0.223612	NA	non-significant	-0.376389	0.654568	0.912314	non-significant	No changes
chr2	75661926	75662051	+	ENSMUSG00000059005.13	ENSMUST00000141974.1	-438	Hnrnpa3	heterogeneous nuclear ribonucleoprotein A3	1	125	Promoter (<=1kb)	-0.205964	0.302716	0.497075	non-significant	0.216156	0.113882	0.464959	non-significant	No changes
chr2	75662101	75662506	+	ENSMUSG00000059005.13	ENSMUST00000141974.1	0	Hnrnpa3	heterogeneous nuclear ribonucleoprotein A3	1	405	Promoter (<=1kb)	-0.248649	0.216421	0.416992	non-significant	0.216156	0.113882	0.464959	non-significant	No changes
chr2	75662665	75662853	+	ENSMUSG00000059005.13	ENSMUST00000141974.1	177	Hnrnpa3	heterogeneous nuclear ribonucleoprotein A3	1	188	Promoter (<=1kb)	-0.244929	0.171651	0.365933	non-significant	0.216156	0.113882	0.464959	non-significant	No changes
chr2	75662878	75663573	+	ENSMUSG00000059005.13	ENSMUST00000141974.1	390	Hnrnpa3	heterogeneous nuclear ribonucleoprotein A3	1	695	Promoter (<=1kb)	-0.164029	0.404595	0.586696	non-significant	0.216156	0.113882	0.464959	non-significant	No changes
chr2	76595394	76596509	+	ENSMUSG00000042359.18	ENSMUST00000124601.1	27275	Osbpl6	oxysterol binding protein-like 6	1	1115	3' UTR	-0.733817	0.0126798	0.0949778	down-regulated	-0.295217	0.0240201	0.201535	non-significant	m6A changes
chr2	79331220	79331595	+	ENSMUSG00000075256.9	ENSMUST00000147402.1	2087	Cerkl	ceramide kinase-like	1	375	3' UTR	0.245082	0.227297	0.427959	non-significant	-0.201472	0.228926	0.635671	non-significant	No changes
chr2	79643487	79644804	+	ENSMUSG00000027007.16	ENSMUST00000133266.1	4306	Itprid2	ITPR interacting domain containing 2	1	1317	Exon (ENSMUST00000111785.8/ENSMUSG00000027007.16, exon 7 of 18)	-0.363149	0.106354	0.284813	non-significant	-0.103784	0.460172	0.82192	non-significant	No changes
chr2	79657380	79657980	+	ENSMUSG00000027007.16	ENSMUST00000133266.1	18199	Itprid2	ITPR interacting domain containing 2	1	600	Exon (ENSMUST00000111785.8/ENSMUSG00000027007.16, exon 11 of 18)	0.0229849	0.887829	0.932566	non-significant	-0.103784	0.460172	0.82192	non-significant	No changes
chr2	80315690	80319193	+	ENSMUSG00000027006.13	ENSMUST00000028392.7	225	Dnajc10	DnaJ heat shock protein family (Hsp40) member C10	1	3503	Promoter (<=1kb)	-0.122205	0.494672	0.661513	non-significant	0.140704	0.35635	0.754856	non-significant	No changes
chr2	83644434	83653539	+	ENSMUSG00000027091.14	ENSMUST00000081591.6	0	Zc3h15	zinc finger CCCH-type containing 15	1	9105	Promoter (<=1kb)	-0.311729	0.156066	0.347588	non-significant	0.324181	0.112616	0.462273	non-significant	No changes
chr2	83656856	83656931	+	ENSMUSG00000027091.14	ENSMUST00000140086.7	-182	Zc3h15	zinc finger CCCH-type containing 15	1	75	Promoter (<=1kb)	-0.284214	0.167739	0.361553	non-significant	0.324181	0.112616	0.462273	non-significant	No changes
chr2	83657031	83658137	+	ENSMUSG00000027091.14	ENSMUST00000140086.7	0	Zc3h15	zinc finger CCCH-type containing 15	1	1106	Promoter (<=1kb)	-0.262941	0.2139	0.414233	non-significant	0.324181	0.112616	0.462273	non-significant	No changes
chr2	83658162	83664333	+	ENSMUSG00000027091.14	ENSMUST00000134789.1	0	Zc3h15	zinc finger CCCH-type containing 15	1	6171	Promoter (<=1kb)	-0.291528	0.164671	0.357642	non-significant	0.324181	0.112616	0.462273	non-significant	No changes
chr2	83878237	83880717	+	ENSMUSG00000048388.3	ENSMUST00000148184.1	20150	Fam171b	family with sequence similarity 171, member B	1	2480	3' UTR	-1.25642	0.000562456	0.0185441	down-regulated	-0.1118	0.423737	0.798765	non-significant	m6A changes
chr2	83880817	83881492	+	ENSMUSG00000048388.3	ENSMUST00000148184.1	22730	Fam171b	family with sequence similarity 171, member B	1	675	3' UTR	0.0189473	0.91299	0.947799	non-significant	-0.1118	0.423737	0.798765	non-significant	No changes
chr2	84686956	84687031	+	ENSMUSG00000027080.6	ENSMUST00000141595.1	1324	Med19	mediator complex subunit 19	1	75	Promoter (1-2kb)	-0.189758	0.325562	0.517804	non-significant	-0.272058	0.25165	0.659811	non-significant	No changes
chr2	84734057	84735539	+	ENSMUSG00000034059.14	ENSMUST00000090729.8	0	Ypel4	yippee like 4	1	1482	Promoter (<=1kb)	-0.264448	0.216668	0.417182	non-significant	0.201589	0.157022	0.539459	non-significant	No changes
chr2	85044409	85045361	+	ENSMUSG00000027067.16	ENSMUST00000145097.1	0	Ssrp1	structure specific recognition protein 1	1	952	Promoter (<=1kb)	-0.00160372	0.993068	0.995925	non-significant	-0.112296	0.381185	0.772998	non-significant	No changes
chr2	85051964	85052114	+	ENSMUSG00000033955.13	ENSMUST00000148682.1	1072	Tnks1bp1	tankyrase 1 binding protein 1	1	150	Promoter (1-2kb)	-0.338759	0.128739	0.315652	non-significant	-7.72e-05	1	1	non-significant	No changes
chr2	85062332	85063507	+	ENSMUSG00000033955.13	ENSMUST00000238769.1	1369	Tnks1bp1	tankyrase 1 binding protein 1	1	1175	Promoter (1-2kb)	-0.591225	0.0142407	0.100537	down-regulated	-7.72e-05	1	1	non-significant	m6A changes
chr2	85715543	85721864	+	ENSMUSG00000043226.5	ENSMUST00000055517.2	0	Olfr1009	olfactory receptor 1009	1	6321	Promoter (<=1kb)	-0.422968	0.0692331	0.226547	non-significant	0.206247	0.538274	0.860749	non-significant	No changes
chr2	85721889	85722014	+	ENSMUSG00000043226.5	ENSMUST00000055517.2	483	Olfr1009	olfactory receptor 1009	1	125	Promoter (<=1kb)	-1.00407	0.0108818	0.0865373	down-regulated	0.206247	0.538274	0.860749	non-significant	m6A changes
chr2	85847029	85847129	+	ENSMUSG00000046975.7	ENSMUST00000215347.2	0	Olfr1020	olfactory receptor 1020	1	100	Promoter (<=1kb)	-0.559655	0.0381327	0.165244	down-regulated	-0.323586	0.286053	0.691516	non-significant	m6A changes
chr2	85847229	85849445	+	ENSMUSG00000046975.7	ENSMUST00000055840.6	0	Olfr1020	olfactory receptor 1020	1	2216	Promoter (<=1kb)	-1.14645	0.00211556	0.0351167	down-regulated	-0.323586	0.286053	0.691516	non-significant	m6A changes
chr2	85888323	85888898	+	ENSMUSG00000050128.5	ENSMUST00000056408.1	1522	Olfr1023	olfactory receptor 1023	1	575	Promoter (1-2kb)	-0.139799	0.36568	0.552482	non-significant	-0.488401	0.397749	0.783177	non-significant	No changes
chr2	85916776	85918778	+	ENSMUSG00000058884.6	ENSMUST00000188749.1	0	Olfr1025-ps1	olfactory receptor 1025, pseudogene 1	1	2002	Promoter (<=1kb)	-0.485207	0.0532692	0.196627	non-significant	0.0320382	0.910231	0.994506	non-significant	No changes
chr2	85923367	85923517	+	ENSMUSG00000042863.5	ENSMUST00000056718.4	139	Olfr1026	olfactory receptor 1026	1	150	Promoter (<=1kb)	-0.30676	0.160353	0.352534	non-significant	-0.445617	0.229152	0.635671	non-significant	No changes
chr2	85976216	85976366	+	ENSMUSG00000059873.4	ENSMUST00000082191.4	1004	Olfr1029	olfactory receptor 1029	1	150	Promoter (1-2kb)	-0.00542752	0.952133	NA	non-significant	-0.238226	0.673972	0.91917	non-significant	No changes
chr2	85987297	85987822	+	ENSMUSG00000043267.3	ENSMUST00000216807.1	-2482	Olfr1031	olfactory receptor 1031	1	525	3' UTR	0.042556	0.784668	0.870166	non-significant	-0.495043	0.326975	0.729791	non-significant	No changes
chr2	85992608	85993058	+	ENSMUSG00000043267.3	ENSMUST00000050942.2	790	Olfr1031	olfactory receptor 1031	1	450	Promoter (<=1kb)	-1.15786	0.00814934	NA	down-regulated	-0.495043	0.326975	0.729791	non-significant	m6A changes
chr2	86007796	86008946	+	ENSMUSG00000042796.2	ENSMUST00000062166.1	19	Olfr1032	olfactory receptor 1032	1	1150	Promoter (<=1kb)	-0.615027	0.0293203	0.145011	down-regulated	0.0697986	0.890773	0.990065	non-significant	m6A changes
chr2	86020732	86034781	+	ENSMUSG00000045392.8	ENSMUST00000213865.1	0	Olfr1033	olfactory receptor 1033	1	14049	Promoter (<=1kb)	-0.135038	0.450085	0.624516	non-significant	-0.377312	0.272801	0.678798	non-significant	No changes
chr2	86034881	86042185	+	ENSMUSG00000045392.8	ENSMUST00000218397.1	0	Olfr1033	olfactory receptor 1033	1	7304	Promoter (<=1kb)	-0.160502	0.333492	0.525394	non-significant	-0.377312	0.272801	0.678798	non-significant	No changes
chr2	86046860	86047710	+	ENSMUSG00000102091.2	ENSMUST00000213496.1	1000	Olfr1034	olfactory receptor 1034	1	850	Promoter (<=1kb)	-0.448672	0.0654074	0.21923	non-significant	-0.804444	0.0043023	0.0648372	non-significant	No changes
chr2	86075116	86075791	+	ENSMUSG00000099820.2	ENSMUST00000164985.3	1125	Olfr1036	olfactory receptor 1036	1	675	Promoter (1-2kb)	-0.364902	0.077896	0.242367	non-significant	-0.219942	0.556376	0.869368	non-significant	No changes
chr2	87002012	87002187	+	ENSMUSG00000049843.6	ENSMUST00000055129.5	81	Olfr1102	olfactory receptor 1102	1	175	Promoter (<=1kb)	-0.198207	0.208657	NA	non-significant	-0.0258741	1	1	non-significant	No changes
chr2	87208969	87212976	+	ENSMUSG00000070857.4	ENSMUST00000215611.1	0	Olfr1113	olfactory receptor 1113	1	4007	Promoter (<=1kb)	-0.0779779	0.56744	NA	non-significant	-0.22745	0.888726	0.989488	non-significant	No changes
chr2	87388144	87388719	+	ENSMUSG00000047594.4	ENSMUST00000056435.4	489	Olfr1122	olfactory receptor 1122	1	575	Promoter (<=1kb)	0.11094	0.344566	NA	non-significant	-0.309838	0.437877	0.806424	non-significant	No changes
chr2	87391094	87391694	+	ENSMUSG00000082028.1	ENSMUST00000118646.1	-1789	Gm1826	synovial sarcoma translocation, Chromosome 18 pseudogene	1	600	Promoter (1-2kb)	-0.262218	0.184579	0.37978	non-significant	-0.149326	0.948231	1	non-significant	No changes
chr2	87430274	87434576	+	ENSMUSG00000050772.2	ENSMUST00000215909.1	0	Olfr1124	olfactory receptor 1124	1	4302	Promoter (<=1kb)	0.0822999	0.51494	NA	non-significant	1.20794	0.188236	0.585617	non-significant	No changes
chr2	87784114	87784339	+	ENSMUSG00000068816.3	ENSMUST00000090709.1	1579	Olfr152	olfactory receptor 152	1	225	Promoter (1-2kb)	-0.889691	0.0115107	0.0894417	down-regulated	0.509541	0.139187	0.51012	non-significant	m6A changes
chr2	87784389	87784564	+	ENSMUSG00000111455.1	ENSMUST00000213624.1	-1463	Olfr1142-ps1	olfactory receptor 1142, pseudogene 1	1	175	Promoter (1-2kb)	-0.067141	0.609578	NA	non-significant	-	-	-	non-significant	No changes
chr2	87868680	87868805	+	ENSMUSG00000045225.4	ENSMUST00000051058.2	688	Olfr1152	olfactory receptor 1152	1	125	Promoter (<=1kb)	0.0190207	0.728858	NA	non-significant	1.85165	0.00782901	0.0983467	non-significant	No changes
chr2	87871155	87871255	+	ENSMUSG00000082056.1	ENSMUST00000121994.1	-426	Gm13745	zinc finger and SCAN domain containing 5B pseudogene	1	100	Promoter (<=1kb)	0.110794	0.260227	NA	non-significant	-	-	-	non-significant	No changes
chr2	88336770	88339675	+	ENSMUSG00000050023.4	ENSMUST00000057439.4	0	Olfr1176	olfactory receptor 1176	1	2905	Promoter (<=1kb)	-0.0914525	0.645621	0.776192	non-significant	-0.54941	0.0125346	0.133964	non-significant	No changes
chr2	90000194	90000648	+	ENSMUSG00000051313.12	ENSMUST00000213868.1	0	Olfr1262	olfactory receptor 1262	1	454	Promoter (<=1kb)	-0.161042	0.172677	NA	non-significant	1.67339	0.00976943	0.114655	non-significant	No changes
chr2	90401327	90401727	+	ENSMUSG00000082980.5	ENSMUST00000120681.2	688	Olfr1274	olfactory receptor 1274	1	400	Promoter (<=1kb)	0.0300536	0.809846	NA	non-significant	0.717723	0.243941	0.65266	non-significant	No changes
chr2	90752822	90753150	+	ENSMUSG00000008200.15	ENSMUST00000126829.1	251	Fnbp4	formin binding protein 4	1	328	Promoter (<=1kb)	0.0386676	0.809223	0.885486	non-significant	0.0924872	0.444208	0.811156	non-significant	No changes
chr2	90777856	90779688	+	ENSMUSG00000008200.15	ENSMUST00000123955.1	2314	Fnbp4	formin binding protein 4	1	1832	3' UTR	-0.391831	0.0901259	0.260964	non-significant	0.0924872	0.444208	0.811156	non-significant	No changes
chr2	90904739	90905517	+	ENSMUSG00000005505.12	ENSMUST00000111464.7	0	Kbtbd4	kelch repeat and BTB (POZ) domain containing 4	1	778	Promoter (<=1kb)	-0.292277	0.174129	0.368708	non-significant	-0.304747	0.260884	0.668405	non-significant	No changes
chr2	90905567	90906040	+	ENSMUSG00000005505.12	ENSMUST00000140945.1	493	Kbtbd4	kelch repeat and BTB (POZ) domain containing 4	1	473	Promoter (<=1kb)	-0.15575	0.429347	0.6088	non-significant	-0.304747	0.260884	0.668405	non-significant	No changes
chr2	90910366	90910466	+	ENSMUSG00000005505.12	ENSMUST00000155372.1	1203	Kbtbd4	kelch repeat and BTB (POZ) domain containing 4	1	100	Promoter (1-2kb)	-0.308198	0.149857	0.341671	non-significant	-0.304747	0.260884	0.668405	non-significant	No changes
chr2	90911287	90911362	+	ENSMUSG00000005505.12	ENSMUST00000155372.1	2124	Kbtbd4	kelch repeat and BTB (POZ) domain containing 4	1	75	Exon (ENSMUST00000155372.1/ENSMUSG00000005505.12, exon 2 of 2)	-0.312635	0.156808	0.34828	non-significant	-0.304747	0.260884	0.668405	non-significant	No changes
chr2	91055509	91055584	+	ENSMUSG00000002102.15	ENSMUST00000151419.1	937	Psmc3	proteasome (prosome, macropain) 26S subunit, ATPase 3	1	75	Promoter (<=1kb)	-0.0900723	0.478246	0.649233	non-significant	-0.128318	0.49386	0.83922	non-significant	No changes
chr2	91202884	91205766	+	ENSMUSG00000002103.16	ENSMUST00000150403.7	0	Acp2	acid phosphatase 2, lysosomal	1	2882	Promoter (<=1kb)	-0.562786	0.011256	0.0879887	down-regulated	-0.0318424	0.795876	0.964005	non-significant	m6A changes
chr2	91210837	91211662	+	ENSMUSG00000002103.16	ENSMUST00000127643.1	7910	Acp2	acid phosphatase 2, lysosomal	1	825	3' UTR	-0.313439	0.155652	0.347002	non-significant	-0.0318424	0.795876	0.964005	non-significant	No changes
chr2	91212237	91212337	+	ENSMUSG00000002103.16	ENSMUST00000127643.1	9310	Acp2	acid phosphatase 2, lysosomal	1	100	3' UTR	-0.0902385	0.626591	0.762223	non-significant	-0.0318424	0.795876	0.964005	non-significant	No changes
chr2	91512250	91512425	+	ENSMUSG00000081834.1	ENSMUST00000117149.1	11459	Gm13770	predicted gene 13770	1	175	3' UTR	-0.0140163	0.936766	0.962892	non-significant	-	-	-	non-significant	No changes
chr2	91513625	91513725	+	ENSMUSG00000081834.1	ENSMUST00000117149.1	10159	Gm13770	predicted gene 13770	1	100	3' UTR	-0.0547946	0.70784	NA	non-significant	-	-	-	non-significant	No changes
chr2	91620009	91620634	+	ENSMUSG00000027249.15	ENSMUST00000153182.1	15761	F2	coagulation factor II	1	625	3' UTR	-0.186829	0.350855	0.539568	non-significant	3.91065	0.000932297	0.0203619	up-regulated	Gene changes
chr2	91711151	91712354	+	ENSMUSG00000027243.8	ENSMUST00000111322.1	0	Harbi1	harbinger transposase derived 1	1	1203	Promoter (<=1kb)	-0.396598	0.0809065	0.246465	non-significant	-0.0790747	0.791105	0.962825	non-significant	No changes
chr2	91773005	91773305	+	ENSMUSG00000040506.16	ENSMUST00000133490.1	0	Ambra1	autophagy/beclin 1 regulator 1	1	300	Promoter (<=1kb)	-0.208436	0.303975	0.497987	non-significant	-0.275774	0.0482248	0.303264	non-significant	No changes
chr2	92359146	92361105	+	ENSMUSG00000040434.16	ENSMUST00000177273.1	5416	Large2	LARGE xylosyl- and glucuronyltransferase 2	1	1959	3' UTR	-0.0217865	0.903425	0.941968	non-significant	0.417228	0.276857	0.683264	non-significant	No changes
chr2	92528857	92528982	+	ENSMUSG00000085293.2	ENSMUST00000142249.2	11998	Gm13817	predicted gene 13817	1	125	Exon (ENSMUST00000141341.1/ENSMUSG00000085261.1, exon 2 of 2)	0.0183699	0.675686	NA	non-significant	-	-	-	non-significant	No changes
chr2	92613820	92614295	+	ENSMUSG00000027221.5	ENSMUST00000065797.6	14114	Chst1	carbohydrate sulfotransferase 1	1	475	Exon (ENSMUST00000065797.6/ENSMUSG00000027221.5, exon 3 of 3)	-0.336039	0.123672	0.308909	non-significant	-0.418123	0.363386	0.759714	non-significant	No changes
chr2	94406850	94410617	+	ENSMUSG00000027194.16	ENSMUST00000111238.7	-162	Ttc17	tetratricopeptide repeat domain 17	1	3767	Promoter (<=1kb)	-0.101579	0.595633	0.74278	non-significant	0.139951	0.342168	0.742551	non-significant	No changes
chr2	97467749	97468224	+	ENSMUSG00000050587.14	ENSMUST00000170144.1	0	Lrrc4c	leucine rich repeat containing 4C	1	475	Promoter (<=1kb)	-0.483522	0.0555384	0.20114	non-significant	-1.32017	8.43e-05	0.00291238	down-regulated	Gene changes
chr2	101694306	101697686	+	ENSMUSG00000027164.8	ENSMUST00000144063.1	10092	Traf6	TNF receptor-associated factor 6	1	3380	3' UTR	-0.995296	0.00685599	0.067163	down-regulated	0.386327	0.0552461	0.323513	non-significant	m6A changes
chr2	102642570	102642870	+	ENSMUSG00000027188.8	ENSMUST00000143071.1	6546	Pamr1	peptidase domain containing associated with muscle regeneration 1	1	300	3' UTR	0.0696321	0.547732	NA	non-significant	0.221276	0.542568	0.862682	non-significant	No changes
chr2	102781576	102782051	+	ENSMUSG00000005089.15	ENSMUST00000154446.1	20404	Slc1a2	solute carrier family 1 (glial high affinity glutamate transporter), member 2	1	475	3' UTR	-0.23167	0.2629	0.46174	non-significant	-0.326632	0.00723939	0.0932769	non-significant	No changes
chr2	102783126	102783251	+	ENSMUSG00000005089.15	ENSMUST00000154446.1	21954	Slc1a2	solute carrier family 1 (glial high affinity glutamate transporter), member 2	1	125	3' UTR	0.28668	0.172559	0.36687	non-significant	-0.326632	0.00723939	0.0932769	non-significant	No changes
chr2	102789451	102790401	+	ENSMUSG00000005089.15	ENSMUST00000154446.1	28279	Slc1a2	solute carrier family 1 (glial high affinity glutamate transporter), member 2	1	950	3' UTR	-0.167618	0.363192	0.550868	non-significant	-0.326632	0.00723939	0.0932769	non-significant	No changes
chr2	103970211	103970311	+	ENSMUSG00000032698.15	ENSMUST00000111140.2	0	Lmo2	LIM domain only 2	1	100	Promoter (<=1kb)	0.00159588	0.991282	0.99469	non-significant	-0.0344775	0.883143	0.987941	non-significant	No changes
chr2	103970611	103976033	+	ENSMUSG00000032698.15	ENSMUST00000133210.1	0	Lmo2	LIM domain only 2	1	5422	Promoter (<=1kb)	-0.546357	0.00929905	0.0796001	down-regulated	-0.0344775	0.883143	0.987941	non-significant	m6A changes
chr2	103981287	103981362	+	ENSMUSG00000032698.15	ENSMUST00000133210.1	10109	Lmo2	LIM domain only 2	1	75	3' UTR	-0.390462	0.0934954	0.265631	non-significant	-0.0344775	0.883143	0.987941	non-significant	No changes
chr2	103981387	103981512	+	ENSMUSG00000032698.15	ENSMUST00000133210.1	10209	Lmo2	LIM domain only 2	1	125	3' UTR	-0.451501	0.0671904	0.222247	non-significant	-0.0344775	0.883143	0.987941	non-significant	No changes
chr2	104060353	104060578	+	ENSMUSG00000078091.2	ENSMUST00000238272.1	-5219	Gm10912	predicted gene 10912	1	225	3' UTR	-0.355283	0.120244	0.304405	non-significant	0.107947	1	1	non-significant	No changes
chr2	104609140	104609265	+	ENSMUSG00000027176.8	ENSMUST00000137961.1	18523	Cstf3	cleavage stimulation factor, 3' pre-RNA, subunit 3	1	125	Exon (ENSMUST00000028599.7/ENSMUSG00000027176.8, exon 3 of 21)	-0.33695	0.125103	0.310642	non-significant	0.137002	0.379382	0.771694	non-significant	No changes
chr2	105673809	105673984	+	ENSMUSG00000027168.21	ENSMUST00000147923.2	0	Pax6	paired box 6	1	175	Promoter (<=1kb)	-0.102818	0.560091	NA	non-significant	0.0823306	0.587823	0.884938	non-significant	No changes
chr2	105696295	105696745	+	ENSMUSG00000027168.21	ENSMUST00000147946.1	3813	Pax6	paired box 6	1	450	3' UTR	-0.975821	0.00155323	0.0300331	down-regulated	0.0823306	0.587823	0.884938	non-significant	m6A changes
chr2	106867631	106868256	+	ENSMUSG00000085530.1	ENSMUST00000137252.1	-48515	Gm13901	NA	1	625	3' UTR	-0.181594	0.256926	0.456357	non-significant	-	-	-	non-significant	No changes
chr2	109917646	109917996	+	ENSMUSG00000050199.13	ENSMUST00000046548.13	0	Lgr4	leucine-rich repeat-containing G protein-coupled receptor 4	1	350	Promoter (<=1kb)	0.0555556	0.768067	0.858854	non-significant	-0.0915032	0.487222	0.836506	non-significant	No changes
chr2	110011398	110012648	+	ENSMUSG00000027160.16	ENSMUST00000028580.11	-5169	Ccdc34	coiled-coil domain containing 34	1	1250	3' UTR	-0.169691	0.353319	0.541632	non-significant	-0.218684	0.411362	0.791547	non-significant	No changes
chr2	110018141	110038065	+	ENSMUSG00000027160.16	ENSMUST00000126990.7	0	Ccdc34	coiled-coil domain containing 34	1	19924	Promoter (<=1kb)	-0.411485	0.0772027	0.241376	non-significant	-0.218684	0.411362	0.791547	non-significant	No changes
chr2	110040390	110040915	+	ENSMUSG00000027160.16	ENSMUST00000155110.1	0	Ccdc34	coiled-coil domain containing 34	1	525	Promoter (<=1kb)	-0.363732	0.0877276	0.257728	non-significant	-0.218684	0.411362	0.791547	non-significant	No changes
chr2	110041090	110044249	+	ENSMUSG00000027160.16	ENSMUST00000155110.1	196	Ccdc34	coiled-coil domain containing 34	1	3159	Promoter (<=1kb)	-0.590984	0.0365065	0.161857	down-regulated	-0.218684	0.411362	0.791547	non-significant	m6A changes
chr2	112334455	112335780	+	ENSMUSG00000027130.15	ENSMUST00000133840.1	-11215	Slc12a6	solute carrier family 12, member 6	1	1325	Exon (ENSMUST00000110991.8/ENSMUSG00000027130.15, exon 4 of 25)	-0.021658	0.907403	0.944117	non-significant	-0.226754	0.126628	0.48687	non-significant	No changes
chr2	112412441	112413041	+	ENSMUSG00000081541.1	ENSMUST00000121023.1	-22945	Gm13940	NA	1	600	3' UTR	-0.411114	0.0844052	0.252697	non-significant	-	-	-	non-significant	No changes
chr2	113364139	113365089	+	ENSMUSG00000044042.19	ENSMUST00000161731.4	300	Fmn1	formin 1	1	950	Promoter (<=1kb)	-0.805997	0.017958	0.113189	down-regulated	0.4606	0.0046212	0.0681968	non-significant	m6A changes
chr2	113441242	113441767	+	ENSMUSG00000085448.1	ENSMUST00000143525.1	-149	Gm13963	NA	1	525	Promoter (<=1kb)	-0.1949	0.333256	0.525394	non-significant	-	-	-	non-significant	No changes
chr2	117177395	117177895	+	ENSMUSG00000076376.1	ENSMUST00000102421.1	-7232	Mir674	microRNA 674	1	500	Exon (ENSMUST00000028829.12/ENSMUSG00000027351.14, exon 7 of 7)	-0.342327	0.124165	0.309525	non-significant	-	-	-	non-significant	No changes
chr2	117177995	117178270	+	ENSMUSG00000076376.1	ENSMUST00000102421.1	-6857	Mir674	microRNA 674	1	275	3' UTR	-0.0227124	0.903945	0.94216	non-significant	-	-	-	non-significant	No changes
chr2	118113024	118114769	+	ENSMUSG00000040152.8	ENSMUST00000039559.8	1149	Thbs1	thrombospondin 1	1	1745	Promoter (1-2kb)	-0.315734	0.131784	0.319328	non-significant	0.381827	0.00140388	0.0281564	non-significant	No changes
chr2	118125385	118126235	+	ENSMUSG00000101859.1	ENSMUST00000190311.1	-1339	Gm29233	NA	1	850	Promoter (1-2kb)	-0.325604	0.132607	0.320447	non-significant	0.325822	0.727649	0.942911	non-significant	No changes
chr2	118745757	118746082	+	ENSMUSG00000074918.4	ENSMUST00000149978.1	0	Inafm2	InaF motif containing 2	1	325	Promoter (<=1kb)	0.0822488	0.533317	NA	non-significant	-0.133952	0.642099	0.90779	non-significant	No changes
chr2	118746132	118746732	+	ENSMUSG00000074918.4	ENSMUST00000149978.1	375	Inafm2	InaF motif containing 2	1	600	Promoter (<=1kb)	-0.0202059	0.906506	0.943575	non-significant	-0.133952	0.642099	0.90779	non-significant	No changes
chr2	118748332	118748757	+	ENSMUSG00000074918.4	ENSMUST00000149978.1	2575	Inafm2	InaF motif containing 2	1	425	3' UTR	-0.171855	0.27159	0.470165	non-significant	-0.133952	0.642099	0.90779	non-significant	No changes
chr2	118834120	118834520	+	ENSMUSG00000086421.1	ENSMUST00000133534.1	0	Gm14091	NA	1	400	Promoter (<=1kb)	-0.048054	0.778401	NA	non-significant	-	-	-	non-significant	No changes
chr2	118923939	118924214	+	ENSMUSG00000074916.5	ENSMUST00000099546.5	-2282	Chst14	carbohydrate sulfotransferase 14	1	275	3' UTR	-0.0799681	0.654646	0.78221	non-significant	0.42683	0.518037	0.850852	non-significant	No changes
chr2	119034789	119035189	+	ENSMUSG00000027324.1	ENSMUST00000028796.1	0	Rpusd2	RNA pseudouridylate synthase domain containing 2	1	400	Promoter (<=1kb)	0.131784	0.409428	NA	non-significant	0.0530232	0.946384	1	non-significant	No changes
chr2	119038138	119038838	+	ENSMUSG00000027324.1	ENSMUST00000028796.1	3349	Rpusd2	RNA pseudouridylate synthase domain containing 2	1	700	3' UTR	-0.185799	0.340034	0.530007	non-significant	0.0530232	0.946384	1	non-significant	No changes
chr2	119070761	119070836	+	ENSMUSG00000027326.13	ENSMUST00000028802.2	13481	Knl1	kinetochore scaffold 1	1	75	Exon (ENSMUST00000099542.8/ENSMUSG00000027326.13, exon 8 of 24)	-0.201778	0.159117	NA	non-significant	0.228399	0.431715	0.803427	non-significant	No changes
chr2	119071061	119071511	+	ENSMUSG00000027326.13	ENSMUST00000028802.2	13781	Knl1	kinetochore scaffold 1	1	450	Exon (ENSMUST00000099542.8/ENSMUSG00000027326.13, exon 8 of 24)	-0.277244	0.0732209	NA	non-significant	0.228399	0.431715	0.803427	non-significant	No changes
chr2	119072136	119072336	+	ENSMUSG00000027326.13	ENSMUST00000028802.2	14856	Knl1	kinetochore scaffold 1	1	200	Exon (ENSMUST00000099542.8/ENSMUSG00000027326.13, exon 8 of 24)	-0.362072	0.0880217	NA	non-significant	0.228399	0.431715	0.803427	non-significant	No changes
chr2	119116319	119118676	+	ENSMUSG00000027323.10	ENSMUST00000141389.1	-20	Rad51	RAD51 recombinase	1	2357	Promoter (<=1kb)	-0.117053	0.47498	NA	non-significant	-0.278389	0.524101	0.853281	non-significant	No changes
chr2	119216844	119216944	+	ENSMUSG00000068580.11	ENSMUST00000147584.1	580	Zfyve19	zinc finger, FYVE domain containing 19	1	100	Promoter (<=1kb)	-0.379897	0.0960364	0.269792	non-significant	-0.012415	0.972496	1	non-significant	No changes
chr2	119249085	119249410	+	ENSMUSG00000027315.13	ENSMUST00000134872.1	881	Spint1	serine protease inhibitor, Kunitz type 1	1	325	Promoter (<=1kb)	0.00826933	0.959551	0.976436	non-significant	0.298821	0.153897	0.534396	non-significant	No changes
chr2	119293486	119294011	+	ENSMUSG00000034216.12	ENSMUST00000151500.1	4700	Vps18	VPS18 CORVET/HOPS core subunit	1	525	Exon (ENSMUST00000139367.7/ENSMUSG00000034216.12, exon 4 of 4)	-0.236978	0.232101	0.43272	non-significant	0.0706579	0.735916	0.945407	non-significant	No changes
chr2	119294511	119294936	+	ENSMUSG00000034216.12	ENSMUST00000151500.1	5725	Vps18	VPS18 CORVET/HOPS core subunit	1	425	Exon (ENSMUST00000139367.7/ENSMUSG00000034216.12, exon 4 of 4)	0.157763	0.424889	0.605352	non-significant	0.0706579	0.735916	0.945407	non-significant	No changes
chr2	119295386	119297517	+	ENSMUSG00000034216.12	ENSMUST00000151500.1	6600	Vps18	VPS18 CORVET/HOPS core subunit	1	2131	Exon (ENSMUST00000139367.7/ENSMUSG00000034216.12, exon 4 of 4)	-0.0809639	0.671813	0.794406	non-significant	0.0706579	0.735916	0.945407	non-significant	No changes
chr2	119297842	119298442	+	ENSMUSG00000034216.12	ENSMUST00000151500.1	9056	Vps18	VPS18 CORVET/HOPS core subunit	1	600	3' UTR	-0.341939	0.119968	0.304322	non-significant	0.0706579	0.735916	0.945407	non-significant	No changes
chr2	119332562	119332662	+	ENSMUSG00000027314.6	ENSMUST00000127102.1	4025	Dll4	delta like canonical Notch ligand 4	1	100	Exon (ENSMUST00000102517.3/ENSMUSG00000027314.6, exon 9 of 11)	-0.142167	0.32907	NA	non-significant	-0.0191233	1	1	non-significant	No changes
chr2	119334810	119334960	+	ENSMUSG00000027314.6	ENSMUST00000127102.1	6273	Dll4	delta like canonical Notch ligand 4	1	150	3' UTR	-0.0608596	0.6236	NA	non-significant	-0.0191233	1	1	non-significant	No changes
chr2	119594296	119600696	+	ENSMUSG00000085438.1	ENSMUST00000147425.1	0	Oip5os1	Opa interacting protein 5, opposite strand 1	1	6400	Promoter (<=1kb)	-0.359578	0.0861349	0.255473	non-significant	-0.0914049	0.435622	0.804725	non-significant	No changes
chr2	119675067	119692159	+	ENSMUSG00000027304.9	ENSMUST00000028767.8	0	Rtf1	RTF1, Paf1/RNA polymerase II complex component	1	17092	Promoter (<=1kb)	-0.347475	0.0267902	0.137839	down-regulated	0.0812302	0.596208	0.888615	non-significant	m6A changes
chr2	119733251	119733651	+	ENSMUSG00000027304.9	ENSMUST00000126984.1	6568	Rtf1	RTF1, Paf1/RNA polymerase II complex component	1	400	3' UTR	0.058472	0.75864	0.85268	non-significant	0.0812302	0.596208	0.888615	non-significant	No changes
chr2	119734326	119734501	+	ENSMUSG00000064722.1	ENSMUST00000082788.1	6455	LOC115486135	small nucleolar RNA SNORA44	1	175	3' UTR	-0.258873	0.196242	0.393896	non-significant	-	-	-	non-significant	No changes
chr2	119798228	119798453	+	ENSMUSG00000027298.17	ENSMUST00000110783.7	496	Tyro3	TYRO3 protein tyrosine kinase 3	1	225	Promoter (<=1kb)	-0.0265027	0.860667	NA	non-significant	0.188574	0.166901	0.556065	non-significant	No changes
chr2	119897227	119903536	+	ENSMUSG00000033943.15	ENSMUST00000046717.12	0	Mga	MAX gene associated	1	6309	Promoter (<=1kb)	-0.401119	0.0757891	0.238799	non-significant	-0.105519	0.398402	0.783454	non-significant	No changes
chr2	119916608	119917383	+	ENSMUSG00000033943.15	ENSMUST00000150742.1	-4293	Mga	MAX gene associated	1	775	Exon (ENSMUST00000046717.12/ENSMUSG00000033943.15, exon 3 of 25)	-0.412439	0.081914	0.24854	non-significant	-0.105519	0.398402	0.783454	non-significant	No changes
chr2	119923836	119923911	+	ENSMUSG00000033943.15	ENSMUST00000150742.1	2161	Mga	MAX gene associated	1	75	Exon (ENSMUST00000046717.12/ENSMUSG00000033943.15, exon 8 of 25)	-0.11243	0.562843	0.716994	non-significant	-0.105519	0.398402	0.783454	non-significant	No changes
chr2	119926378	119926603	+	ENSMUSG00000033943.15	ENSMUST00000150742.1	4703	Mga	MAX gene associated	1	225	Exon (ENSMUST00000046717.12/ENSMUSG00000033943.15, exon 9 of 25)	-0.172121	0.373289	0.558544	non-significant	-0.105519	0.398402	0.783454	non-significant	No changes
chr2	119926703	119931717	+	ENSMUSG00000033943.15	ENSMUST00000132054.1	-3471	Mga	MAX gene associated	1	5014	Exon (ENSMUST00000046717.12/ENSMUSG00000033943.15, exon 9 of 25)	-0.0407223	0.825602	0.894533	non-significant	-0.105519	0.398402	0.783454	non-significant	No changes
chr2	119947055	119951172	+	ENSMUSG00000033943.15	ENSMUST00000151074.1	5301	Mga	MAX gene associated	1	4117	Exon (ENSMUST00000046717.12/ENSMUSG00000033943.15, exon 18 of 25)	-0.84511	0.005738	0.0609026	down-regulated	-0.105519	0.398402	0.783454	non-significant	m6A changes
chr2	119958338	119960614	+	ENSMUSG00000033943.15	ENSMUST00000131396.1	0	Mga	MAX gene associated	1	2276	Promoter (<=1kb)	-0.0430955	0.823803	0.893818	non-significant	-0.105519	0.398402	0.783454	non-significant	No changes
chr2	119962073	119965741	+	ENSMUSG00000033943.15	ENSMUST00000131396.1	1669	Mga	MAX gene associated	1	3668	Promoter (1-2kb)	-0.642177	0.0168612	0.109766	down-regulated	-0.105519	0.398402	0.783454	non-significant	m6A changes
chr2	119972823	119972973	+	ENSMUSG00000033902.12	ENSMUST00000229024.1	0	Mapkbp1	mitogen-activated protein kinase binding protein 1	1	150	Promoter (<=1kb)	-0.0548247	0.763947	0.856592	non-significant	-0.119442	0.421262	0.796874	non-significant	No changes
chr2	120024581	120025156	+	ENSMUSG00000087458.1	ENSMUST00000141511.1	2297	Gm13999	predicted gene 13999	1	575	Exon (ENSMUST00000066058.7/ENSMUSG00000033902.12, exon 29 of 30)	-0.45952	0.0368625	0.162654	down-regulated	0.0116586	1	1	non-significant	m6A changes
chr2	120025206	120025281	+	ENSMUSG00000087458.1	ENSMUST00000141511.1	2172	Gm13999	predicted gene 13999	1	75	Exon (ENSMUST00000066058.7/ENSMUSG00000033902.12, exon 30 of 30)	-0.246281	0.232081	0.43272	non-significant	0.0116586	1	1	non-significant	No changes
chr2	120025356	120025506	+	ENSMUSG00000087458.1	ENSMUST00000141511.1	1947	Gm13999	predicted gene 13999	1	150	Promoter (1-2kb)	-0.0895476	0.612671	0.753886	non-significant	0.0116586	1	1	non-significant	No changes
chr2	120032209	120032594	+	ENSMUSG00000033852.16	ENSMUST00000125805.1	362	Gm28042	predicted gene, 28042	1	385	Promoter (<=1kb)	0.298693	0.12151	NA	non-significant	-	-	-	non-significant	No changes
chr2	120041549	120042099	+	ENSMUSG00000098488.7	ENSMUST00000130018.1	580	Pla2g4b	phospholipase A2, group IVB (cytosolic)	1	550	Promoter (<=1kb)	0.527289	0.0394988	NA	up-regulated	-2.27125	0.0386032	0.267958	non-significant	m6A changes
chr2	120403895	120404270	+	ENSMUSG00000033808.16	ENSMUST00000090042.11	0	Tmem87a	transmembrane protein 87A	1	375	Promoter (<=1kb)	0.0518212	0.757356	0.851924	non-significant	0.349811	0.00901774	0.108204	non-significant	No changes
chr2	120422358	120422458	+	ENSMUSG00000062646.12	ENSMUST00000145134.1	-1043	Ganc	glucosidase, alpha; neutral C	1	100	Promoter (1-2kb)	-0.470364	0.0624953	0.214982	non-significant	-0.309174	0.112802	0.462393	non-significant	No changes
chr2	120699570	120699795	+	ENSMUSG00000033705.17	ENSMUST00000070420.9	-1546	Stard9	START domain containing 9	1	225	Promoter (1-2kb)	0.225218	0.115529	NA	non-significant	0.0853063	0.735419	0.945291	non-significant	No changes
chr2	120863351	120863797	+	ENSMUSG00000087519.8	ENSMUST00000171483.1	-2531	AV039307	expressed sequence AV039307	1	446	Exon (ENSMUST00000133643.7/ENSMUSG00000087519.8, exon 3 of 4)	0.0776412	0.670876	0.794056	non-significant	0.0938502	0.893189	0.990618	non-significant	No changes
chr2	121299453	121299578	+	ENSMUSG00000087704.1	ENSMUST00000129000.1	-3446	Gm14978	NA	1	125	Exon (ENSMUST00000094639.9/ENSMUSG00000027254.13, exon 5 of 7)	-0.213365	0.270161	0.46928	non-significant	-	-	-	non-significant	No changes
chr2	121299653	121300403	+	ENSMUSG00000087704.1	ENSMUST00000129000.1	-3646	Gm14978	NA	1	750	Exon (ENSMUST00000094639.9/ENSMUSG00000027254.13, exon 5 of 7)	-0.153361	0.432246	0.611184	non-significant	-	-	-	non-significant	No changes
chr2	121300728	121301503	+	ENSMUSG00000087704.1	ENSMUST00000129000.1	-4721	Gm14978	NA	1	775	Exon (ENSMUST00000094639.9/ENSMUSG00000027254.13, exon 5 of 7)	-0.265663	0.207583	0.406643	non-significant	-	-	-	non-significant	No changes
chr2	121301528	121303978	+	ENSMUSG00000087704.1	ENSMUST00000129000.1	-5521	Gm14978	NA	1	2450	Exon (ENSMUST00000094639.9/ENSMUSG00000027254.13, exon 5 of 7)	-0.630829	0.00831629	0.0749721	down-regulated	-	-	-	non-significant	m6A changes
chr2	121304103	121304578	+	ENSMUSG00000087704.1	ENSMUST00000129000.1	-8096	Gm14978	NA	1	475	Exon (ENSMUST00000094639.9/ENSMUSG00000027254.13, exon 5 of 7)	-0.629315	0.0221263	0.125662	down-regulated	-	-	-	non-significant	m6A changes
chr2	121431960	121432060	+	ENSMUSG00000027248.13	ENSMUST00000130450.1	7331	Pdia3	protein disulfide isomerase associated 3	1	100	Exon (ENSMUST00000130450.1/ENSMUSG00000027248.13, exon 4 of 4)	0.0423332	0.816395	0.889164	non-significant	0.453452	7.48e-05	0.0026225	non-significant	No changes
chr2	121434868	121438073	+	ENSMUSG00000027246.12	ENSMUST00000153866.1	3078	Ell3	elongation factor RNA polymerase II-like 3	1	3205	3' UTR	-0.571584	0.0146566	0.102124	down-regulated	0.184999	0.691554	0.927015	non-significant	m6A changes
chr2	121457677	121457752	+	ENSMUSG00000027245.11	ENSMUST00000028677.4	544	Hypk	huntingtin interacting protein K	1	75	Promoter (<=1kb)	0.0331552	0.819991	0.8913	non-significant	-0.466587	0.214902	0.622137	non-significant	No changes
chr2	121900108	121900183	+	ENSMUSG00000060227.15	ENSMUST00000136023.1	1302	Casc4	cancer susceptibility candidate 4	1	75	Promoter (1-2kb)	-0.556646	0.0291983	0.144883	down-regulated	-0.152293	0.322075	0.725762	non-significant	m6A changes
chr2	121901181	121905985	+	ENSMUSG00000060227.15	ENSMUST00000136023.1	2375	Casc4	cancer susceptibility candidate 4	1	4804	Exon (ENSMUST00000110586.9/ENSMUSG00000060227.15, exon 3 of 9)	-0.506004	0.0373965	0.163801	down-regulated	-0.152293	0.322075	0.725762	non-significant	m6A changes
chr2	122010591	122011016	+	ENSMUSG00000027236.8	ENSMUST00000028668.7	-17530	Eif3j1	eukaryotic translation initiation factor 3, subunit J1	1	425	3' UTR	-0.485779	0.0543588	0.198588	non-significant	0.206762	0.300412	0.70498	non-significant	No changes
chr2	122746526	122746651	+	ENSMUSG00000005804.14	ENSMUST00000129690.1	7968	Bloc1s6	biogenesis of lysosomal organelles complex-1, subunit 6, pallidin	1	125	3' UTR	0.208248	0.306506	0.500305	non-significant	-0.0934716	0.72361	0.94156	non-significant	No changes
chr2	124665386	124665461	+	ENSMUSG00000027200.17	ENSMUST00000103238.1	11752	Sema6d	sema domain, transmembrane domain (TM), and cytoplasmic domain, (semaphorin) 6D	1	75	3' UTR	-0.0317646	0.769813	NA	non-significant	-0.378395	0.146567	0.522676	non-significant	No changes
chr2	124665486	124665636	+	ENSMUSG00000027200.17	ENSMUST00000103238.1	11852	Sema6d	sema domain, transmembrane domain (TM), and cytoplasmic domain, (semaphorin) 6D	1	150	3' UTR	-0.0129163	0.928517	NA	non-significant	-0.378395	0.146567	0.522676	non-significant	No changes
chr2	125506238	125506588	+	ENSMUSG00000027204.13	ENSMUST00000028633.12	0	Fbn1	fibrillin 1	1	350	Promoter (<=1kb)	-0.081952	0.525172	NA	non-significant	-0.110125	0.599294	0.889929	non-significant	No changes
chr2	125673544	125674394	+	ENSMUSG00000035109.14	ENSMUST00000110480.7	0	Shc4	SHC (Src homology 2 domain containing) family, member 4	1	850	Promoter (<=1kb)	-0.923807	0.000132849	0.00868729	down-regulated	-0.283389	0.447873	0.813595	non-significant	m6A changes
chr2	126552531	126552681	+	ENSMUSG00000027359.16	ENSMUST00000061491.13	125	Slc27a2	solute carrier family 27 (fatty acid transporter), member 2	1	150	Promoter (<=1kb)	-0.638346	0.0203538	0.120028	down-regulated	0.185899	0.108725	0.454858	non-significant	m6A changes
chr2	126588164	126588239	+	ENSMUSG00000027360.5	ENSMUST00000124396.1	10022	Hdc	histidine decarboxylase	1	75	3' UTR	-0.189718	0.311327	0.504564	non-significant	0.401129	0.0598698	0.334952	non-significant	No changes
chr2	126720011	126729190	+	ENSMUSG00000074846.3	ENSMUST00000188689.1	-10455	Gm10774	polymerase (RNA) II (DNA directed) polypeptide L pseudogene	1	9179	Exon (ENSMUST00000138859.1/ENSMUSG00000027363.15, exon 3 of 17)	-0.344908	0.0849884	0.253571	non-significant	-	-	-	non-significant	No changes
chr2	126729240	126733984	+	ENSMUSG00000074846.3	ENSMUST00000188689.1	-19684	Gm10774	polymerase (RNA) II (DNA directed) polypeptide L pseudogene	1	4744	3' UTR	-0.441161	0.0178695	0.112862	down-regulated	-	-	-	non-significant	m6A changes
chr2	126738030	126742671	+	ENSMUSG00000027364.14	ENSMUST00000145194.1	27785	Usp50	ubiquitin specific peptidase 50	1	4641	Exon (ENSMUST00000138859.1/ENSMUSG00000027363.15, exon 9 of 17)	-0.759659	0.00319083	0.0448531	down-regulated	0.374491	0.747688	0.950124	non-significant	m6A changes
chr2	127061720	127061845	+	ENSMUSG00000001999.15	ENSMUST00000142861.1	-8820	Blvra	biliverdin reductase A	1	125	Exon (ENSMUST00000002063.14/ENSMUSG00000001998.15, exon 18 of 21)	-0.125215	0.52108	0.683285	non-significant	0.116372	0.73795	0.945753	non-significant	No changes
chr2	127258621	127259071	+	ENSMUSG00000034850.15	ENSMUST00000174288.1	10649	Tmem127	transmembrane protein 127	1	450	3' UTR	-0.893553	0.00377602	0.0490531	down-regulated	-0.0370121	0.811402	0.968079	non-significant	m6A changes
chr2	127259321	127259471	+	ENSMUSG00000103957.1	ENSMUST00000192976.1	10561	Gm10766	predicted gene 10766	1	150	3' UTR	-0.452811	0.0479054	0.18635	down-regulated	0.391542	0.772156	0.957616	non-significant	m6A changes
chr2	127259596	127259771	+	ENSMUSG00000103957.1	ENSMUST00000192976.1	10261	Gm10766	predicted gene 10766	1	175	3' UTR	-0.613095	0.00935872	0.079746	down-regulated	0.391542	0.772156	0.957616	non-significant	m6A changes
chr2	127259846	127259921	+	ENSMUSG00000103957.1	ENSMUST00000192976.1	10111	Gm10766	predicted gene 10766	1	75	3' UTR	-0.452598	0.0676505	0.223113	non-significant	0.391542	0.772156	0.957616	non-significant	No changes
chr2	127260321	127260896	+	ENSMUSG00000103957.1	ENSMUST00000192976.1	9136	Gm10766	predicted gene 10766	1	575	3' UTR	-0.532617	0.0372835	0.163534	down-regulated	0.391542	0.772156	0.957616	non-significant	m6A changes
chr2	127270592	127284306	+	ENSMUSG00000027367.16	ENSMUST00000125049.1	0	Stard7	START domain containing 7	1	13714	Promoter (<=1kb)	-0.667084	0.00031624	0.0140742	down-regulated	-0.0149279	0.921532	0.997102	non-significant	m6A changes
chr2	127295801	127297615	+	ENSMUSG00000027367.16	ENSMUST00000154549.1	3691	Stard7	START domain containing 7	1	1814	3' UTR	-0.525134	0.0397261	0.169021	down-regulated	-0.0149279	0.921532	0.997102	non-significant	m6A changes
chr2	127594563	127595982	+	ENSMUSG00000027374.12	ENSMUST00000126491.1	0	Mrps5	mitochondrial ribosomal protein S5	1	1419	Promoter (<=1kb)	-0.0140741	0.938815	0.964328	non-significant	-0.2646	0.221425	0.628156	non-significant	No changes
chr2	127598024	127598374	+	ENSMUSG00000027374.12	ENSMUST00000145271.1	-1452	Mrps5	mitochondrial ribosomal protein S5	1	350	Promoter (1-2kb)	0.306834	0.156898	0.34832	non-significant	-0.2646	0.221425	0.628156	non-significant	No changes
chr2	128801358	128801483	+	ENSMUSG00000014353.15	ENSMUST00000110325.7	-16635	Tmem87b	transmembrane protein 87B	1	125	Exon (ENSMUST00000014505.4/ENSMUSG00000014361.5, exon 19 of 19)	-0.447408	0.0528019	NA	non-significant	-0.0385699	0.80484	0.966814	non-significant	No changes
chr2	128851441	128852741	+	ENSMUSG00000014353.15	ENSMUST00000143686.1	1482	Tmem87b	transmembrane protein 87B	1	1300	Promoter (1-2kb)	-0.330702	0.136526	0.324666	non-significant	-0.0385699	0.80484	0.966814	non-significant	No changes
chr2	128993167	128993389	+	ENSMUSG00000090248.1	ENSMUST00000135186.1	-23563	Gm14027	NA	1	222	Exon (ENSMUST00000110320.8/ENSMUSG00000042851.17, exon 3 of 12)	-0.568276	0.032239	0.152188	down-regulated	-1.64973	0.037702	0.26443	non-significant	m6A changes
chr2	129006049	129011856	+	ENSMUSG00000090248.1	ENSMUST00000135186.1	-5096	Gm14027	NA	1	5807	Exon (ENSMUST00000110320.8/ENSMUSG00000042851.17, exon 6 of 12)	0.0172037	0.91888	0.951682	non-significant	-1.64973	0.037702	0.26443	non-significant	No changes
chr2	129014746	129017670	+	ENSMUSG00000090248.1	ENSMUST00000135186.1	0	Gm14027	NA	1	2924	Promoter (<=1kb)	-0.435541	0.0749822	0.237614	non-significant	-1.64973	0.037702	0.26443	non-significant	No changes
chr2	129089629	129093738	+	ENSMUSG00000027395.15	ENSMUST00000103205.10	-7257	Polr1b	polymerase (RNA) I polypeptide B	1	4109	3' UTR	-0.333603	0.135558	0.323961	non-significant	0.1035	0.691969	0.927153	non-significant	No changes
chr2	129133507	129133657	+	ENSMUSG00000037938.4	ENSMUST00000137881.1	3658	Chchd5	coiled-coil-helix-coiled-coil-helix domain containing 5	1	150	3' UTR	-0.1849	0.323996	NA	non-significant	-0.484695	0.228412	0.635359	non-significant	No changes
chr2	129208035	129208435	+	ENSMUSG00000027397.14	ENSMUST00000144025.1	676	Slc20a1	solute carrier family 20, member 1	1	400	Promoter (<=1kb)	-0.311147	0.155093	0.346557	non-significant	1.23321	1.31e-11	1.63e-09	up-regulated	Gene changes
chr2	129630517	129630667	+	ENSMUSG00000037902.18	ENSMUST00000162764.1	9833	Sirpa	signal-regulatory protein alpha	1	150	3' UTR	-0.104268	0.587787	0.737139	non-significant	0.557001	0.00166783	0.032085	non-significant	No changes
chr2	129800766	129801548	+	ENSMUSG00000037885.18	ENSMUST00000166282.2	250	Stk35	serine/threonine kinase 35	1	782	Promoter (<=1kb)	-0.0437198	0.817548	0.889955	non-significant	0.144985	0.333688	0.734717	non-significant	No changes
chr2	129810681	129811056	+	ENSMUSG00000037885.18	ENSMUST00000166282.2	10165	Stk35	serine/threonine kinase 35	1	375	Exon (ENSMUST00000165413.8/ENSMUSG00000037885.18, exon 3 of 4)	-0.355629	0.11199	0.293028	non-significant	0.144985	0.333688	0.734717	non-significant	No changes
chr2	130369720	130370020	+	ENSMUSG00000083483.3	ENSMUST00000117531.1	15309	Gm14044	ribosomal protein L27A pseudogene	1	300	3' UTR	-0.365906	0.0827586	0.249716	non-significant	-	-	-	non-significant	No changes
chr2	130542489	130544461	+	ENSMUSG00000027303.18	ENSMUST00000230886.1	-72	Ptpra	protein tyrosine phosphatase, receptor type, A	1	1972	Promoter (<=1kb)	-0.00643059	0.971075	0.983616	non-significant	-0.0778931	0.536678	0.860243	non-significant	No changes
chr2	130544571	130544671	+	ENSMUSG00000027303.18	ENSMUST00000230886.1	39	Ptpra	protein tyrosine phosphatase, receptor type, A	1	100	Promoter (<=1kb)	0.309892	0.139207	0.328119	non-significant	-0.0778931	0.536678	0.860243	non-significant	No changes
chr2	130564281	130565537	+	ENSMUSG00000060029.13	ENSMUST00000136793.7	-533	4930473A02Rik	RIKEN cDNA 4930473A02 gene	1	1256	Promoter (<=1kb)	-0.359827	0.0852056	0.254038	non-significant	0.716395	0.277091	0.683476	non-significant	No changes
chr2	130880865	130881590	+	ENSMUSG00000080989.1	ENSMUST00000121864.1	0	Gm14048	proteasome (prosome, macropain) 26S subunit, non-ATPase, 11 pseudogene	1	725	Promoter (<=1kb)	-0.348099	0.122162	0.306602	non-significant	0.558732	0.382876	0.773962	non-significant	No changes
chr2	131213054	131213204	+	ENSMUSG00000068264.11	ENSMUST00000110206.1	2451	Ap5s1	adaptor-related protein 5 complex, sigma 1 subunit	1	150	3' UTR	-0.0631686	0.718295	0.826962	non-significant	-0.0188387	0.969067	1	non-significant	No changes
chr2	131274001	131274076	+	ENSMUSG00000037514.17	ENSMUST00000183388.1	-1	Pank2	pantothenate kinase 2	1	75	Promoter (<=1kb)	-0.835454	0.00117129	0.0271692	down-regulated	0.123853	0.433221	0.803914	non-significant	m6A changes
chr2	131296376	131296826	+	ENSMUSG00000086329.1	ENSMUST00000149576.1	-1719	Gm14233	NA	1	450	Promoter (1-2kb)	-0.116834	0.539887	0.698762	non-significant	0.515438	0.48485	0.835294	non-significant	No changes
chr2	131846869	131846944	+	ENSMUSG00000083469.1	ENSMUST00000121700.1	475	Gm14281	chromosome segregation 1-like pseudogene	1	75	Promoter (<=1kb)	0.0500909	0.764236	0.856654	non-significant	-1.29807	0.0453557	0.293172	non-significant	No changes
chr2	131847444	131847688	+	ENSMUSG00000086822.2	ENSMUST00000143453.1	0	5330413P13Rik	RIKEN cDNA 5330413P13 gene	1	244	Promoter (<=1kb)	0.220185	0.247301	0.446812	non-significant	-0.42024	0.042358	0.282139	non-significant	No changes
chr2	131937685	131937860	+	ENSMUSG00000027338.16	ENSMUST00000110170.7	-13001	Prnd	prion like protein doppel	1	175	3' UTR	0.0278126	0.857394	0.913598	non-significant	-	-	-	non-significant	No changes
chr2	132793333	132794083	+	ENSMUSG00000027350.8	ENSMUST00000028826.3	12056	Chgb	chromogranin B	1	750	Exon (ENSMUST00000028826.3/ENSMUSG00000027350.8, exon 4 of 5)	-0.659726	0.022871	0.127766	down-regulated	-0.395336	0.0255236	0.209359	non-significant	m6A changes
chr2	132839635	132842722	+	ENSMUSG00000027357.16	ENSMUST00000028835.12	-3944	Crls1	cardiolipin synthase 1	1	3087	Exon (ENSMUST00000028831.14/ENSMUSG00000027353.14, exon 16 of 19)	-0.0898258	0.583746	NA	non-significant	-0.0877875	0.759844	0.954768	non-significant	No changes
chr2	133561030	133561555	+	ENSMUSG00000093338.1	ENSMUST00000175597.1	-3153	Mir3090	microRNA 3090	1	525	Exon (ENSMUST00000028836.6/ENSMUSG00000027358.6, exon 3 of 3)	-0.729813	0.0219096	0.125232	down-regulated	-	-	-	non-significant	m6A changes
chr2	136000245	136007288	+	ENSMUSG00000039943.16	ENSMUST00000147122.1	0	Plcb4	phospholipase C, beta 4	1	7043	Promoter (<=1kb)	-0.266487	0.210548	0.410148	non-significant	-0.0605159	0.601117	0.890653	non-significant	No changes
chr2	136007313	136007388	+	ENSMUSG00000039943.16	ENSMUST00000147122.1	84	Plcb4	phospholipase C, beta 4	1	75	Promoter (<=1kb)	-0.408346	0.0805146	0.245954	non-significant	-0.0605159	0.601117	0.890653	non-significant	No changes
chr2	136760753	136761203	+	ENSMUSG00000082849.1	ENSMUST00000121662.1	-16139	Gm14053	ribosomal protein L21 pseudogene	1	450	Exon (ENSMUST00000125486.1/ENSMUSG00000027273.13, exon 3 of 3)	-0.0199857	0.919982	0.952388	non-significant	-	-	-	non-significant	No changes
chr2	137067670	137068570	+	ENSMUSG00000027276.7	ENSMUST00000133640.1	17379	Jag1	jagged 1	1	900	3' UTR	-1.91592	1.74e-08	0.000109037	down-regulated	0.267062	0.0477665	0.301727	non-significant	m6A changes
chr2	137068770	137069170	+	ENSMUSG00000027276.7	ENSMUST00000133640.1	16779	Jag1	jagged 1	1	400	3' UTR	-0.230603	0.183707	0.378857	non-significant	0.267062	0.0477665	0.301727	non-significant	No changes
chr2	137069195	137069270	+	ENSMUSG00000027276.7	ENSMUST00000133640.1	16679	Jag1	jagged 1	1	75	3' UTR	-0.250274	0.183296	0.378657	non-significant	0.267062	0.0477665	0.301727	non-significant	No changes
chr2	137069545	137069620	+	ENSMUSG00000027276.7	ENSMUST00000133640.1	16329	Jag1	jagged 1	1	75	3' UTR	-0.0961702	0.516755	NA	non-significant	0.267062	0.0477665	0.301727	non-significant	No changes
chr2	138283792	138284667	+	ENSMUSG00000062098.11	ENSMUST00000075410.4	5300	Btbd3	BTB (POZ) domain containing 3	1	875	3' UTR	-0.401565	0.0623387	0.214738	non-significant	-0.162036	0.395114	0.781941	non-significant	No changes
chr2	139757516	139757866	+	ENSMUSG00000074766.10	ENSMUST00000099307.3	79339	Ism1	isthmin 1, angiogenesis inhibitor	1	350	3' UTR	0.0919704	0.523139	NA	non-significant	-0.970862	0.0148411	0.149463	non-significant	No changes
chr2	139757891	139758091	+	ENSMUSG00000074766.10	ENSMUST00000099307.3	79714	Ism1	isthmin 1, angiogenesis inhibitor	1	200	3' UTR	-0.0135002	0.922017	NA	non-significant	-0.970862	0.0148411	0.149463	non-significant	No changes
chr2	140420151	140420251	+	ENSMUSG00000065769.1	ENSMUST00000083835.1	20396	LOC115489670	U6 spliceosomal RNA	1	100	3' UTR	0.0422174	0.743861	NA	non-significant	-	-	-	non-significant	No changes
chr2	141127279	141127379	+	ENSMUSG00000083274.1	ENSMUST00000117884.1	0	Zcchc9-ps	zinc finger, CCHC domain containing 9, pseudogene	1	100	Promoter (<=1kb)	-0.174862	0.323029	NA	non-significant	-0.589494	0.314266	0.717565	non-significant	No changes
chr2	143071571	143071846	+	ENSMUSG00000008333.12	ENSMUST00000134091.1	3399	Snrpb2	U2 small nuclear ribonucleoprotein B	1	275	3' UTR	0.0339751	0.856317	0.91309	non-significant	-0.409239	0.114568	0.465982	non-significant	No changes
chr2	144280154	144280579	+	ENSMUSG00000027424.11	ENSMUST00000110027.1	9214	Mgme1	mitochondrial genome maintenance exonuclease 1	1	425	3' UTR	-0.0313895	0.829207	NA	non-significant	-0.343576	0.301416	0.705739	non-significant	No changes
chr2	144368982	144373676	+	ENSMUSG00000027425.18	ENSMUST00000028911.14	0	Kat14	lysine acetyltransferase 14	1	4694	Promoter (<=1kb)	-1.42151	1.55e-05	0.00298818	down-regulated	0.0880124	0.667222	0.916647	non-significant	m6A changes
chr2	144393974	144394199	+	ENSMUSG00000027425.18	ENSMUST00000137611.1	4986	Kat14	lysine acetyltransferase 14	1	225	Exon (ENSMUST00000028911.14/ENSMUSG00000027425.18, exon 7 of 11)	-0.392303	0.0910255	0.261966	non-significant	0.0880124	0.667222	0.916647	non-significant	No changes
chr2	144406802	144407676	+	ENSMUSG00000027425.18	ENSMUST00000139812.1	2725	Kat14	lysine acetyltransferase 14	1	874	3' UTR	-0.336396	0.130531	0.317755	non-significant	0.0880124	0.667222	0.916647	non-significant	No changes
chr2	144537231	144539210	+	ENSMUSG00000027427.13	ENSMUST00000134051.1	1056	Polr3f	polymerase (RNA) III (DNA directed) polypeptide F	1	1979	Promoter (1-2kb)	-0.781953	0.0168782	0.109766	down-regulated	0.387523	0.0464432	0.297252	non-significant	m6A changes
chr2	145712637	145712737	+	ENSMUSG00000081722.1	ENSMUST00000119964.1	-10913	Gm11763	NA	1	100	Exon (ENSMUST00000144661.1/ENSMUSG00000001768.16, exon 2 of 2)	-0.0840114	0.647006	NA	non-significant	-	-	-	non-significant	No changes
chr2	145886445	145886670	+	ENSMUSG00000083014.1	ENSMUST00000120221.1	-5412	Gm11764	TM2 domain containing 1 pseudogene	1	225	3' UTR	0.122321	0.512643	0.675964	non-significant	-	-	-	non-significant	No changes
chr2	145912246	145912346	+	ENSMUSG00000002728.14	ENSMUST00000129502.1	347	Naa20	N(alpha)-acetyltransferase 20, NatB catalytic subunit	1	100	Promoter (<=1kb)	0.00351379	0.982531	0.990025	non-significant	-0.0841106	0.761131	0.955431	non-significant	No changes
chr2	148674578	148675911	+	ENSMUSG00000036992.10	ENSMUST00000047177.3	1953	Nxt1	NTF2-related export protein 1	1	1333	Promoter (1-2kb)	-0.225619	0.273567	0.471306	non-significant	0.14488	0.737452	0.945733	non-significant	No changes
chr2	148681447	148684535	+	ENSMUSG00000027439.9	ENSMUST00000151362.1	-77	Gzf1	GDNF-inducible zinc finger protein 1	1	3088	Promoter (<=1kb)	-0.479168	0.0302463	0.147826	down-regulated	-0.238092	0.271539	0.677577	non-significant	m6A changes
chr2	148684585	148684685	+	ENSMUSG00000027439.9	ENSMUST00000151362.1	0	Gzf1	GDNF-inducible zinc finger protein 1	1	100	Promoter (<=1kb)	-0.195174	0.333062	0.525394	non-significant	-0.238092	0.271539	0.677577	non-significant	No changes
chr2	150238728	150239203	+	ENSMUSG00000074735.2	ENSMUST00000063463.5	16388	Gm21994	predicted gene 21994	1	475	Exon (ENSMUST00000073782.3/ENSMUSG00000060336.6, exon 4 of 4)	-0.0737205	0.521523	NA	non-significant	-	-	-	non-significant	No changes
chr2	150239928	150240428	+	ENSMUSG00000074735.2	ENSMUST00000063463.5	15163	Gm21994	predicted gene 21994	1	500	3' UTR	-0.0429345	0.683942	NA	non-significant	-	-	-	non-significant	No changes
chr2	150325253	150325328	+	ENSMUSG00000095315.2	ENSMUST00000133235.2	1552	Gm10130	predicted gene 10130	1	75	Promoter (1-2kb)	-0.180083	0.348097	NA	non-significant	0.236948	0.582466	0.882722	non-significant	No changes
chr2	150668646	150668771	+	ENSMUSG00000027452.11	ENSMUST00000141500.1	-147	Acss1	acyl-CoA synthetase short-chain family member 1	1	125	Promoter (<=1kb)	-0.454015	0.067413	0.222564	non-significant	0.167127	0.172243	0.563576	non-significant	No changes
chr2	151706750	151706975	+	ENSMUSG00000044364.5	ENSMUST00000109872.1	4440	Tmem74b	transmembrane protein 74B	1	225	Exon (ENSMUST00000060196.2/ENSMUSG00000044364.5, exon 2 of 2)	-0.548606	0.0392898	0.167989	down-regulated	-0.142889	0.733064	0.944252	non-significant	m6A changes
chr2	151711923	151712048	+	ENSMUSG00000032869.15	ENSMUST00000125977.7	8947	Psmf1	proteasome (prosome, macropain) inhibitor subunit 1	1	125	3' UTR	0.0972284	0.551642	0.70848	non-significant	-0.13479	0.492661	0.838948	non-significant	No changes
chr2	152109081	152109956	+	ENSMUSG00000032802.8	ENSMUST00000041500.7	3558	Srxn1	sulfiredoxin 1 homolog (S. cerevisiae)	1	875	3' UTR	-0.25758	0.210187	0.409571	non-significant	-0.308114	0.113938	0.465109	non-significant	No changes
chr2	152110031	152110156	+	ENSMUSG00000032802.8	ENSMUST00000041500.7	4508	Srxn1	sulfiredoxin 1 homolog (S. cerevisiae)	1	125	3' UTR	-0.0269679	0.885035	0.931288	non-significant	-0.308114	0.113938	0.465109	non-significant	No changes
chr2	152311775	152312100	+	ENSMUSG00000027465.13	ENSMUST00000141373.1	3577	Tbc1d20	TBC1 domain family, member 20	1	325	3' UTR	-0.243222	0.237401	0.438175	non-significant	0.333608	0.0349831	0.254919	non-significant	No changes
chr2	152427482	152428961	+	ENSMUSG00000032680.11	ENSMUST00000153713.1	0	6820408C15Rik	RIKEN cDNA 6820408C15 gene	1	1479	Promoter (<=1kb)	-0.204453	0.272624	0.470959	non-significant	-0.0543034	0.855601	0.980218	non-significant	No changes
chr2	152683022	152683247	+	ENSMUSG00000042814.8	ENSMUST00000062148.8	-3788	Mcts2	malignant T cell amplified sequence 2	1	225	Exon (ENSMUST00000148156.1/ENSMUSG00000019188.16, exon 3 of 3)	-0.175824	0.382061	0.566523	non-significant	0.338346	0.193941	0.593894	non-significant	No changes
chr2	152687559	152687634	+	ENSMUSG00000042814.8	ENSMUST00000062148.8	525	Mcts2	malignant T cell amplified sequence 2	1	75	Promoter (<=1kb)	-0.757879	0.01209	0.0925108	down-regulated	0.338346	0.193941	0.593894	non-significant	m6A changes
chr2	152705186	152705286	+	ENSMUSG00000019188.16	ENSMUST00000129439.1	13348	H13	histocompatibility 13	1	100	3' UTR	0.0341434	0.851373	0.910273	non-significant	0.157541	0.23324	0.63956	non-significant	No changes
chr2	153208710	153209485	+	ENSMUSG00000068040.10	ENSMUST00000149390.1	6577	Tm9sf4	transmembrane 9 superfamily protein member 4	1	775	3' UTR	-0.320621	0.138015	0.326749	non-significant	0.182137	0.211992	0.618879	non-significant	No changes
chr2	153269635	153270247	+	ENSMUSG00000046020.13	ENSMUST00000152390.1	12064	Pofut1	protein O-fucosyltransferase 1	1	612	3' UTR	0.0288883	0.868421	0.920871	non-significant	-0.426119	0.0312315	0.237054	non-significant	No changes
chr2	153316399	153320314	+	ENSMUSG00000073236.4	ENSMUST00000125345.1	22907	2500004C02Rik	RIKEN cDNA 2500004C02 gene	1	3915	Exon (ENSMUST00000028977.6/ENSMUSG00000027475.9, exon 2 of 9)	-0.568079	0.0132432	0.0968863	down-regulated	-0.133131	0.708672	0.935868	non-significant	m6A changes
chr2	153331880	153332380	+	ENSMUSG00000073236.4	ENSMUST00000125345.1	10841	2500004C02Rik	RIKEN cDNA 2500004C02 gene	1	500	3' UTR	-0.175898	0.368314	0.554593	non-significant	-0.133131	0.708672	0.935868	non-significant	No changes
chr2	153332705	153333105	+	ENSMUSG00000073236.4	ENSMUST00000125345.1	10116	2500004C02Rik	RIKEN cDNA 2500004C02 gene	1	400	3' UTR	-0.702466	0.0201069	0.11947	down-regulated	-0.133131	0.708672	0.935868	non-significant	m6A changes
chr2	153397450	153399263	+	ENSMUSG00000042548.14	ENSMUST00000138571.1	4591	Asxl1	additional sex combs like 1	1	1813	Exon (ENSMUST00000227428.1/ENSMUSG00000042548.14, exon 11 of 12)	-0.752823	0.0132486	0.0968863	down-regulated	0.117217	0.434562	0.804521	non-significant	m6A changes
chr2	153399338	153399413	+	ENSMUSG00000042548.14	ENSMUST00000138571.1	6479	Asxl1	additional sex combs like 1	1	75	Exon (ENSMUST00000227428.1/ENSMUSG00000042548.14, exon 12 of 12)	-1.06754	0.00172196	0.031251	down-regulated	0.117217	0.434562	0.804521	non-significant	m6A changes
chr2	153399488	153400688	+	ENSMUSG00000042548.14	ENSMUST00000138571.1	6629	Asxl1	additional sex combs like 1	1	1200	Exon (ENSMUST00000227428.1/ENSMUSG00000042548.14, exon 12 of 12)	-0.449706	0.0229569	0.127766	down-regulated	0.117217	0.434562	0.804521	non-significant	m6A changes
chr2	153401038	153401763	+	ENSMUSG00000042548.14	ENSMUST00000138571.1	8179	Asxl1	additional sex combs like 1	1	725	Exon (ENSMUST00000227428.1/ENSMUSG00000042548.14, exon 12 of 12)	-0.427899	0.0250732	0.133564	down-regulated	0.117217	0.434562	0.804521	non-significant	m6A changes
chr2	153767024	153767574	+	ENSMUSG00000044083.12	ENSMUST00000126656.3	-12357	Efcab8	EF-hand calcium binding domain 8	1	550	3' UTR	-0.321555	0.146475	0.337765	non-significant	-0.129868	0.944288	1	non-significant	No changes
chr2	153938220	153942016	+	ENSMUSG00000074665.11	ENSMUST00000109757.7	0	Bpifb4	BPI fold containing family B, member 4	1	3796	Promoter (<=1kb)	-0.39173	0.0838847	0.252009	non-significant	0.581906	3.58e-07	2.36e-05	non-significant	No changes
chr2	154531222	154531422	+	ENSMUSG00000038533.15	ENSMUST00000139506.1	184	Cbfa2t2	CBFA2/RUNX1 translocation partner 2	1	200	Promoter (<=1kb)	-0.209477	0.29428	0.489876	non-significant	-0.203768	0.190629	0.588728	non-significant	No changes
chr2	154535456	154535531	+	ENSMUSG00000038533.15	ENSMUST00000139506.1	4418	Cbfa2t2	CBFA2/RUNX1 translocation partner 2	1	75	3' UTR	-0.075565	0.679087	0.80001	non-significant	-0.203768	0.190629	0.588728	non-significant	No changes
chr2	154651829	154657321	+	ENSMUSG00000038467.15	ENSMUST00000044277.9	0	Chmp4b	charged multivesicular body protein 4B	1	5492	Promoter (<=1kb)	-0.249672	0.226565	0.427414	non-significant	0.206458	0.103947	0.44361	non-significant	No changes
chr2	155138443	155138543	+	ENSMUSG00000027598.16	ENSMUST00000123497.1	4883	Itch	itchy, E3 ubiquitin protein ligase	1	100	Exon (ENSMUST00000126648.7/ENSMUSG00000027598.16, exon 2 of 2)	0.0978242	0.527878	NA	non-significant	-0.0734693	0.592602	0.88682	non-significant	No changes
chr2	155139093	155157802	+	ENSMUSG00000027598.16	ENSMUST00000123497.1	5533	Itch	itchy, E3 ubiquitin protein ligase	1	18709	5' UTR	-0.327345	0.114184	0.296236	non-significant	-0.0734693	0.592602	0.88682	non-significant	No changes
chr2	155814010	155816008	+	ENSMUSG00000074649.6	ENSMUST00000124586.1	3418	BC029722	cDNA sequence BC029722	1	1998	Exon (ENSMUST00000029141.5/ENSMUSG00000027612.7, exon 8 of 9)	-0.315994	0.152143	0.343922	non-significant	0.138213	0.599484	0.889929	non-significant	No changes
chr2	155979688	155985864	+	ENSMUSG00000038241.16	ENSMUST00000156355.7	-19	Cep250	centrosomal protein 250	1	6176	Promoter (<=1kb)	-0.496631	0.0206988	0.121321	down-regulated	0.0554817	0.720534	0.940592	non-significant	m6A changes
chr2	155989415	155992010	+	ENSMUSG00000038241.16	ENSMUST00000128683.1	3501	Cep250	centrosomal protein 250	1	2595	3' UTR	-0.44781	0.0571028	0.204329	non-significant	0.0554817	0.720534	0.940592	non-significant	No changes
chr2	155992060	155998202	+	ENSMUSG00000074646.10	ENSMUST00000156993.7	5945	6430550D23Rik	RIKEN cDNA 6430550D23 gene	1	6142	3' UTR	-0.511091	0.0342566	0.156095	down-regulated	0.572919	0.282322	0.688257	non-significant	m6A changes
chr2	156304810	156308289	+	ENSMUSG00000038085.13	ENSMUST00000037096.8	-4010	Cnbd2	cyclic nucleotide binding domain containing 2	1	3479	3' UTR	-0.520335	0.0436288	0.177529	down-regulated	0.127029	0.732108	0.944252	non-significant	m6A changes
chr2	156309089	156309289	+	ENSMUSG00000038085.13	ENSMUST00000037096.8	-3010	Cnbd2	cyclic nucleotide binding domain containing 2	1	200	3' UTR	0.0383281	0.836164	0.901152	non-significant	0.127029	0.732108	0.944252	non-significant	No changes
chr2	156521676	156522376	+	ENSMUSG00000027624.20	ENSMUST00000137067.1	-11131	Epb41l1	erythrocyte membrane protein band 4.1 like 1	1	700	Exon (ENSMUST00000125153.9/ENSMUSG00000027624.20, exon 16 of 25)	-0.316379	0.119641	0.303799	non-significant	-0.0180881	0.904842	0.992997	non-significant	No changes
chr2	156534760	156540877	+	ENSMUSG00000027624.20	ENSMUST00000137067.1	1254	Epb41l1	erythrocyte membrane protein band 4.1 like 1	1	6117	Promoter (1-2kb)	-0.282436	0.141238	0.330608	non-significant	-0.0180881	0.904842	0.992997	non-significant	No changes
chr2	156540902	156540977	+	ENSMUSG00000027628.10	ENSMUST00000109570.7	-6607	Aar2	AAR2 splicing factor homolog	1	75	3' UTR	-0.15122	0.369864	0.555641	non-significant	-0.26155	0.228276	0.635234	non-significant	No changes
chr2	156551022	156551097	+	ENSMUSG00000027628.10	ENSMUST00000126250.1	3399	Aar2	AAR2 splicing factor homolog	1	75	Exon (ENSMUST00000109570.7/ENSMUSG00000027628.10, exon 3 of 5)	-0.298519	0.167887	0.36177	non-significant	-0.26155	0.228276	0.635234	non-significant	No changes
chr2	156551122	156551222	+	ENSMUSG00000027628.10	ENSMUST00000126250.1	3499	Aar2	AAR2 splicing factor homolog	1	100	Exon (ENSMUST00000109570.7/ENSMUSG00000027628.10, exon 3 of 5)	-0.192108	0.334854	0.526246	non-significant	-0.26155	0.228276	0.635234	non-significant	No changes
chr2	156567057	156567732	+	ENSMUSG00000055494.5	ENSMUST00000144818.1	-4060	Gm14168	predicted gene 14168	1	675	3' UTR	-0.133343	0.495294	0.661717	non-significant	-0.829547	0.0872602	0.407687	non-significant	No changes
chr2	156576460	156576835	+	ENSMUSG00000055494.5	ENSMUST00000144818.1	4669	Gm14168	predicted gene 14168	1	375	Exon (ENSMUST00000144818.1/ENSMUSG00000055494.5, exon 2 of 2)	-0.113973	0.545136	NA	non-significant	-0.829547	0.0872602	0.407687	non-significant	No changes
chr2	156577085	156577457	+	ENSMUSG00000055494.5	ENSMUST00000144818.1	5294	Gm14168	predicted gene 14168	1	372	Exon (ENSMUST00000144818.1/ENSMUSG00000055494.5, exon 2 of 2)	0.0329504	0.838782	NA	non-significant	-0.829547	0.0872602	0.407687	non-significant	No changes
chr2	156761902	156763137	+	ENSMUSG00000061689.15	ENSMUST00000123730.1	1958	Dlgap4	DLG associated protein 4	1	1235	Promoter (1-2kb)	-0.185467	0.344876	0.534368	non-significant	0.210163	0.298581	0.703214	non-significant	No changes
chr2	156853438	156853763	+	ENSMUSG00000085741.8	ENSMUST00000187327.1	2353	5430405H02Rik	RIKEN cDNA 5430405H02 gene	1	325	3' UTR	0.0196095	0.91398	0.948287	non-significant	-0.0439071	0.888635	0.989488	non-significant	No changes
chr2	156853838	156854063	+	ENSMUSG00000085741.8	ENSMUST00000187327.1	2053	5430405H02Rik	RIKEN cDNA 5430405H02 gene	1	225	3' UTR	-0.0584156	0.737616	0.839198	non-significant	-0.0439071	0.888635	0.989488	non-significant	No changes
chr2	157396106	157396181	+	ENSMUSG00000027646.15	ENSMUST00000109533.7	-22263	Src	Rous sarcoma oncogene	1	75	3' UTR	-0.158466	0.396324	0.578993	non-significant	-0.0241293	0.893253	0.990618	non-significant	No changes
chr2	158385474	158385649	+	ENSMUSG00000064585.1	ENSMUST00000082651.1	5941	LOC115489591	small nucleolar RNA SNORA71	1	175	3' UTR	-0.409918	0.0844136	0.252697	non-significant	-	-	-	non-significant	No changes
chr2	158492461	158496261	+	ENSMUSG00000084644.1	ENSMUST00000122695.1	4860	Gm24379	NA	1	3800	3' UTR	-0.232147	0.264843	0.464048	non-significant	0.968432	0.271099	0.677254	non-significant	No changes
chr2	158638650	158639211	+	ENSMUSG00000093120.1	ENSMUST00000175379.1	68	Mir3474	microRNA 3474	1	561	Promoter (<=1kb)	-0.113913	0.546842	0.704788	non-significant	-	-	-	non-significant	No changes
chr2	158761390	158761940	+	ENSMUSG00000027654.2	ENSMUST00000029183.2	-6153	Fam83d	family with sequence similarity 83, member D	1	550	3' UTR	-0.463872	0.0603902	0.211332	non-significant	-	-	-	non-significant	No changes
chr2	160687462	160702187	+	ENSMUSG00000070544.6	ENSMUST00000164510.1	0	Top1	topoisomerase (DNA) I	1	14725	Promoter (<=1kb)	-0.627791	0.0290886	0.144396	down-regulated	0.105285	0.411696	0.791809	non-significant	m6A changes
chr2	160702387	160704872	+	ENSMUSG00000070544.6	ENSMUST00000164510.1	245	Top1	topoisomerase (DNA) I	1	2485	Promoter (<=1kb)	-0.521036	0.00221568	0.036063	down-regulated	0.105285	0.411696	0.791809	non-significant	m6A changes
chr2	160721196	160721888	+	ENSMUSG00000070544.6	ENSMUST00000150039.1	3728	Top1	topoisomerase (DNA) I	1	692	3' UTR	-0.348433	0.0898441	0.260618	non-significant	0.105285	0.411696	0.791809	non-significant	No changes
chr2	160762075	160762925	+	ENSMUSG00000016933.17	ENSMUST00000143997.1	1958	Plcg1	phospholipase C, gamma 1	1	850	Promoter (1-2kb)	-0.202055	0.269038	0.468065	non-significant	0.0378806	0.795295	0.963793	non-significant	No changes
chr2	160905433	160905658	+	ENSMUSG00000027412.12	ENSMUST00000124920.1	3885	Lpin3	lipin 3	1	225	3' UTR	-0.249434	0.192097	NA	non-significant	-0.0649175	0.82992	0.973695	non-significant	No changes
chr2	161113878	161113953	+	ENSMUSG00000109780.1	ENSMUST00000209874.1	4468	Gm45447	NA	1	75	Exon (ENSMUST00000209874.1/ENSMUSG00000109780.1, exon 3 of 3)	-0.141181	0.317531	NA	non-significant	-0.374523	0.565102	0.874201	non-significant	No changes
chr2	163017478	163023421	+	ENSMUSG00000017858.12	ENSMUST00000150396.2	0	Ift52	intraflagellar transport 52	1	5943	Promoter (<=1kb)	-0.0339444	0.860045	0.915067	non-significant	0.118067	0.472911	0.828338	non-significant	No changes
chr2	163453744	163454419	+	ENSMUSG00000017943.15	ENSMUST00000137070.1	15212	Gdap1l1	ganglioside-induced differentiation-associated protein 1-like 1	1	675	3' UTR	-0.269921	0.171989	0.36625	non-significant	-0.291024	0.208449	0.613703	non-significant	No changes
chr2	163615612	163615887	+	ENSMUSG00000017679.16	ENSMUST00000132904.1	4093	Ttpal	tocopherol (alpha) transfer protein-like	1	275	3' UTR	-0.0413152	0.823942	0.893891	non-significant	0.0125979	0.96586	1	non-significant	No changes
chr2	163658385	163658635	+	ENSMUSG00000035268.14	ENSMUST00000147385.7	0	Pkig	protein kinase inhibitor, gamma	1	250	Promoter (<=1kb)	-0.316931	0.133477	0.321742	non-significant	-0.0799341	0.648566	0.909931	non-significant	No changes
chr2	163995746	164015253	+	ENSMUSG00000018326.9	ENSMUST00000131288.1	244	Ywhab	tyrosine 3-monooxygenase/tryptophan 5-monooxygenase activation protein, beta polypeptide	1	19507	Promoter (<=1kb)	-0.293596	0.0929765	0.264843	non-significant	-0.0574266	0.746395	0.950124	non-significant	No changes
chr2	164151864	164152114	+	ENSMUSG00000084446.1	ENSMUST00000122497.1	5407	n-R5s207	NA	1	250	3' UTR	-1.11809	2.01e-05	0.00322685	down-regulated	-	-	-	non-significant	m6A changes
chr2	164464777	164464902	+	ENSMUSG00000045503.16	ENSMUST00000125086.1	3469	Sys1	SYS1 Golgi-localized integral membrane protein homolog (S. cerevisiae)	1	125	3' UTR	0.021465	0.909772	0.945719	non-significant	0.0685002	0.773604	0.957921	non-significant	No changes
chr2	164823010	164823135	+	ENSMUSG00000017764.2	ENSMUST00000132282.1	0	Zswim1	zinc finger SWIM-type containing 1	1	125	Promoter (<=1kb)	-0.040402	0.832394	0.897938	non-significant	-0.0747274	0.783738	0.960418	non-significant	No changes
chr2	164824740	164824890	+	ENSMUSG00000017764.2	ENSMUST00000132282.1	1728	Zswim1	zinc finger SWIM-type containing 1	1	150	Promoter (1-2kb)	-0.0810923	0.673077	0.795184	non-significant	-0.0747274	0.783738	0.960418	non-significant	No changes
chr2	164826115	164826315	+	ENSMUSG00000017767.3	ENSMUST00000141411.1	2213	Spata25	spermatogenesis associated 25	1	200	3' UTR	0.03388	0.846765	0.908205	non-significant	0.108448	0.885809	0.988991	non-significant	No changes
chr2	164826340	164826715	+	ENSMUSG00000017767.3	ENSMUST00000141411.1	1813	Spata25	spermatogenesis associated 25	1	375	Promoter (1-2kb)	0.0393136	0.820919	0.892077	non-significant	0.108448	0.885809	0.988991	non-significant	No changes
chr2	164950301	164950747	+	ENSMUSG00000017737.2	ENSMUST00000134382.1	0	Mmp9	matrix metallopeptidase 9	1	446	Promoter (<=1kb)	-0.843074	0.00386565	0.0492988	down-regulated	1.24927	1.17e-05	0.000534155	up-regulated	Opposite changes
chr2	166047950	166048499	+	ENSMUSG00000027678.17	ENSMUST00000153507.1	33	Ncoa3	nuclear receptor coactivator 3	1	549	Promoter (<=1kb)	0.202148	0.317266	0.510734	non-significant	-0.0501882	0.722548	0.940743	non-significant	No changes
chr2	166049256	166051450	+	ENSMUSG00000027678.17	ENSMUST00000153507.1	1339	Ncoa3	nuclear receptor coactivator 3	1	2194	Promoter (1-2kb)	0.225176	0.261159	0.4601	non-significant	-0.0501882	0.722548	0.940743	non-significant	No changes
chr2	166054814	166058686	+	ENSMUSG00000027678.17	ENSMUST00000139658.1	-2134	Ncoa3	nuclear receptor coactivator 3	1	3872	Exon (ENSMUST00000109252.7/ENSMUSG00000027678.17, exon 12 of 23)	-0.861888	0.0006988	0.0203463	down-regulated	-0.0501882	0.722548	0.940743	non-significant	m6A changes
chr2	166793813	166793938	+	ENSMUSG00000042854.9	ENSMUST00000151826.1	47	Trp53rkb	transformation related protein 53 regulating kinase B	1	125	Promoter (<=1kb)	0.215559	0.29272	0.488443	non-significant	0.135945	0.680977	0.921976	non-significant	No changes
chr2	166795250	166795650	+	ENSMUSG00000042854.9	ENSMUST00000051923.6	1252	Trp53rkb	transformation related protein 53 regulating kinase B	1	400	Promoter (1-2kb)	-0.069424	0.712057	0.823482	non-significant	0.135945	0.680977	0.921976	non-significant	No changes
chr2	166795700	166796400	+	ENSMUSG00000042854.9	ENSMUST00000051923.6	1702	Trp53rkb	transformation related protein 53 regulating kinase B	1	700	Promoter (1-2kb)	-0.00791435	0.961745	0.977717	non-significant	0.135945	0.680977	0.921976	non-significant	No changes
chr2	166894807	166894907	+	ENSMUSG00000002718.14	ENSMUST00000171410.7	-11133	Cse1l	chromosome segregation 1-like (S. cerevisiae)	1	100	3' UTR	0.327154	0.112852	0.294469	non-significant	0.0265819	0.882646	0.987895	non-significant	No changes
chr2	166894932	166895257	+	ENSMUSG00000002718.14	ENSMUST00000171410.7	-10783	Cse1l	chromosome segregation 1-like (S. cerevisiae)	1	325	3' UTR	0.117184	0.528403	0.68815	non-significant	0.0265819	0.882646	0.987895	non-significant	No changes
chr2	167019670	167020038	+	ENSMUSG00000017999.16	ENSMUST00000150571.1	4361	Ddx27	DEAD (Asp-Glu-Ala-Asp) box polypeptide 27	1	368	Exon (ENSMUST00000018143.15/ENSMUSG00000017999.16, exon 3 of 21)	0.000420965	0.997054	0.99838	non-significant	-0.0477754	0.770476	0.957343	non-significant	No changes
chr2	167191904	167192154	+	ENSMUSG00000050556.9	ENSMUST00000059826.9	-1750	Kcnb1	potassium voltage gated channel, Shab-related subfamily, member 1	1	250	Promoter (1-2kb)	-0.124951	0.463489	0.63596	non-significant	-0.265361	0.0489678	0.304101	non-significant	No changes
chr2	167421711	167424414	+	ENSMUSG00000039463.14	ENSMUST00000047815.12	0	Slc9a8	solute carrier family 9 (sodium/hydrogen exchanger), member 8	1	2703	Promoter (<=1kb)	-0.220964	0.281963	0.478997	non-significant	-0.276427	0.135738	0.503426	non-significant	No changes
chr2	167492969	167493319	+	ENSMUSG00000047030.15	ENSMUST00000057627.15	-83	Spata2	spermatogenesis associated 2	1	350	Promoter (<=1kb)	-0.095011	0.620152	0.758286	non-significant	-0.202053	0.419094	0.795473	non-significant	No changes
chr2	167689814	167689889	+	ENSMUSG00000090213.1	ENSMUST00000148262.1	0	Tmem189	transmembrane protein 189	1	75	Promoter (<=1kb)	-0.127673	0.504305	0.669197	non-significant	0.214234	0.493037	0.838948	non-significant	No changes
chr2	167689914	167690414	+	ENSMUSG00000090213.1	ENSMUST00000148262.1	-93	Tmem189	transmembrane protein 189	1	500	Promoter (<=1kb)	-0.109778	0.570596	0.723639	non-significant	0.214234	0.493037	0.838948	non-significant	No changes
chr2	167976677	167976827	+	ENSMUSG00000074577.9	ENSMUST00000131572.1	9928	Ripor3	RIPOR family member 3	1	150	3' UTR	-0.86053	0.00351015	0.0474475	down-regulated	-0.567868	0.309438	0.713851	non-significant	m6A changes
chr2	167977427	167977502	+	ENSMUSG00000074577.9	ENSMUST00000131572.1	9253	Ripor3	RIPOR family member 3	1	75	3' UTR	-0.254878	0.219114	0.419859	non-significant	-0.567868	0.309438	0.713851	non-significant	No changes
chr2	167977702	167977952	+	ENSMUSG00000074577.9	ENSMUST00000131572.1	8803	Ripor3	RIPOR family member 3	1	250	3' UTR	0.00859034	0.950713	0.971519	non-significant	-0.567868	0.309438	0.713851	non-significant	No changes
chr2	168098729	168099479	+	ENSMUSG00000118526.2	ENSMUST00000239040.2	-15398	AL831766.1	NA	1	750	3' UTR	-0.432957	0.0478366	0.186198	down-regulated	-	-	-	non-significant	m6A changes
chr2	168231596	168232271	+	ENSMUSG00000074576.4	ENSMUST00000099071.4	975	Mocs3	molybdenum cofactor synthesis 3	1	675	Promoter (<=1kb)	-0.203716	0.298157	0.492961	non-significant	0.281758	0.461713	0.823137	non-significant	No changes
chr2	169633287	169633587	+	ENSMUSG00000047907.11	ENSMUST00000109157.1	-89	Tshz2	teashirt zinc finger family member 2	1	300	Promoter (<=1kb)	-0.328659	0.137644	0.326398	non-significant	-0.140335	0.206009	0.611668	non-significant	No changes
chr2	169884808	169885433	+	ENSMUSG00000047907.11	ENSMUST00000123300.2	0	Tshz2	teashirt zinc finger family member 2	1	625	Promoter (<=1kb)	-0.444987	0.038488	0.166039	down-regulated	-0.140335	0.206009	0.611668	non-significant	m6A changes
chr2	169886058	169887008	+	ENSMUSG00000047907.11	ENSMUST00000140699.1	224	Tshz2	teashirt zinc finger family member 2	1	950	Promoter (<=1kb)	-0.364298	0.110686	0.29089	non-significant	-0.140335	0.206009	0.611668	non-significant	No changes
chr2	169888083	169888233	+	ENSMUSG00000047907.11	ENSMUST00000140699.1	2249	Tshz2	teashirt zinc finger family member 2	1	150	3' UTR	-0.0833619	0.658994	0.785497	non-significant	-0.140335	0.206009	0.611668	non-significant	No changes
chr2	170071085	170071310	+	ENSMUSG00000052056.14	ENSMUST00000063710.12	59910	Zfp217	zinc finger protein 217	1	225	3' UTR	-0.0450788	0.787828	NA	non-significant	0.596862	4.51e-05	0.00170996	non-significant	No changes
chr2	170511262	170511691	+	ENSMUSG00000052033.13	ENSMUST00000136839.1	0	Pfdn4	prefoldin 4	1	429	Promoter (<=1kb)	-0.227649	0.223257	0.424364	non-significant	0.34942	0.152225	0.53209	non-significant	No changes
chr2	170515643	170518703	+	ENSMUSG00000052033.13	ENSMUST00000139328.1	754	Pfdn4	prefoldin 4	1	3060	Promoter (<=1kb)	-0.166617	0.379648	0.564688	non-significant	0.34942	0.152225	0.53209	non-significant	No changes
chr2	172377941	172380969	+	ENSMUSG00000027498.14	ENSMUST00000116375.1	7208	Cstf1	cleavage stimulation factor, 3' pre-RNA, subunit 1	1	3028	3' UTR	-0.0890252	0.643799	0.775265	non-significant	-0.18173	0.382854	0.773962	non-significant	No changes
chr2	172432867	172432992	+	ENSMUSG00000027502.11	ENSMUST00000029005.3	-7564	Rtf2	replication termination factor 2	1	125	3' UTR	0.00191982	0.988661	NA	non-significant	-0.131381	0.367811	0.762879	non-significant	No changes
chr2	172446648	172453159	+	ENSMUSG00000027502.11	ENSMUST00000140048.1	0	Rtf2	replication termination factor 2	1	6511	Promoter (<=1kb)	-0.098864	0.535255	0.69447	non-significant	-0.131381	0.367811	0.762879	non-significant	No changes
chr2	173701062	173701612	+	ENSMUSG00000098588.1	ENSMUST00000183857.1	0	Mir6340	microRNA 6340	1	550	Promoter (<=1kb)	-0.49379	0.0198513	0.118649	down-regulated	-	-	-	non-significant	m6A changes
chr2	173782555	173782855	+	ENSMUSG00000054455.5	ENSMUST00000154306.1	14356	Vapb	vesicle-associated membrane protein, associated protein B and C	1	300	3' UTR	0.208929	0.290822	0.48708	non-significant	-0.017876	0.909315	0.994401	non-significant	No changes
chr2	174096984	174097434	+	ENSMUSG00000039263.16	ENSMUST00000044415.15	-12915	Npepl1	aminopeptidase-like 1	1	450	3' UTR	-0.63249	0.00970493	0.0812456	down-regulated	0.0743191	0.782551	0.959974	non-significant	m6A changes
chr2	174337631	174337756	+	ENSMUSG00000027523.20	ENSMUST00000131125.7	-3948	Gnas	GNAS (guanine nucleotide binding protein, alpha stimulating) complex locus	1	125	3' UTR	-0.515003	0.0189087	0.115975	down-regulated	0.0667022	0.741364	0.947964	non-significant	m6A changes
chr2	177477707	177478129	+	ENSMUSG00000078866.10	ENSMUST00000108952.3	12862	Zfp970	zinc finger protein 970	1	422	3' UTR	-0.89966	0.0089851	0.0777685	down-regulated	0.154576	0.711237	0.937	non-significant	m6A changes
chr2	177508832	177508907	+	ENSMUSG00000094786.1	ENSMUST00000108940.2	263	Gm14403	predicted gene 14403	1	75	Promoter (<=1kb)	-0.147045	0.138075	NA	non-significant	0.60983	0.443111	0.810162	non-significant	No changes
chr2	178420844	178421319	+	ENSMUSG00000070476.10	ENSMUST00000129003.1	6263	Fam217b	family with sequence similarity 217, member B	1	475	Exon (ENSMUST00000094251.10/ENSMUSG00000070476.10, exon 4 of 4)	-0.594314	0.0335141	0.154917	down-regulated	0.0172568	0.975225	1	non-significant	m6A changes
chr2	178421369	178421494	+	ENSMUSG00000070476.10	ENSMUST00000129003.1	6788	Fam217b	family with sequence similarity 217, member B	1	125	3' UTR	0.127493	0.401044	NA	non-significant	0.0172568	0.975225	1	non-significant	No changes
chr2	178430530	178441409	+	ENSMUSG00000039155.15	ENSMUST00000108912.8	0	Cdh26	cadherin-like 26	1	10879	Promoter (<=1kb)	-0.362356	0.0239187	0.130844	down-regulated	-0.117651	0.323182	0.726604	non-significant	m6A changes
chr2	179895791	179896441	+	ENSMUSG00000000305.12	ENSMUST00000098996.1	1883	Cdh4	cadherin 4	1	650	Promoter (1-2kb)	-0.264306	0.198268	0.39682	non-significant	0.114181	0.662221	0.915302	non-significant	No changes
chr2	179977721	179978246	+	ENSMUSG00000085704.1	ENSMUST00000150145.1	869	4921531C22Rik	RIKEN cDNA 4921531C22 gene	1	525	Promoter (<=1kb)	-0.0899578	0.598499	0.7446	non-significant	-0.183477	0.63587	0.905105	non-significant	No changes
chr2	180033696	180033771	+	ENSMUSG00000027566.15	ENSMUST00000135650.1	3717	Psma7	proteasome (prosome, macropain) subunit, alpha type 7	1	75	Exon (ENSMUST00000055485.11/ENSMUSG00000039108.14, exon 8 of 9)	-0.178197	0.354977	0.542986	non-significant	-0.0326562	0.849351	0.978956	non-significant	No changes
chr2	180034473	180034623	+	ENSMUSG00000027566.15	ENSMUST00000135650.1	2865	Psma7	proteasome (prosome, macropain) subunit, alpha type 7	1	150	3' UTR	-0.672509	0.0192054	0.117051	down-regulated	-0.0326562	0.849351	0.978956	non-significant	m6A changes
chr2	180085628	180085728	+	ENSMUSG00000039069.19	ENSMUST00000146182.1	2640	Mtg2	mitochondrial ribosome associated GTPase 2	1	100	3' UTR	-0.281403	0.140034	0.328894	non-significant	-0.312319	0.252348	0.660502	non-significant	No changes
chr2	180161768	180161993	+	ENSMUSG00000039041.15	ENSMUST00000061437.4	-9492	Adrm1	adhesion regulating molecule 1	1	225	3' UTR	-0.197051	0.326272	0.518474	non-significant	0.0174037	0.914769	0.995568	non-significant	No changes
chr2	180175954	180176279	+	ENSMUSG00000039041.15	ENSMUST00000152850.1	600	Adrm1	adhesion regulating molecule 1	1	325	Promoter (<=1kb)	0.221308	0.281477	0.47851	non-significant	0.0174037	0.914769	0.995568	non-significant	No changes
chr2	180585330	180585530	+	ENSMUSG00000027569.15	ENSMUST00000149969.1	2573	Mrgbp	MRG/MORF4L binding protein	1	200	3' UTR	0.210321	0.300178	0.494996	non-significant	-0.0459924	0.869042	0.983568	non-significant	No changes
chr2	180585780	180585905	+	ENSMUSG00000027569.15	ENSMUST00000149969.1	3023	Mrgbp	MRG/MORF4L binding protein	1	125	3' UTR	-0.217884	0.282117	0.479065	non-significant	-0.0459924	0.869042	0.983568	non-significant	No changes
chr2	180594381	180594906	+	ENSMUSG00000027570.15	ENSMUST00000132527.8	-2884	Col9a3	collagen, type IX, alpha 3	1	525	Exon (ENSMUST00000029087.3/ENSMUSG00000049401.10, exon 7 of 7)	-0.247344	0.234073	0.434384	non-significant	0.667418	0.0690354	0.362578	non-significant	No changes
chr2	180716938	180718519	+	ENSMUSG00000027573.11	ENSMUST00000078687.5	4393	Gid8	GID complex subunit 8	1	1581	3' UTR	-0.550006	0.0245886	0.132487	down-regulated	-0.0434397	0.815715	0.969907	non-significant	m6A changes
chr2	180980447	180981634	+	ENSMUSG00000027575.19	ENSMUST00000148908.1	99	Arfgap1	ADP-ribosylation factor GTPase activating protein 1	1	1187	Promoter (<=1kb)	-0.364943	0.110874	0.291139	non-significant	0.072475	0.663087	0.915533	non-significant	No changes
chr2	181379648	181380982	+	ENSMUSG00000090077.9	ENSMUST00000140943.7	0	Lime1	Lck interacting transmembrane adaptor 1	1	1334	Promoter (<=1kb)	-0.112077	0.538614	0.697602	non-significant	-1.60983	0.245597	0.654205	non-significant	No changes
chr2	181493230	181493380	+	ENSMUSG00000055882.8	ENSMUST00000069649.8	25	Abhd16b	abhydrolase domain containing 16B	1	150	Promoter (<=1kb)	-0.341437	0.0875059	NA	non-significant	-0.39663	0.658565	0.91403	non-significant	No changes
chr2	181494680	181494980	+	ENSMUSG00000055882.8	ENSMUST00000069649.8	1475	Abhd16b	abhydrolase domain containing 16B	1	300	Promoter (1-2kb)	-0.307078	0.162025	0.354339	non-significant	-0.39663	0.658565	0.91403	non-significant	No changes
chr2	181515131	181515806	+	ENSMUSG00000000827.18	ENSMUST00000130261.1	2554	Tpd52l2	tumor protein D52-like 2	1	675	3' UTR	-0.482333	0.0505102	0.191205	non-significant	-0.037066	0.797711	0.96449	non-significant	No changes
chr2	181578479	181580665	+	ENSMUSG00000010492.10	ENSMUST00000152365.1	0	Uckl1os	uridine-cytidine kinase 1-like 1, opposite strand	1	2186	Promoter (<=1kb)	-0.137496	0.485111	0.654588	non-significant	-0.320101	0.0138621	0.142715	non-significant	No changes
chr2	181580990	181581415	+	ENSMUSG00000089917.7	ENSMUST00000131949.1	211	Uckl1	uridine-cytidine kinase 1-like 1	1	425	Promoter (<=1kb)	-0.673298	0.00816616	0.0740977	down-regulated	-0.363606	0.0219705	0.190984	non-significant	m6A changes
chr2	181581965	181585170	+	ENSMUSG00000010492.10	ENSMUST00000136759.1	0	Uckl1os	uridine-cytidine kinase 1-like 1, opposite strand	1	3205	Promoter (<=1kb)	-0.523117	0.0190271	0.11653	down-regulated	-0.320101	0.0138621	0.142715	non-significant	m6A changes
chr2	181767114	181767609	+	ENSMUSG00000010505.16	ENSMUST00000183403.7	0	Myt1	myelin transcription factor 1	1	495	Promoter (<=1kb)	-0.381256	0.0976107	0.271893	non-significant	-0.337685	0.0538872	0.318804	non-significant	No changes
chr2	181825906	181826531	+	ENSMUSG00000010505.16	ENSMUST00000148766.1	6348	Myt1	myelin transcription factor 1	1	625	3' UTR	-0.160015	0.404007	0.586259	non-significant	-0.337685	0.0538872	0.318804	non-significant	No changes
chr2	181837853	181840926	+	ENSMUSG00000027589.14	ENSMUST00000029116.13	0	Pcmtd2	protein-L-isoaspartate (D-aspartate) O-methyltransferase domain containing 2	1	3073	Promoter (<=1kb)	-0.926007	0.00032884	0.0140905	down-regulated	-0.14842	0.277985	0.684392	non-significant	m6A changes
chr2	181841026	181842412	+	ENSMUSG00000027589.14	ENSMUST00000155970.1	-42	Pcmtd2	protein-L-isoaspartate (D-aspartate) O-methyltransferase domain containing 2	1	1386	Promoter (<=1kb)	-1.10333	0.00125008	0.027765	down-regulated	-0.14842	0.277985	0.684392	non-significant	m6A changes
chr2	181854978	181855378	+	ENSMUSG00000027589.14	ENSMUST00000137893.1	3416	Pcmtd2	protein-L-isoaspartate (D-aspartate) O-methyltransferase domain containing 2	1	400	3' UTR	-0.284192	0.126404	0.312221	non-significant	-0.14842	0.277985	0.684392	non-significant	No changes
chr2	181896972	181897322	+	ENSMUSG00000083397.1	ENSMUST00000119395.1	150	Gm5466	poly(A) binding protein, cytoplasmic 4 pseudogene	1	350	Promoter (<=1kb)	-0.125709	0.418617	NA	non-significant	0.128012	0.780582	0.959731	non-significant	No changes
chr2	3329073	3329373	-	ENSMUSG00000049950.6	ENSMUST00000062672.6	3270	Rpp38	ribonuclease P/MRP 38 subunit	1	300	Exon (ENSMUST00000062672.6/ENSMUSG00000049950.6, exon 2 of 2)	-1.6247	0.00128093	NA	down-regulated	0.395104	0.449558	0.814895	non-significant	m6A changes
chr2	3329398	3332643	-	ENSMUSG00000049950.6	ENSMUST00000062672.6	0	Rpp38	ribonuclease P/MRP 38 subunit	1	3245	Promoter (<=1kb)	-0.317275	0.135961	0.32443	non-significant	0.395104	0.449558	0.814895	non-significant	No changes
chr2	3411963	3419060	-	ENSMUSG00000026650.15	ENSMUST00000115084.7	0	Meig1	meiosis expressed gene 1	1	7097	Promoter (<=1kb)	-0.324013	0.0916473	0.262576	non-significant	0.185288	0.505615	0.844998	non-significant	No changes
chr2	3464299	3464624	-	ENSMUSG00000085043.1	ENSMUST00000149932.1	-3989	Gm13184	NA	1	325	3' UTR	-0.498129	0.0527361	0.195505	non-significant	-0.151885	0.929477	0.999696	non-significant	No changes
chr2	3489927	3490052	-	ENSMUSG00000109865.1	ENSMUST00000129505.1	110	Hspa14	heat shock protein 14	1	125	Promoter (<=1kb)	-0.219554	0.255254	NA	non-significant	0.197287	0.448875	0.81424	non-significant	No changes
chr2	3507167	3507392	-	ENSMUSG00000109865.1	ENSMUST00000135157.1	-4152	Hspa14	heat shock protein 14	1	225	3' UTR	-0.369897	0.0997268	0.275291	non-significant	0.197287	0.448875	0.81424	non-significant	No changes
chr2	3508485	3508685	-	ENSMUSG00000109865.1	ENSMUST00000148167.1	4058	Hspa14	heat shock protein 14	1	200	Exon (ENSMUST00000124331.7/ENSMUSG00000051396.15, exon 4 of 5)	-0.469652	0.0432767	0.176554	down-regulated	0.197287	0.448875	0.81424	non-significant	m6A changes
chr2	3753360	3755177	-	ENSMUSG00000085205.1	ENSMUST00000131044.1	0	Gm13185	NA	1	1817	Promoter (<=1kb)	-0.439135	0.0323214	0.15231	down-regulated	0.0302225	0.929296	0.999696	non-significant	m6A changes
chr2	4623907	4624307	-	ENSMUSG00000039449.14	ENSMUST00000192470.1	27774	Prpf18	pre-mRNA processing factor 18	1	400	3' UTR	-0.320582	0.143568	0.333327	non-significant	0.25815	0.0907299	0.414439	non-significant	No changes
chr2	5297731	5297806	-	ENSMUSG00000080820.1	ENSMUST00000117204.1	14082	Gm13197	predicted gene 13197	1	75	3' UTR	0.0521319	0.738154	NA	non-significant	-	-	-	non-significant	No changes
chr2	5298581	5298906	-	ENSMUSG00000080820.1	ENSMUST00000117204.1	14932	Gm13197	predicted gene 13197	1	325	3' UTR	-0.161711	0.330309	NA	non-significant	-	-	-	non-significant	No changes
chr2	6100106	6100181	-	ENSMUSG00000045319.13	ENSMUST00000126551.1	29958	Proser2	proline and serine rich 2	1	75	3' UTR	-0.0686175	0.719366	0.82771	non-significant	-0.585654	0.00985434	0.115192	non-significant	No changes
chr2	9916051	9916376	-	ENSMUSG00000025782.12	ENSMUST00000114907.1	2032	Taf3	TATA-box binding protein associated factor 3	1	325	3' UTR	-0.333702	0.123821	0.309022	non-significant	0.209554	0.328559	0.730924	non-significant	No changes
chr2	9941686	9951173	-	ENSMUSG00000025782.12	ENSMUST00000129720.1	0	Taf3	TATA-box binding protein associated factor 3	1	9487	Promoter (<=1kb)	-0.325448	0.144146	0.334237	non-significant	0.209554	0.328559	0.730924	non-significant	No changes
chr2	9951273	9952073	-	ENSMUSG00000025782.12	ENSMUST00000114909.1	1584	Taf3	TATA-box binding protein associated factor 3	1	800	Promoter (1-2kb)	-0.594218	0.0344626	0.156806	down-regulated	0.209554	0.328559	0.730924	non-significant	m6A changes
chr2	10079802	10080152	-	ENSMUSG00000025781.14	ENSMUST00000153554.7	0	Atp5c1	ATP synthase, H+ transporting, mitochondrial F1 complex, gamma polypeptide 1	1	350	Promoter (<=1kb)	0.218645	0.273498	0.471306	non-significant	0.120367	0.565958	0.874555	non-significant	No changes
chr2	11767342	11769755	-	ENSMUSG00000058594.15	ENSMUST00000123717.7	7752	Fbh1	F-box DNA helicase 1	1	2413	Exon (ENSMUST00000071564.13/ENSMUSG00000058594.15, exon 3 of 21)	-0.130438	0.488512	0.656816	non-significant	-0.155045	0.292046	0.696382	non-significant	No changes
chr2	12108431	12109031	-	ENSMUSG00000104174.1	ENSMUST00000192947.1	20711	Gm37701	NA	1	600	3' UTR	-0.295562	0.107474	0.286833	non-significant	-	-	-	non-significant	No changes
chr2	13655520	13655645	-	ENSMUSG00000104354.1	ENSMUST00000195289.1	-16871	Gm37126	NA	1	125	3' UTR	0.226864	0.255688	0.455445	non-significant	0.956264	0.222862	0.630109	non-significant	No changes
chr2	13656595	13656920	-	ENSMUSG00000104354.1	ENSMUST00000195289.1	-15596	Gm37126	NA	1	325	3' UTR	-0.217301	0.267939	0.466917	non-significant	0.956264	0.222862	0.630109	non-significant	No changes
chr2	14763424	14767024	-	ENSMUSG00000087086.7	ENSMUST00000143458.6	0	Gm13269	predicted gene 13269	1	3600	Promoter (<=1kb)	-0.184941	0.336404	0.527258	non-significant	0.113231	0.905462	0.993094	non-significant	No changes
chr2	14996155	14996430	-	ENSMUSG00000057914.15	ENSMUST00000144423.1	14043	Cacnb2	calcium channel, voltage-dependent, beta 2 subunit	1	275	3' UTR	-0.643608	0.0180765	0.113534	down-regulated	-0.336017	0.0121909	0.132346	non-significant	m6A changes
chr2	18045791	18046541	-	ENSMUSG00000054074.9	ENSMUST00000173604.1	-1220	Skida1	SKI/DACH domain containing 1	1	750	Promoter (1-2kb)	-0.364557	0.0814802	NA	non-significant	-0.217109	0.706887	0.934506	non-significant	No changes
chr2	18216942	18219592	-	ENSMUSG00000026740.12	ENSMUST00000148401.7	0	Dnajc1	DnaJ heat shock protein family (Hsp40) member C1	1	2650	Promoter (<=1kb)	-0.717433	0.0130047	0.0958633	down-regulated	-0.0353624	0.830866	0.973695	non-significant	m6A changes
chr2	18307856	18307956	-	ENSMUSG00000026740.12	ENSMUST00000164835.1	-841	Dnajc1	DnaJ heat shock protein family (Hsp40) member C1	1	100	Promoter (<=1kb)	-0.0243633	0.895267	0.93685	non-significant	-0.0353624	0.830866	0.973695	non-significant	No changes
chr2	20849093	20849618	-	ENSMUSG00000036591.16	ENSMUST00000131542.1	3629	Arhgap21	Rho GTPase activating protein 21	1	525	Exon (ENSMUST00000154230.8/ENSMUSG00000036591.16, exon 25 of 25)	-0.870138	0.00146864	0.029488	down-regulated	0.0487138	0.675455	0.920138	non-significant	m6A changes
chr2	20880142	20881667	-	ENSMUSG00000036591.16	ENSMUST00000174584.7	1562	Arhgap21	Rho GTPase activating protein 21	1	1525	Promoter (1-2kb)	-0.419058	0.0450792	0.180446	down-regulated	0.0487138	0.675455	0.920138	non-significant	m6A changes
chr2	20967514	20968685	-	ENSMUSG00000036591.16	ENSMUST00000154230.8	0	Arhgap21	Rho GTPase activating protein 21	1	1171	Promoter (<=1kb)	-0.016118	0.93254	0.9612	non-significant	0.0487138	0.675455	0.920138	non-significant	No changes
chr2	21180730	21180930	-	ENSMUSG00000089472.1	ENSMUST00000158847.1	9648	Gm25368	NA	1	200	3' UTR	-1.00853	0.000725944	0.0207937	down-regulated	-	-	-	non-significant	m6A changes
chr2	21180955	21196553	-	ENSMUSG00000089576.1	ENSMUST00000158951.1	1313	Gm23007	NA	1	15598	Promoter (1-2kb)	-0.480376	0.0274269	0.139541	down-regulated	-	-	-	non-significant	m6A changes
chr2	21196753	21205365	-	ENSMUSG00000026679.3	ENSMUST00000027992.2	0	Enkur	enkurin, TRPC channel interacting protein	1	8612	Promoter (<=1kb)	-0.413938	0.0582715	0.206932	non-significant	-0.290399	0.0994504	0.434622	non-significant	No changes
chr2	24603911	24604111	-	ENSMUSG00000088571.1	ENSMUST00000157946.1	2547	Gm25455	NA	1	200	3' UTR	0.0507485	0.766537	0.858174	non-significant	-	-	-	non-significant	No changes
chr2	24604261	24604561	-	ENSMUSG00000088571.1	ENSMUST00000157946.1	2897	Gm25455	NA	1	300	3' UTR	-0.0124688	0.947433	0.969688	non-significant	-	-	-	non-significant	No changes
chr2	24606111	24606211	-	ENSMUSG00000004113.18	ENSMUST00000131861.1	1323	Cacna1b	calcium channel, voltage-dependent, N type, alpha 1B subunit	1	100	Promoter (1-2kb)	-0.234731	0.253531	0.453472	non-significant	-0.0773781	0.504532	0.844747	non-significant	No changes
chr2	24606286	24606361	-	ENSMUSG00000004113.18	ENSMUST00000131861.1	1173	Cacna1b	calcium channel, voltage-dependent, N type, alpha 1B subunit	1	75	Promoter (1-2kb)	-0.183366	0.352012	0.54031	non-significant	-0.0773781	0.504532	0.844747	non-significant	No changes
chr2	24678004	24679515	-	ENSMUSG00000083973.1	ENSMUST00000121558.1	3304	Gm13459	NA	1	1511	Exon (ENSMUST00000070864.13/ENSMUSG00000004113.18, exon 19 of 46)	-0.447731	0.0454567	0.181451	down-regulated	-	-	-	non-significant	m6A changes
chr2	24790927	24791052	-	ENSMUSG00000036893.17	ENSMUST00000134775.2	15303	Ehmt1	euchromatic histone methyltransferase 1	1	125	3' UTR	-0.0322887	0.802893	NA	non-significant	-0.025057	0.855712	0.980241	non-significant	No changes
chr2	24791702	24791777	-	ENSMUSG00000036893.17	ENSMUST00000134775.2	14578	Ehmt1	euchromatic histone methyltransferase 1	1	75	3' UTR	-0.388286	0.0989786	0.27415	non-significant	-0.025057	0.855712	0.980241	non-significant	No changes
chr2	24792027	24792127	-	ENSMUSG00000036893.17	ENSMUST00000134775.2	14228	Ehmt1	euchromatic histone methyltransferase 1	1	100	3' UTR	-0.254508	0.224268	0.425126	non-significant	-0.025057	0.855712	0.980241	non-significant	No changes
chr2	24884341	24884416	-	ENSMUSG00000036893.17	ENSMUST00000198923.4	2	Ehmt1	euchromatic histone methyltransferase 1	1	75	Promoter (<=1kb)	-0.418146	0.0795211	0.244586	non-significant	-0.025057	0.855712	0.980241	non-significant	No changes
chr2	24974116	24974960	-	ENSMUSG00000036850.4	ENSMUST00000194392.1	29	Mrpl41	mitochondrial ribosomal protein L41	1	844	Promoter (<=1kb)	-0.140342	0.482623	0.652774	non-significant	0.379425	0.154135	0.534533	non-significant	No changes
chr2	24975035	24975098	-	ENSMUSG00000036850.4	ENSMUST00000045604.3	0	Mrpl41	mitochondrial ribosomal protein L41	1	63	Promoter (<=1kb)	0.171303	0.35414	0.542287	non-significant	0.379425	0.154135	0.534533	non-significant	No changes
chr2	25193315	25194190	-	ENSMUSG00000059555.6	ENSMUST00000142857.1	2569	Tor4a	torsin family 4, member A	1	875	3' UTR	0.00108416	0.987935	0.99284	non-significant	-0.151573	0.613157	0.896445	non-significant	No changes
chr2	25194615	25194940	-	ENSMUSG00000059555.6	ENSMUST00000142857.1	1819	Tor4a	torsin family 4, member A	1	325	Promoter (1-2kb)	-0.822869	0.0133833	0.0975301	down-regulated	-0.151573	0.613157	0.896445	non-significant	m6A changes
chr2	25222159	25222734	-	ENSMUSG00000026969.3	ENSMUST00000139988.1	802	Fam166a	family with sequence similarity 166, member A	1	575	Promoter (<=1kb)	0.133468	0.493611	0.660446	non-significant	1.16495	0.370454	0.764531	non-significant	No changes
chr2	25223184	25223688	-	ENSMUSG00000036752.4	ENSMUST00000145607.1	966	Tubb4b	tubulin, beta 4B class IVB	1	504	Promoter (<=1kb)	-0.0371421	0.837529	0.902082	non-significant	-0.160824	0.17244	0.563862	non-significant	No changes
chr2	25245493	25245593	-	ENSMUSG00000115018.2	ENSMUST00000228627.2	1270	Ndor1	NADPH dependent diflavin oxidoreductase 1	1	100	Promoter (1-2kb)	-0.290963	0.151316	0.343189	non-significant	0.460671	0.260795	0.668371	non-significant	No changes
chr2	25352275	25352794	-	ENSMUSG00000026958.13	ENSMUST00000149953.1	80	Dpp7	dipeptidylpeptidase 7	1	519	Promoter (<=1kb)	-0.289337	0.181512	0.376543	non-significant	-0.00598341	1	1	non-significant	No changes
chr2	25518906	25519581	-	ENSMUSG00000015095.12	ENSMUST00000148845.1	15000	Fbxw5	F-box and WD-40 domain protein 5	1	675	3' UTR	-0.244058	0.227125	0.427916	non-significant	-0.0328165	0.864735	0.982236	non-significant	No changes
chr2	25563364	25564632	-	ENSMUSG00000015092.9	ENSMUST00000142288.1	2780	Edf1	endothelial differentiation-related factor 1	1	1268	Exon (ENSMUST00000095117.9/ENSMUSG00000026941.16, exon 25 of 29)	-0.170784	0.38919	0.572426	non-significant	0.110997	0.684344	0.923616	non-significant	No changes
chr2	25583842	25584945	-	ENSMUSG00000015087.14	ENSMUST00000128942.1	115	Rabl6	RAB, member RAS oncogene family-like 6	1	1103	Promoter (<=1kb)	-0.0322373	0.852759	0.911444	non-significant	-0.0545066	0.719993	0.940592	non-significant	No changes
chr2	25585020	25585223	-	ENSMUSG00000015087.14	ENSMUST00000128942.1	0	Rabl6	RAB, member RAS oncogene family-like 6	1	203	Promoter (<=1kb)	0.0424294	0.80492	0.883026	non-significant	-0.0545066	0.719993	0.940592	non-significant	No changes
chr2	25708136	25708261	-	ENSMUSG00000087612.1	ENSMUST00000151069.1	4	A230005M16Rik	RIKEN cDNA A230005M16 gene	1	125	Promoter (<=1kb)	-0.365253	0.109719	0.290009	non-significant	0.577679	0.337113	0.73778	non-significant	No changes
chr2	25928362	25928487	-	ENSMUSG00000026933.17	ENSMUST00000148146.1	6127	Camsap1	calmodulin regulated spectrin-associated protein 1	1	125	3' UTR	0.691255	0.0136437	0.0984561	up-regulated	-0.137433	0.276947	0.683264	non-significant	m6A changes
chr2	25928662	25928987	-	ENSMUSG00000026933.17	ENSMUST00000148146.1	5627	Camsap1	calmodulin regulated spectrin-associated protein 1	1	325	3' UTR	0.290092	0.176966	0.371985	non-significant	-0.137433	0.276947	0.683264	non-significant	No changes
chr2	25929012	25929862	-	ENSMUSG00000026933.17	ENSMUST00000148146.1	4752	Camsap1	calmodulin regulated spectrin-associated protein 1	1	850	3' UTR	-0.41353	0.0843568	0.252693	non-significant	-0.137433	0.276947	0.683264	non-significant	No changes
chr2	25936522	25938441	-	ENSMUSG00000026933.17	ENSMUST00000134970.7	-962	Camsap1	calmodulin regulated spectrin-associated protein 1	1	1919	Promoter (<=1kb)	-0.668035	0.00117583	0.027174	down-regulated	-0.137433	0.276947	0.683264	non-significant	m6A changes
chr2	25938641	25940216	-	ENSMUSG00000026933.17	ENSMUST00000134970.7	-3081	Camsap1	calmodulin regulated spectrin-associated protein 1	1	1575	3' UTR	-0.414305	0.0386213	0.166294	down-regulated	-0.137433	0.276947	0.683264	non-significant	m6A changes
chr2	26210511	26211436	-	ENSMUSG00000026934.15	ENSMUST00000054099.15	-2223	Lhx3	LIM homeobox protein 3	1	925	3' UTR	-0.154873	0.43283	0.611872	non-significant	-	-	-	non-significant	No changes
chr2	26247568	26248168	-	ENSMUSG00000036327.18	ENSMUST00000036187.8	-10044	Qsox2	quiescin Q6 sulfhydryl oxidase 2	1	600	Exon (ENSMUST00000217256.1/ENSMUSG00000048038.8, exon 26 of 26)	-0.0933388	0.62459	0.761036	non-significant	0.11721	0.56547	0.874367	non-significant	No changes
chr2	26280578	26282115	-	ENSMUSG00000048038.8	ENSMUST00000217256.1	12323	Ccdc187	coiled-coil domain containing 187	1	1537	Exon (ENSMUST00000217256.1/ENSMUSG00000048038.8, exon 5 of 26)	-0.328857	0.136392	0.324562	non-significant	0.0473195	0.729959	0.943415	non-significant	No changes
chr2	26370950	26372913	-	ENSMUSG00000036281.13	ENSMUST00000125789.1	0	Snapc4	small nuclear RNA activating complex, polypeptide 4	1	1963	Promoter (<=1kb)	-0.738715	0.00885605	0.0773379	down-regulated	0.172925	0.34988	0.749742	non-significant	m6A changes
chr2	26373394	26373694	-	ENSMUSG00000036281.13	ENSMUST00000123934.1	0	Snapc4	small nuclear RNA activating complex, polypeptide 4	1	300	Promoter (<=1kb)	0.0577953	0.751147	0.847751	non-significant	0.172925	0.34988	0.749742	non-significant	No changes
chr2	26382801	26383376	-	ENSMUSG00000085767.1	ENSMUST00000125518.1	1276	Gm13563	NA	1	575	Promoter (1-2kb)	-0.119857	0.520951	0.683187	non-significant	-0.242749	0.519344	0.851067	non-significant	No changes
chr2	26385088	26386938	-	ENSMUSG00000026927.17	ENSMUST00000134737.1	0	Entr1	endosome associated trafficking regulator 1	1	1850	Promoter (<=1kb)	-0.174969	0.339299	0.529255	non-significant	0.256717	0.109681	0.456657	non-significant	No changes
chr2	26386988	26388683	-	ENSMUSG00000026927.17	ENSMUST00000132574.7	0	Entr1	endosome associated trafficking regulator 1	1	1695	Promoter (<=1kb)	-0.0625987	0.741458	0.841052	non-significant	0.256717	0.109681	0.456657	non-significant	No changes
chr2	26408152	26408877	-	ENSMUSG00000026925.16	ENSMUST00000114090.7	250	Inpp5e	inositol polyphosphate-5-phosphatase E	1	725	Promoter (<=1kb)	-0.368244	0.101227	0.277235	non-significant	-0.308697	0.143679	0.516779	non-significant	No changes
chr2	26409655	26409830	-	ENSMUSG00000026925.16	ENSMUST00000146061.7	-453	Inpp5e	inositol polyphosphate-5-phosphatase E	1	175	Promoter (<=1kb)	-0.0278729	0.875452	0.925274	non-significant	-0.308697	0.143679	0.516779	non-significant	No changes
chr2	26410180	26410630	-	ENSMUSG00000026925.16	ENSMUST00000146061.7	-978	Inpp5e	inositol polyphosphate-5-phosphatase E	1	450	Promoter (<=1kb)	-0.230316	0.258531	0.457719	non-significant	-0.308697	0.143679	0.516779	non-significant	No changes
chr2	26439870	26441070	-	ENSMUSG00000026924.17	ENSMUST00000153996.1	-116	Sec16a	SEC16 homolog A, endoplasmic reticulum export factor	1	1200	Promoter (<=1kb)	-0.42372	0.041957	0.173425	down-regulated	0.0203977	0.879457	0.986871	non-significant	m6A changes
chr2	26503822	26509759	-	ENSMUSG00000026923.15	ENSMUST00000131393.1	0	Notch1	notch 1	1	5937	Promoter (<=1kb)	-0.13892	0.431342	NA	non-significant	-0.152682	0.377968	0.770918	non-significant	No changes
chr2	26891808	26892874	-	ENSMUSG00000036160.13	ENSMUST00000140392.1	0	Surf6	surfeit gene 6	1	1066	Promoter (<=1kb)	-0.0042886	0.983584	0.990407	non-significant	0.13008	0.570275	0.875961	non-significant	No changes
chr2	26907886	26908211	-	ENSMUSG00000015776.12	ENSMUST00000015920.11	2358	Med22	mediator complex subunit 22	1	325	3' UTR	-0.371943	0.0851503	0.253933	non-significant	-0.0108063	0.963927	1	non-significant	No changes
chr2	26921839	26921964	-	ENSMUSG00000014873.15	ENSMUST00000143098.1	4412	Surf2	surfeit gene 2	1	125	3' UTR	-0.317875	0.114811	0.297127	non-significant	-0.216151	0.379178	0.771694	non-significant	No changes
chr2	26922164	26924387	-	ENSMUSG00000014873.15	ENSMUST00000143098.1	4737	Surf2	surfeit gene 2	1	2223	3' UTR	-0.0783398	0.682179	0.801861	non-significant	-0.216151	0.379178	0.771694	non-significant	No changes
chr2	26962652	26962907	-	ENSMUSG00000052406.14	ENSMUST00000135752.1	1371	Rexo4	REX4, 3'-5' exonuclease	1	255	Promoter (1-2kb)	-0.524804	0.0430978	0.176282	down-regulated	0.360697	0.012909	0.136518	non-significant	m6A changes
chr2	27426493	27427033	-	ENSMUSG00000009621.18	ENSMUST00000185188.7	0	Vav2	vav 2 oncogene	1	540	Promoter (<=1kb)	-0.344611	0.111685	0.292598	non-significant	-0.135961	0.324164	0.727063	non-significant	No changes
chr2	27448128	27453205	-	ENSMUSG00000098812.1	ENSMUST00000183455.1	0	Mir7578	microRNA 7578	1	5077	Promoter (<=1kb)	-0.0400913	0.834015	0.8993	non-significant	-	-	-	non-significant	No changes
chr2	27453230	27453330	-	ENSMUSG00000098812.1	ENSMUST00000183455.1	-2601	Mir7578	microRNA 7578	1	100	Exon (ENSMUST00000130932.1/ENSMUSG00000026918.16, exon 8 of 8)	0.132795	0.452518	NA	non-significant	-	-	-	non-significant	No changes
chr2	27454155	27457009	-	ENSMUSG00000098812.1	ENSMUST00000183455.1	-3526	Mir7578	microRNA 7578	1	2854	Exon (ENSMUST00000028282.14/ENSMUSG00000026918.16, exon 7 of 12)	0.0822749	0.662647	0.788464	non-significant	-	-	-	non-significant	No changes
chr2	28824673	28826273	-	ENSMUSG00000035666.14	ENSMUST00000037117.5	14013	Gtf3c4	general transcription factor IIIC, polypeptide 4	1	1600	3' UTR	-0.200674	0.300962	0.495445	non-significant	-0.216912	0.204782	0.609868	non-significant	No changes
chr2	28826348	28826573	-	ENSMUSG00000035666.14	ENSMUST00000037117.5	13713	Gtf3c4	general transcription factor IIIC, polypeptide 4	1	225	3' UTR	0.0682572	0.661217	0.78725	non-significant	-0.216912	0.204782	0.609868	non-significant	No changes
chr2	28833605	28834180	-	ENSMUSG00000035666.14	ENSMUST00000037117.5	6106	Gtf3c4	general transcription factor IIIC, polypeptide 4	1	575	Exon (ENSMUST00000171404.7/ENSMUSG00000035666.14, exon 3 of 6)	-0.86017	0.00450293	0.0533591	down-regulated	-0.216912	0.204782	0.609868	non-significant	m6A changes
chr2	28834705	28836031	-	ENSMUSG00000035666.14	ENSMUST00000037117.5	4255	Gtf3c4	general transcription factor IIIC, polypeptide 4	1	1326	5' UTR	-0.0842201	0.644584	0.775689	non-significant	-0.216912	0.204782	0.609868	non-significant	No changes
chr2	29777368	29777543	-	ENSMUSG00000039826.13	ENSMUST00000148120.1	4653	Trub2	TruB pseudouridine (psi) synthase family member 2	1	175	3' UTR	-0.0407532	0.82848	0.895869	non-significant	-0.3928	0.0807245	0.391592	non-significant	No changes
chr2	30090943	30091168	-	ENSMUSG00000015335.16	ENSMUST00000148717.7	1851	Zdhhc12	zinc finger, DHHC domain containing 12	1	225	Promoter (1-2kb)	-0.113952	0.555585	0.711287	non-significant	-0.140942	0.655638	0.912985	non-significant	No changes
chr2	30237519	30237894	-	ENSMUSG00000007476.18	ENSMUST00000113654.7	0	Lrrc8a	leucine rich repeat containing 8A VRAC subunit A	1	375	Promoter (<=1kb)	-0.327179	0.137423	0.325996	non-significant	0.530535	0.0564741	0.327142	non-significant	No changes
chr2	30284230	30284730	-	ENSMUSG00000075419.4	ENSMUST00000100219.4	1604	Dolk	dolichol kinase	1	500	Promoter (1-2kb)	-0.265688	0.172464	0.36676	non-significant	0.123203	0.681072	0.922052	non-significant	No changes
chr2	30972176	30972551	-	ENSMUSG00000026849.18	ENSMUST00000028200.8	-4244	Tor1a	torsin family 1, member A (torsin A)	1	375	3' UTR	-0.169381	0.368654	0.554822	non-significant	-0.126775	0.610772	0.895056	non-significant	No changes
chr2	30981336	30982071	-	ENSMUSG00000026851.9	ENSMUST00000028205.9	0	BC005624	cDNA sequence BC005624	1	735	Promoter (<=1kb)	0.0395179	0.795419	0.876897	non-significant	-0.259517	0.0829807	0.396069	non-significant	No changes
chr2	31032155	31032580	-	ENSMUSG00000026854.16	ENSMUST00000127776.1	12337	Usp20	ubiquitin specific peptidase 20	1	425	3' UTR	-0.266579	0.206829	0.4058	non-significant	-0.171753	0.287694	0.693219	non-significant	No changes
chr2	31032955	31036593	-	ENSMUSG00000026854.16	ENSMUST00000127776.1	13137	Usp20	ubiquitin specific peptidase 20	1	3638	3' UTR	-0.410839	0.069013	0.226043	non-significant	-0.171753	0.287694	0.693219	non-significant	No changes
chr2	31036618	31037210	-	ENSMUSG00000026854.16	ENSMUST00000127776.1	16800	Usp20	ubiquitin specific peptidase 20	1	592	Exon (ENSMUST00000073879.11/ENSMUSG00000075415.13, exon 11 of 14)	-0.319834	0.146632	0.338003	non-significant	-0.171753	0.287694	0.693219	non-significant	No changes
chr2	32082763	32082838	-	ENSMUSG00000050592.8	ENSMUST00000056406.6	945	Fam78a	family with sequence similarity 78, member A	1	75	Promoter (<=1kb)	0.0129668	0.913724	NA	non-significant	-0.706821	0.0584313	0.332144	non-significant	No changes
chr2	32082888	32083288	-	ENSMUSG00000050592.8	ENSMUST00000056406.6	495	Fam78a	family with sequence similarity 78, member A	1	400	Promoter (<=1kb)	-0.143572	0.386573	0.569913	non-significant	-0.706821	0.0584313	0.332144	non-significant	No changes
chr2	32258627	32260158	-	ENSMUSG00000002550.16	ENSMUST00000138133.1	0	Uck1	uridine-cytidine kinase 1	1	1531	Promoter (<=1kb)	0.127102	0.505759	0.670064	non-significant	0.193051	0.460579	0.822328	non-significant	No changes
chr2	32430411	32430986	-	ENSMUSG00000026819.15	ENSMUST00000113308.7	0	Slc25a25	solute carrier family 25 (mitochondrial carrier, phosphate carrier), member 25	1	575	Promoter (<=1kb)	0.0376679	0.842897	0.906619	non-significant	1.16505	8.73e-19	1.85e-16	up-regulated	Gene changes
chr2	32707308	32708033	-	ENSMUSG00000009555.16	ENSMUST00000130399.1	1688	Cdk9	cyclin-dependent kinase 9 (CDC2-related kinase)	1	725	Promoter (1-2kb)	-0.353886	0.118115	0.301769	non-significant	0.160109	0.429924	0.802928	non-significant	No changes
chr2	32769121	32769521	-	ENSMUSG00000039021.15	ENSMUST00000161089.7	5809	Ttc16	tetratricopeptide repeat domain 16	1	400	3' UTR	-0.103299	0.583544	0.733486	non-significant	-0.224524	0.307974	0.712298	non-significant	No changes
chr2	32933894	32935872	-	ENSMUSG00000026792.16	ENSMUST00000195776.1	2927	Lrsam1	leucine rich repeat and sterile alpha motif containing 1	1	1978	3' UTR	0.0351773	0.853588	0.911865	non-significant	-0.31566	0.0283763	0.224101	non-significant	No changes
chr2	33411032	33411432	-	ENSMUSG00000068966.10	ENSMUST00000091037.2	16790	Zbtb34	zinc finger and BTB domain containing 34	1	400	Exon (ENSMUST00000091037.2/ENSMUSG00000068966.10, exon 2 of 2)	-0.466963	0.0617902	0.21361	non-significant	-0.0574984	0.82378	0.972169	non-significant	No changes
chr2	33453511	33454961	-	ENSMUSG00000085742.1	ENSMUST00000132913.1	6710	Gm13536	predicted gene 13536	1	1450	3' UTR	-0.259807	0.21587	0.416465	non-significant	-	-	-	non-significant	No changes
chr2	33729952	33730177	-	ENSMUSG00000085463.1	ENSMUST00000130532.1	-11054	9430024E24Rik	RIKEN cDNA 9430024E24 gene	1	225	3' UTR	-0.00083696	0.996914	0.998346	non-significant	-	-	-	non-significant	No changes
chr2	33731102	33732177	-	ENSMUSG00000085463.1	ENSMUST00000130532.1	-12204	9430024E24Rik	RIKEN cDNA 9430024E24 gene	1	1075	3' UTR	0.00295191	0.987709	0.99284	non-significant	-	-	-	non-significant	No changes
chr2	34677168	34677768	-	ENSMUSG00000026867.18	ENSMUST00000138203.1	6525	Gapvd1	GTPase activating protein and VPS9 domains 1	1	600	3' UTR	-0.879833	0.00354088	0.0476765	down-regulated	0.0233321	0.852975	0.979414	non-significant	m6A changes
chr2	34727249	34728977	-	ENSMUSG00000026867.18	ENSMUST00000137528.7	0	Gapvd1	GTPase activating protein and VPS9 domains 1	1	1728	Promoter (<=1kb)	-0.386411	0.0975458	0.271893	non-significant	0.0233321	0.852975	0.979414	non-significant	No changes
chr2	34755034	34755159	-	ENSMUSG00000026867.18	ENSMUST00000102800.7	73	Gapvd1	GTPase activating protein and VPS9 domains 1	1	125	Promoter (<=1kb)	0.00178543	0.989598	NA	non-significant	0.0233321	0.852975	0.979414	non-significant	No changes
chr2	34797412	34799426	-	ENSMUSG00000070953.13	ENSMUST00000113086.8	192	Rabepk	Rab9 effector protein with kelch motifs	1	2014	Promoter (<=1kb)	-0.208748	0.30548	0.499215	non-significant	0.063581	0.854964	0.980012	non-significant	No changes
chr2	34805613	34806416	-	ENSMUSG00000035949.15	ENSMUST00000145180.1	2247	Fbxw2	F-box and WD-40 domain protein 2	1	803	3' UTR	-0.711447	0.0163834	0.108745	down-regulated	0.0272494	0.879983	0.98688	non-significant	m6A changes
chr2	34807116	34807216	-	ENSMUSG00000035949.15	ENSMUST00000145180.1	1447	Fbxw2	F-box and WD-40 domain protein 2	1	100	Promoter (1-2kb)	-0.110927	0.546872	0.704788	non-significant	0.0272494	0.879983	0.98688	non-significant	No changes
chr2	34822460	34823160	-	ENSMUSG00000035949.15	ENSMUST00000156130.1	0	Fbxw2	F-box and WD-40 domain protein 2	1	700	Promoter (<=1kb)	-0.120863	0.484707	0.654256	non-significant	0.0272494	0.879983	0.98688	non-significant	No changes
chr2	34943499	34943599	-	ENSMUSG00000026875.14	ENSMUST00000201690.1	14537	Traf1	TNF receptor-associated factor 1	1	100	3' UTR	-0.0177348	0.853329	NA	non-significant	0.845749	0.212473	0.619158	non-significant	No changes
chr2	35182529	35182629	-	ENSMUSG00000026878.17	ENSMUST00000137709.1	1421	Rab14	RAB14, member RAS oncogene family	1	100	Promoter (1-2kb)	-0.0673788	0.726998	0.832601	non-significant	0.015602	0.902982	0.992846	non-significant	No changes
chr2	35183204	35183579	-	ENSMUSG00000026878.17	ENSMUST00000137709.1	471	Rab14	RAB14, member RAS oncogene family	1	375	Promoter (<=1kb)	-0.18488	0.354834	0.542959	non-significant	0.015602	0.902982	0.992846	non-significant	No changes
chr2	35186515	35187855	-	ENSMUSG00000026878.17	ENSMUST00000230657.1	2105	Rab14	RAB14, member RAS oncogene family	1	1340	Exon (ENSMUST00000028238.14/ENSMUSG00000026878.17, exon 5 of 8)	-0.159936	0.399546	0.582064	non-significant	0.015602	0.902982	0.992846	non-significant	No changes
chr2	35189730	35190155	-	ENSMUSG00000026878.17	ENSMUST00000230657.1	0	Rab14	RAB14, member RAS oncogene family	1	425	Promoter (<=1kb)	-0.27396	0.188068	0.383811	non-significant	0.015602	0.902982	0.992846	non-significant	No changes
chr2	35196156	35196256	-	ENSMUSG00000026878.17	ENSMUST00000155483.7	-3494	Rab14	RAB14, member RAS oncogene family	1	100	Exon (ENSMUST00000201896.1/ENSMUSG00000026878.17, exon 1 of 1)	-0.123859	0.466995	0.639494	non-significant	0.015602	0.902982	0.992846	non-significant	No changes
chr2	35401203	35401453	-	ENSMUSG00000079421.8	ENSMUST00000113010.8	-4029	4930402F06Rik	RIKEN cDNA 4930402F06 gene	1	250	3' UTR	-0.428396	0.0519975	NA	non-significant	-	-	-	non-significant	No changes
chr2	35751665	35751765	-	ENSMUSG00000107106.1	ENSMUST00000202120.1	14114	Gm43760	NA	1	100	3' UTR	0.0894067	0.625743	NA	non-significant	-1.08122	0.00485899	0.0704224	non-significant	No changes
chr2	35979414	35979913	-	ENSMUSG00000026885.13	ENSMUST00000028248.10	0	Ttll11	tubulin tyrosine ligase-like family, member 11	1	499	Promoter (<=1kb)	-0.091533	0.622153	0.759844	non-significant	-0.244034	0.309428	0.713851	non-significant	No changes
chr2	36117503	36117778	-	ENSMUSG00000026890.19	ENSMUST00000112963.7	-12096	Lhx6	LIM homeobox protein 6	1	275	3' UTR	-0.385739	0.0966678	0.270872	non-significant	-	-	-	non-significant	No changes
chr2	36474420	36474670	-	ENSMUSG00000075387.2	ENSMUST00000100154.1	5458	Olfr341	olfactory receptor 341	1	250	3' UTR	-1.16962	0.00761296	0.0719119	down-regulated	-0.758867	0.0625432	0.342447	non-significant	m6A changes
chr2	36480045	36482459	-	ENSMUSG00000075387.2	ENSMUST00000100154.1	0	Olfr341	olfactory receptor 341	1	2414	Promoter (<=1kb)	0.0072306	0.959483	NA	non-significant	-0.758867	0.0625432	0.342447	non-significant	No changes
chr2	36813016	36813091	-	ENSMUSG00000075384.2	ENSMUST00000100151.1	0	Olfr3	olfactory receptor 3	1	75	Promoter (<=1kb)	-0.206997	0.266188	NA	non-significant	-0.120896	0.806315	0.967044	non-significant	No changes
chr2	37005512	37009332	-	ENSMUSG00000075379.4	ENSMUST00000100146.4	0	Olfr358	olfactory receptor 358	1	3820	Promoter (<=1kb)	-0.535017	0.041091	0.171826	down-regulated	0.434659	0.263608	0.670915	non-significant	m6A changes
chr2	37351898	37355801	-	ENSMUSG00000009030.14	ENSMUST00000138314.3	3388	Pdcl	phosducin-like	1	3903	3' UTR	-0.722184	0.00679392	0.0668682	down-regulated	-0.0729468	0.723809	0.941584	non-significant	m6A changes
chr2	37375068	37376925	-	ENSMUSG00000075376.10	ENSMUST00000204959.1	646	Rc3h2	ring finger and CCCH-type zinc finger domains 2	1	1857	Promoter (<=1kb)	-0.229405	0.236557	0.437027	non-significant	-0.201937	0.0940411	0.422611	non-significant	No changes
chr2	37389452	37390027	-	ENSMUSG00000075376.10	ENSMUST00000205124.1	170	Rc3h2	ring finger and CCCH-type zinc finger domains 2	1	575	Promoter (<=1kb)	-0.155186	0.375383	0.560666	non-significant	-0.201937	0.0940411	0.422611	non-significant	No changes
chr2	37428474	37429749	-	ENSMUSG00000066798.3	ENSMUST00000053098.5	1170	Zbtb6	zinc finger and BTB domain containing 6	1	1275	Promoter (1-2kb)	-0.397743	0.0902338	0.261089	non-significant	-0.232261	0.298258	0.702804	non-significant	No changes
chr2	37435647	37436822	-	ENSMUSG00000066798.3	ENSMUST00000053098.5	-4729	Zbtb6	zinc finger and BTB domain containing 6	1	1175	3' UTR	-0.360666	0.0931733	0.265072	non-significant	-0.232261	0.298258	0.702804	non-significant	No changes
chr2	37579954	37580529	-	ENSMUSG00000026915.16	ENSMUST00000204569.1	5989	Strbp	spermatid perinuclear RNA binding protein	1	575	3' UTR	-0.181384	0.375924	0.561202	non-significant	-0.145648	0.258367	0.665721	non-significant	No changes
chr2	37645550	37657676	-	ENSMUSG00000026915.16	ENSMUST00000183690.7	0	Strbp	spermatid perinuclear RNA binding protein	1	12126	Promoter (<=1kb)	-0.327179	0.142121	0.33144	non-significant	-0.145648	0.258367	0.665721	non-significant	No changes
chr2	37799140	37799240	-	ENSMUSG00000035403.10	ENSMUST00000137693.1	3972	Crb2	crumbs family member 2	1	100	3' UTR	-0.0560875	0.751777	0.848233	non-significant	-0.365567	0.497804	0.841361	non-significant	No changes
chr2	38104431	38104656	-	ENSMUSG00000107529.1	ENSMUST00000203102.1	2640	Gm44291	NA	1	225	Exon (ENSMUST00000203102.1/ENSMUSG00000107529.1, exon 1 of 1)	-0.0624971	0.651618	0.780039	non-significant	-0.244922	0.536133	0.859725	non-significant	No changes
chr2	38347431	38347556	-	ENSMUSG00000098383.1	ENSMUST00000184325.1	760	Gm27197	predicted gene 27197	1	125	Promoter (<=1kb)	0.0435305	0.806119	NA	non-significant	0.278568	0.731969	0.944252	non-significant	No changes
chr2	38926307	38927688	-	ENSMUSG00000063972.13	ENSMUST00000112877.7	0	Nr6a1	nuclear receptor subfamily 6, group A, member 1	1	1381	Promoter (<=1kb)	-0.170454	0.359873	0.547399	non-significant	0.28518	0.096501	0.428139	non-significant	No changes
chr2	39047567	39048335	-	ENSMUSG00000026754.16	ENSMUST00000153914.7	4673	Golga1	golgi autoantigen, golgin subfamily a, 1	1	768	Exon (ENSMUST00000039165.14/ENSMUSG00000026754.16, exon 8 of 23)	-0.213169	0.249849	0.449707	non-significant	-0.216859	0.138652	0.508635	non-significant	No changes
chr2	39072413	39072813	-	ENSMUSG00000026754.16	ENSMUST00000039165.14	-6873	Golga1	golgi autoantigen, golgin subfamily a, 1	1	400	3' UTR	-0.05785	0.752588	0.848523	non-significant	-0.216859	0.138652	0.508635	non-significant	No changes
chr2	39157485	39157710	-	ENSMUSG00000107833.1	ENSMUST00000204611.1	3522	Gm18791	developmental pluripotency associated 4 pseudogene	1	225	Exon (ENSMUST00000203640.1/ENSMUSG00000082315.2, exon 1 of 1)	-0.11027	0.415755	NA	non-significant	0.240081	0.872801	0.984366	non-significant	No changes
chr2	44988231	44988981	-	ENSMUSG00000026872.18	ENSMUST00000202432.3	33934	Zeb2	zinc finger E-box binding homeobox 2	1	750	3' UTR	-0.732612	0.0149838	0.103484	down-regulated	0.376747	0.0315582	0.238758	non-significant	m6A changes
chr2	44997297	44997897	-	ENSMUSG00000026872.18	ENSMUST00000202432.3	25018	Zeb2	zinc finger E-box binding homeobox 2	1	600	Exon (ENSMUST00000176438.8/ENSMUSG00000026872.18, exon 9 of 11)	-0.437315	0.0737681	0.235312	non-significant	0.376747	0.0315582	0.238758	non-significant	No changes
chr2	48905123	48905423	-	ENSMUSG00000026761.12	ENSMUST00000156956.7	4590	Orc4	origin recognition complex, subunit 4	1	300	3' UTR	-0.263322	0.208558	0.407789	non-significant	0.355718	0.0292294	0.228389	non-significant	No changes
chr2	51131812	51132737	-	ENSMUSG00000017144.8	ENSMUST00000140864.1	16357	Rnd3	Rho family GTPase 3	1	925	3' UTR	-0.6262	0.0168954	0.109766	down-regulated	0.60573	0.00211342	0.0381096	non-significant	m6A changes
chr2	51148829	51149104	-	ENSMUSG00000017144.8	ENSMUST00000140864.1	0	Rnd3	Rho family GTPase 3	1	275	Promoter (<=1kb)	0.0768463	0.510166	0.673831	non-significant	0.60573	0.00211342	0.0381096	non-significant	No changes
chr2	51363571	51363846	-	ENSMUSG00000086523.1	ENSMUST00000142804.1	1653	Gm13499	NA	1	275	Promoter (1-2kb)	-0.587528	0.0355775	NA	down-regulated	0.312988	0.625889	0.902761	non-significant	m6A changes
chr2	51676191	51676316	-	ENSMUSG00000056115.2	ENSMUST00000070028.2	48681	Tas2r134	taste receptor, type 2, member 134	1	125	Exon (ENSMUST00000143870.1/ENSMUSG00000085014.1, exon 4 of 7)	-0.16626	0.37442	0.559689	non-significant	-	-	-	non-significant	No changes
chr2	51924972	51926843	-	ENSMUSG00000036249.16	ENSMUST00000152800.1	183	Rbm43	RNA binding motif protein 43	1	1871	Promoter (<=1kb)	-0.816596	0.00620094	0.0634711	down-regulated	-0.256821	0.32245	0.726399	non-significant	m6A changes
chr2	52398525	52398600	-	ENSMUSG00000086447.2	ENSMUST00000124622.1	12610	Gm13522	predicted gene 13522	1	75	3' UTR	0.041321	0.821034	NA	non-significant	-	-	-	non-significant	No changes
chr2	52401950	52402400	-	ENSMUSG00000036093.7	ENSMUST00000130357.1	9915	Arl5a	ADP-ribosylation factor-like 5A	1	450	3' UTR	-0.155676	0.424414	0.605087	non-significant	0.143282	0.363935	0.759755	non-significant	No changes
chr2	53139028	53145241	-	ENSMUSG00000061136.16	ENSMUST00000133384.1	68	Prpf40a	pre-mRNA processing factor 40A	1	6213	Promoter (<=1kb)	-0.476162	0.0309814	0.149923	down-regulated	-0.000137842	1	1	non-significant	m6A changes
chr2	53146105	53156686	-	ENSMUSG00000061136.16	ENSMUST00000133384.1	-797	Prpf40a	pre-mRNA processing factor 40A	1	10581	Promoter (<=1kb)	-0.0908065	0.638879	0.771519	non-significant	-0.000137842	1	1	non-significant	No changes
chr2	54084292	54085017	-	ENSMUSG00000075334.2	ENSMUST00000100089.2	535	Rprm	reprimo, TP53 dependent G2 arrest mediator candidate	1	725	Promoter (<=1kb)	-0.176683	0.362204	0.550145	non-significant	-0.497964	0.0818366	0.393567	non-significant	No changes
chr2	58046587	58047162	-	ENSMUSG00000026830.9	ENSMUST00000090940.5	5702	Ermn	ermin, ERM-like protein	1	575	3' UTR	0.28233	0.182169	0.377484	non-significant	0.435574	0.0342243	0.251297	non-significant	No changes
chr2	58047262	58052654	-	ENSMUSG00000026830.9	ENSMUST00000090940.5	210	Ermn	ermin, ERM-like protein	1	5392	Promoter (<=1kb)	-0.545968	0.0204178	0.120236	down-regulated	0.435574	0.0342243	0.251297	non-significant	m6A changes
chr2	58133561	58133936	-	ENSMUSG00000026832.12	ENSMUST00000131443.7	22861	Cytip	cytohesin 1 interacting protein	1	375	3' UTR	-0.51252	0.0496539	0.189577	down-regulated	0.786883	0.0244327	0.203456	non-significant	m6A changes
chr2	58447054	58447604	-	ENSMUSG00000091922.1	ENSMUST00000167423.1	-22512	Gm17409	predicted gene, 17409	1	550	3' UTR	-0.322665	0.144297	0.334376	non-significant	-	-	-	non-significant	No changes
chr2	58823344	58823569	-	ENSMUSG00000079353.2	ENSMUST00000112589.2	-35865	Gm11099	NA	1	225	3' UTR	-0.415822	0.0550938	NA	non-significant	-	-	-	non-significant	No changes
chr2	58823594	58823694	-	ENSMUSG00000079353.2	ENSMUST00000112589.2	-35740	Gm11099	NA	1	100	Exon (ENSMUST00000226455.1/ENSMUSG00000036641.9, exon 15 of 15)	-0.471038	0.0508232	NA	non-significant	-	-	-	non-significant	No changes
chr2	59383101	59383301	-	ENSMUSG00000087455.7	ENSMUST00000137162.7	3381	5330411J11Rik	RIKEN cDNA 5330411J11 gene	1	200	Exon (ENSMUST00000137162.7/ENSMUSG00000087455.7, exon 3 of 3)	0.0193687	0.669653	NA	non-significant	-	-	-	non-significant	No changes
chr2	59852513	59855188	-	ENSMUSG00000026988.15	ENSMUST00000127004.1	6492	Wdsub1	WD repeat, SAM and U-box domain containing 1	1	2675	3' UTR	-0.261218	0.149785	0.341613	non-significant	-0.170038	0.183386	0.578561	non-significant	No changes
chr2	59878405	59882591	-	ENSMUSG00000026988.15	ENSMUST00000028368.13	0	Wdsub1	WD repeat, SAM and U-box domain containing 1	1	4186	Promoter (<=1kb)	-0.268068	0.111196	0.291742	non-significant	-0.170038	0.183386	0.578561	non-significant	No changes
chr2	59900412	59900487	-	ENSMUSG00000026987.16	ENSMUST00000130637.1	12049	Baz2b	bromodomain adjacent to zinc finger domain, 2B	1	75	3' UTR	-0.0235193	0.896843	0.938108	non-significant	-0.0884882	0.43858	0.807025	non-significant	No changes
chr2	59900537	59900787	-	ENSMUSG00000026987.16	ENSMUST00000130637.1	11749	Baz2b	bromodomain adjacent to zinc finger domain, 2B	1	250	3' UTR	-0.0274142	0.880395	0.928219	non-significant	-0.0884882	0.43858	0.807025	non-significant	No changes
chr2	59917190	59920498	-	ENSMUSG00000026987.16	ENSMUST00000147476.1	53	Baz2b	bromodomain adjacent to zinc finger domain, 2B	1	3308	Promoter (<=1kb)	-0.421508	0.0722039	0.23227	non-significant	-0.0884882	0.43858	0.807025	non-significant	No changes
chr2	59920623	59920698	-	ENSMUSG00000026987.16	ENSMUST00000147476.1	-73	Baz2b	bromodomain adjacent to zinc finger domain, 2B	1	75	Promoter (<=1kb)	-0.519794	0.0481922	0.18706	down-regulated	-0.0884882	0.43858	0.807025	non-significant	m6A changes
chr2	59922023	59923696	-	ENSMUSG00000026987.16	ENSMUST00000152639.7	236	Baz2b	bromodomain adjacent to zinc finger domain, 2B	1	1673	Promoter (<=1kb)	-0.272705	0.184722	0.37995	non-significant	-0.0884882	0.43858	0.807025	non-significant	No changes
chr2	59935244	59942973	-	ENSMUSG00000026987.16	ENSMUST00000153136.1	5243	Baz2b	bromodomain adjacent to zinc finger domain, 2B	1	7729	Exon (ENSMUST00000112550.7/ENSMUSG00000026987.16, exon 13 of 35)	-0.615689	0.0225649	0.126754	down-regulated	-0.0884882	0.43858	0.807025	non-significant	m6A changes
chr2	59942998	59948104	-	ENSMUSG00000026987.16	ENSMUST00000153136.1	112	Baz2b	bromodomain adjacent to zinc finger domain, 2B	1	5106	Promoter (<=1kb)	-0.807829	0.00720962	0.069595	down-regulated	-0.0884882	0.43858	0.807025	non-significant	m6A changes
chr2	59954393	59954493	-	ENSMUSG00000026987.16	ENSMUST00000135722.1	5550	Baz2b	bromodomain adjacent to zinc finger domain, 2B	1	100	Exon (ENSMUST00000135722.1/ENSMUSG00000026987.16, exon 3 of 3)	-0.0547613	0.736917	NA	non-significant	-0.0884882	0.43858	0.807025	non-significant	No changes
chr2	59959964	59962479	-	ENSMUSG00000026987.16	ENSMUST00000135722.1	0	Baz2b	bromodomain adjacent to zinc finger domain, 2B	1	2515	Promoter (<=1kb)	-1.3714	1.85e-05	0.0031159	down-regulated	-0.0884882	0.43858	0.807025	non-significant	m6A changes
chr2	60206849	60209835	-	ENSMUSG00000026987.16	ENSMUST00000151756.1	0	Baz2b	bromodomain adjacent to zinc finger domain, 2B	1	2986	Promoter (<=1kb)	-0.867084	0.00134898	0.0282794	down-regulated	-0.0884882	0.43858	0.807025	non-significant	m6A changes
chr2	60419992	60422606	-	ENSMUSG00000054580.14	ENSMUST00000126327.1	1701	Pla2r1	phospholipase A2 receptor 1	1	2614	Promoter (1-2kb)	-0.849759	0.00634396	0.0642066	down-regulated	-0.50922	5.76e-05	0.00210251	non-significant	m6A changes
chr2	60751167	60751742	-	ENSMUSG00000026970.16	ENSMUST00000123046.7	10579	Rbms1	RNA binding motif, single stranded interacting protein 1	1	575	3' UTR	-0.188072	0.333096	0.525394	non-significant	-0.120231	0.366693	0.762221	non-significant	No changes
chr2	60965650	60965750	-	ENSMUSG00000026970.16	ENSMUST00000028347.12	-2459	Rbms1	RNA binding motif, single stranded interacting protein 1	1	100	Exon (ENSMUST00000146034.1/ENSMUSG00000075325.3, exon 4 of 4)	0.103989	0.380831	NA	non-significant	-0.120231	0.366693	0.762221	non-significant	No changes
chr2	60965775	60968167	-	ENSMUSG00000026970.16	ENSMUST00000028347.12	-2584	Rbms1	RNA binding motif, single stranded interacting protein 1	1	2392	Exon (ENSMUST00000146034.1/ENSMUSG00000075325.3, exon 3 of 4)	0.142343	0.223636	NA	non-significant	-0.120231	0.366693	0.762221	non-significant	No changes
chr2	62606210	62606385	-	ENSMUSG00000000392.17	ENSMUST00000102732.9	-32136	Fap	fibroblast activation protein	1	175	Exon (ENSMUST00000028259.11/ENSMUSG00000026896.14, exon 10 of 16)	-1.18331	0.00127136	0.027765	down-regulated	-0.6819	0.00241077	0.0422396	non-significant	m6A changes
chr2	62764754	62777465	-	ENSMUSG00000077546.1	ENSMUST00000104358.1	25159	LOC115486153	small nucleolar RNA SNORA17	1	12711	Exon (ENSMUST00000075052.9/ENSMUSG00000059742.10, exon 8 of 16)	-0.050042	0.742638	0.842041	non-significant	-	-	-	non-significant	No changes
chr2	63977706	63978256	-	ENSMUSG00000075324.13	ENSMUST00000126042.1	119732	Fign	fidgetin	1	550	3' UTR	-0.325622	0.104145	NA	non-significant	-0.293943	0.360089	0.757327	non-significant	No changes
chr2	65098511	65102162	-	ENSMUSG00000034903.18	ENSMUST00000155768.1	3697	Cobll1	Cobl-like 1	1	3651	Exon (ENSMUST00000112429.8/ENSMUSG00000034903.18, exon 11 of 14)	-1.30981	1.35e-05	0.00298818	down-regulated	-0.181817	0.259094	0.666573	non-significant	m6A changes
chr2	65460367	65461392	-	ENSMUSG00000057182.15	ENSMUST00000238409.1	33839	Scn3a	sodium channel, voltage-gated, type III, alpha	1	1025	3' UTR	-0.636524	0.0286703	0.14334	down-regulated	0.072057	0.627413	0.903464	non-significant	m6A changes
chr2	65461442	65461542	-	ENSMUSG00000057182.15	ENSMUST00000238409.1	33689	Scn3a	sodium channel, voltage-gated, type III, alpha	1	100	Exon (ENSMUST00000066432.11/ENSMUSG00000057182.15, exon 27 of 27)	-0.407391	0.0823162	0.249152	non-significant	0.072057	0.627413	0.903464	non-significant	No changes
chr2	65494879	65497452	-	ENSMUSG00000057182.15	ENSMUST00000238409.1	0	Scn3a	sodium channel, voltage-gated, type III, alpha	1	2573	Promoter (<=1kb)	-0.50427	0.0310411	0.150052	down-regulated	0.072057	0.627413	0.903464	non-significant	m6A changes
chr2	66084115	66084190	-	ENSMUSG00000026994.9	ENSMUST00000150793.1	9881	Galnt3	polypeptide N-acetylgalactosaminyltransferase 3	1	75	3' UTR	-0.221807	0.261698	0.460531	non-significant	0.138934	0.443384	0.810283	non-significant	No changes
chr2	66106944	66124620	-	ENSMUSG00000026994.9	ENSMUST00000028378.3	374	Galnt3	polypeptide N-acetylgalactosaminyltransferase 3	1	17676	Promoter (<=1kb)	-0.554554	0.0064491	0.0648475	down-regulated	0.138934	0.443384	0.810283	non-significant	m6A changes
chr2	66480829	66481079	-	ENSMUSG00000080855.3	ENSMUST00000118070.1	-33423	Rpl35-ps1	ribosomal protein L35, pseudogene 1	1	250	3' UTR	0.310875	0.153019	0.344683	non-significant	-	-	-	non-significant	No changes
chr2	66481404	66481979	-	ENSMUSG00000080855.3	ENSMUST00000118070.1	-33998	Rpl35-ps1	ribosomal protein L35, pseudogene 1	1	575	3' UTR	-0.108155	0.570854	0.723847	non-significant	-	-	-	non-significant	No changes
chr2	66482954	66484379	-	ENSMUSG00000080855.3	ENSMUST00000118070.1	-35548	Rpl35-ps1	ribosomal protein L35, pseudogene 1	1	1425	3' UTR	-0.458074	0.064776	0.218338	non-significant	-	-	-	non-significant	No changes
chr2	66504925	66505000	-	ENSMUSG00000081307.1	ENSMUST00000119700.1	25746	Gm13627	NA	1	75	Exon (ENSMUST00000100063.8/ENSMUSG00000075316.11, exon 21 of 28)	-0.0344594	0.851327	0.910273	non-significant	-0.604651	0.249101	0.656633	non-significant	No changes
chr2	66529588	66530590	-	ENSMUSG00000081307.1	ENSMUST00000119700.1	156	Gm13627	NA	1	1002	Promoter (<=1kb)	-0.0938871	0.606927	0.750599	non-significant	-0.604651	0.249101	0.656633	non-significant	No changes
chr2	66537352	66540067	-	ENSMUSG00000075316.11	ENSMUST00000151234.1	3108	Scn9a	sodium channel, voltage-gated, type IX, alpha	1	2715	Exon (ENSMUST00000100063.8/ENSMUSG00000075316.11, exon 14 of 28)	-0.072523	0.692027	0.808589	non-significant	-0.277441	0.0156814	0.153786	non-significant	No changes
chr2	68211619	68211694	-	ENSMUSG00000027030.15	ENSMUST00000130380.7	11632	Stk39	serine/threonine kinase 39	1	75	3' UTR	-0.0575372	0.761253	0.854545	non-significant	-0.102237	0.44804	0.813632	non-significant	No changes
chr2	69466852	69467127	-	ENSMUSG00000027070.14	ENSMUST00000128742.1	42018	Lrp2	low density lipoprotein receptor-related protein 2	1	275	Exon (ENSMUST00000080953.11/ENSMUSG00000027070.14, exon 50 of 79)	-0.102836	0.588114	0.737172	non-significant	0.0577127	0.654093	0.912129	non-significant	No changes
chr2	69483397	69483597	-	ENSMUSG00000027070.14	ENSMUST00000128742.1	25548	Lrp2	low density lipoprotein receptor-related protein 2	1	200	Exon (ENSMUST00000080953.11/ENSMUSG00000027070.14, exon 39 of 79)	-0.306617	0.146533	0.337836	non-significant	0.0577127	0.654093	0.912129	non-significant	No changes
chr2	69712638	69713138	-	ENSMUSG00000027086.16	ENSMUST00000073152.12	-33	Fastkd1	FAST kinase domains 1	1	500	Promoter (<=1kb)	-0.856023	0.00401573	0.0502426	down-regulated	0.194783	0.471351	0.827609	non-significant	m6A changes
chr2	69771933	69781111	-	ENSMUSG00000070883.3	ENSMUST00000148190.1	877	Ccdc173	coiled-coil domain containing 173	1	9178	Promoter (<=1kb)	-0.511429	0.0402313	0.169945	down-regulated	-0.0954915	0.590479	0.885914	non-significant	m6A changes
chr2	69781486	69781948	-	ENSMUSG00000070883.3	ENSMUST00000148190.1	40	Ccdc173	coiled-coil domain containing 173	1	462	Promoter (<=1kb)	-0.330204	0.136689	0.324853	non-significant	-0.0954915	0.590479	0.885914	non-significant	No changes
chr2	70713331	70714106	-	ENSMUSG00000041997.16	ENSMUST00000152738.1	3798	Tlk1	tousled-like kinase 1	1	775	3' UTR	-0.220511	0.253893	0.453666	non-significant	-0.131597	0.306009	0.710344	non-significant	No changes
chr2	70738464	70742055	-	ENSMUSG00000041997.16	ENSMUST00000141707.1	-20241	Tlk1	tousled-like kinase 1	1	3591	Exon (ENSMUST00000135128.7/ENSMUSG00000041997.16, exon 12 of 22)	-0.0593414	0.747592	0.845336	non-significant	-0.131597	0.306009	0.710344	non-significant	No changes
chr2	70742080	70742155	-	ENSMUSG00000041997.16	ENSMUST00000141707.1	-23857	Tlk1	tousled-like kinase 1	1	75	Exon (ENSMUST00000135128.7/ENSMUSG00000041997.16, exon 12 of 22)	-0.0527007	0.774176	0.863183	non-significant	-0.131597	0.306009	0.710344	non-significant	No changes
chr2	70742180	70745959	-	ENSMUSG00000041997.16	ENSMUST00000141707.1	-23957	Tlk1	tousled-like kinase 1	1	3779	Exon (ENSMUST00000135128.7/ENSMUSG00000041997.16, exon 10 of 22)	0.0732575	0.699357	0.814348	non-significant	-0.131597	0.306009	0.710344	non-significant	No changes
chr2	72937901	72940611	-	ENSMUSG00000027109.16	ENSMUST00000129565.1	473	Sp3	trans-acting transcription factor 3	1	2710	Promoter (<=1kb)	-0.647702	0.00839626	0.0753682	down-regulated	-0.170661	0.22608	0.633585	non-significant	m6A changes
chr2	72970338	72971238	-	ENSMUSG00000027109.16	ENSMUST00000141372.1	0	Sp3	trans-acting transcription factor 3	1	900	Promoter (<=1kb)	-0.153369	0.427531	0.607372	non-significant	-0.170661	0.22608	0.633585	non-significant	No changes
chr2	73284779	73285029	-	ENSMUSG00000068859.5	ENSMUST00000147133.1	12814	Sp9	trans-acting transcription factor 9	1	250	Exon (ENSMUST00000058615.9/ENSMUSG00000041777.12, exon 10 of 10)	-0.305332	0.161053	0.353392	non-significant	0.51534	0.660091	0.914558	non-significant	No changes
chr2	73306147	73312567	-	ENSMUSG00000041777.12	ENSMUST00000136519.2	0	Cir1	corepressor interacting with RBPJ, 1	1	6420	Promoter (<=1kb)	-0.0526345	0.757738	0.852124	non-significant	-0.47627	0.09491	0.424514	non-significant	No changes
chr2	73818683	73818958	-	ENSMUSG00000099302.1	ENSMUST00000184729.1	8873	Gm27421	NA	1	275	3' UTR	-0.242757	0.205416	0.404546	non-significant	-	-	-	non-significant	No changes
chr2	74521990	74522115	-	ENSMUSG00000009207.15	ENSMUST00000127168.7	10991	Lnpk	lunapark, ER junction formation factor	1	125	3' UTR	-0.22681	0.241707	0.442607	non-significant	0.0991556	0.608905	0.894315	non-significant	No changes
chr2	75675962	75677162	-	ENSMUSG00000089015.1	ENSMUST00000158390.1	9676	Gm24996	NA	1	1200	Exon (ENSMUST00000102672.4/ENSMUSG00000015839.6, exon 5 of 5)	-0.574056	0.0338588	0.155601	down-regulated	-0.275912	0.905037	0.993094	non-significant	m6A changes
chr2	75678547	75679232	-	ENSMUSG00000089015.1	ENSMUST00000158390.1	7606	Gm24996	NA	1	685	Exon (ENSMUST00000102672.4/ENSMUSG00000015839.6, exon 2 of 5)	-0.592577	0.00667668	0.0663912	down-regulated	-0.275912	0.905037	0.993094	non-significant	m6A changes
chr2	75936248	75937548	-	ENSMUSG00000075273.4	ENSMUST00000099996.4	1037	Ttc30b	tetratricopeptide repeat domain 30B	1	1300	Promoter (1-2kb)	-0.491496	0.048432	0.187154	down-regulated	-0.247476	0.144259	0.518417	non-significant	m6A changes
chr2	75937798	75937873	-	ENSMUSG00000075273.4	ENSMUST00000099996.4	712	Ttc30b	tetratricopeptide repeat domain 30B	1	75	Promoter (<=1kb)	-0.356445	0.0962908	0.270204	non-significant	-0.247476	0.144259	0.518417	non-significant	No changes
chr2	75937898	75937998	-	ENSMUSG00000075273.4	ENSMUST00000099996.4	587	Ttc30b	tetratricopeptide repeat domain 30B	1	100	Promoter (<=1kb)	-0.0487118	0.807882	0.884469	non-significant	-0.247476	0.144259	0.518417	non-significant	No changes
chr2	75979596	75980296	-	ENSMUSG00000075272.4	ENSMUST00000099995.4	-1427	Ttc30a2	tetratricopeptide repeat domain 30A2	1	700	Promoter (1-2kb)	-0.141879	0.364624	0.551551	non-significant	-	-	-	non-significant	No changes
chr2	76338491	76338591	-	ENSMUSG00000075270.11	ENSMUST00000099992.9	183	Pde11a	phosphodiesterase 11A	1	100	Promoter (<=1kb)	-0.315416	0.152106	0.343922	non-significant	0.111065	0.615836	0.898119	non-significant	No changes
chr2	77010126	77010376	-	ENSMUSG00000044033.16	ENSMUST00000179868.1	9541	Ccdc141	coiled-coil domain containing 141	1	250	3' UTR	-0.0741948	0.520905	NA	non-significant	0.653485	0.00561916	0.0781706	non-significant	No changes
chr2	77895983	77896233	-	ENSMUSG00000027014.14	ENSMUST00000139842.1	11934	Cwc22	CWC22 spliceosome-associated protein	1	250	3' UTR	-1.529	0.000223221	0.0119709	down-regulated	0.0278379	0.849144	0.978905	non-significant	m6A changes
chr2	77917003	77921118	-	ENSMUSG00000027014.14	ENSMUST00000137494.7	3410	Cwc22	CWC22 spliceosome-associated protein	1	4115	Exon (ENSMUST00000111824.7/ENSMUSG00000027014.14, exon 10 of 20)	0.0993739	0.606484	0.75042	non-significant	0.0278379	0.849144	0.978905	non-significant	No changes
chr2	79330567	79330717	-	ENSMUSG00000075256.9	ENSMUST00000147402.1	2965	Cerkl	ceramide kinase-like	1	150	3' UTR	0.314315	0.128977	0.315777	non-significant	-0.201472	0.228926	0.635671	non-significant	No changes
chr2	79331757	79331932	-	ENSMUSG00000075256.9	ENSMUST00000147402.1	1750	Cerkl	ceramide kinase-like	1	175	Promoter (1-2kb)	0.260884	0.20374	0.403015	non-significant	-0.201472	0.228926	0.635671	non-significant	No changes
chr2	79454696	79456748	-	ENSMUSG00000034701.9	ENSMUST00000041099.4	3	Neurod1	neurogenic differentiation 1	1	2052	Promoter (<=1kb)	-0.177826	0.376082	0.561372	non-significant	-0.409542	0.246311	0.654414	non-significant	No changes
chr2	84333275	84333425	-	ENSMUSG00000084198.1	ENSMUST00000119708.1	-14965	Gm13711	NA	1	150	3' UTR	-0.178384	0.22723	NA	non-significant	-	-	-	non-significant	No changes
chr2	84602170	84602495	-	ENSMUSG00000034101.14	ENSMUST00000141151.7	7182	Ctnnd1	catenin (cadherin associated protein), delta 1	1	325	3' UTR	-0.42113	0.0804434	0.245796	non-significant	0.438133	0.0548798	0.322197	non-significant	No changes
chr2	84650468	84650568	-	ENSMUSG00000034101.14	ENSMUST00000066177.9	0	Ctnnd1	catenin (cadherin associated protein), delta 1	1	100	Promoter (<=1kb)	-0.39054	0.092828	0.264629	non-significant	0.438133	0.0548798	0.322197	non-significant	No changes
chr2	84689294	84690099	-	ENSMUSG00000027080.6	ENSMUST00000141595.1	3662	Med19	mediator complex subunit 19	1	805	Exon (ENSMUST00000035840.5/ENSMUSG00000034075.10, exon 11 of 12)	-0.267316	0.202173	0.401055	non-significant	-0.272058	0.25165	0.659811	non-significant	No changes
chr2	84710839	84714487	-	ENSMUSG00000034075.10	ENSMUST00000138171.1	199	Zdhhc5	zinc finger, DHHC domain containing 5	1	3648	Promoter (<=1kb)	-1.23097	0.000158391	0.00969588	down-regulated	-0.077016	0.557198	0.869368	non-significant	m6A changes
chr2	84714562	84715180	-	ENSMUSG00000034075.10	ENSMUST00000035840.5	0	Zdhhc5	zinc finger, DHHC domain containing 5	1	618	Promoter (<=1kb)	-0.575333	0.0234617	0.129359	down-regulated	-0.077016	0.557198	0.869368	non-significant	m6A changes
[truncated: 13,164 more rows]
