# Supplementary material for: m6A mRNA methylation-mediated MAPK signaling modulates the nasal mucosa inflammatory response in allergic rhinitis
Source: Front Immunol. 2024 Jul 1;15:1344995. doi: 10.3389/fimmu.2024.1344995 (PMC11246857; doi:10.3389/fimmu.2024.1344995)
Supplement: Supplementary file 11 [file Table_11.xlsx]

## Sheet: Table S11
Description	GeneRatio	pvalue	Count
cytokine binding	0.0550459	5.09432e-05	6
protein tyrosine/threonine phosphatase activity	0.0183486	0.0012248	2
cytokine receptor activity	0.0366972	0.0012912	4
MAP kinase tyrosine/serine/threonine phosphatase activity	0.0183486	0.00172611	2
nucleoside-diphosphatase activity	0.0183486	0.00200748	2
MAP kinase phosphatase activity	0.0183486	0.00200748	2
immune receptor activity	0.0366972	0.00296115	4
promoter-specific chromatin binding	0.0275229	0.00468545	3
growth factor binding	0.0366972	0.00557928	4
ubiquitin-like protein binding	0.0275229	0.010867	3
