# Supplementary material for: m6A mRNA methylation-mediated MAPK signaling modulates the nasal mucosa inflammatory response in allergic rhinitis
Source: Front Immunol. 2024 Jul 1;15:1344995. doi: 10.3389/fimmu.2024.1344995 (PMC11246857; doi:10.3389/fimmu.2024.1344995)
Supplement: Supplementary file 12 [file Table_12.xlsx]

## Sheet: Table S12
ID	Description	GeneRatio	BgRatio	pvalue	p.adjust	qvalue	geneID	Count
mmu05202	Transcriptional misregulation in cancer	7/59	224/9040	0.000595579	0.0780208	0.075231	Etv5/Runx1/Gadd45g/Mmp9/Csf1r/Nupr1/Il1r2	7
mmu04010	MAPK signaling pathway	7/59	294/9040	0.00286948	0.140789	0.135755	Cacng4/Gadd45g/Dusp1/Csf1/Csf1r/Dusp10/Map3k8	7
mmu04640	Hematopoietic cell lineage	4/59	94/9040	0.00322418	0.140789	0.135755	Cd24a/Csf1/Csf1r/Il1r2	4
mmu04060	Cytokine-cytokine receptor interaction	6/59	292/9040	0.0115658	0.37878	0.365235	Ifngr1/Cxcr4/Csf1/Csf1r/Osmr/Il1r2	6
mmu04061	Viral protein interaction with cytokine and cytokine receptor	3/59	95/9040	0.0239253	0.54469	0.525213	Cxcr4/Csf1/Csf1r	3
mmu05215	Prostate cancer	3/59	99/9040	0.0266224	0.54469	0.525213	Etv5/Mmp9/Il1r2	3
mmu04659	Th17 cell differentiation	3/59	105/9040	0.0309621	0.54469	0.525213	Ahr/Runx1/Ifngr1	3
mmu04928	Parathyroid hormone synthesis, secretion and action	3/59	108/9040	0.0332635	0.54469	0.525213	Pde4b/Bglap3/Egr1	3
mmu04668	TNF signaling pathway	3/59	115/9040	0.038972	0.554653	0.53482	Mmp9/Csf1/Map3k8	3
mmu00600	Sphingolipid metabolism	2/59	54/9040	0.04826	0.554653	0.53482	Sgms2/Acer2	2
mmu04978	Mineral absorption	2/59	54/9040	0.04826	0.554653	0.53482	Slc31a1/Steap1	2
