# Supplementary material for: m6A mRNA methylation-mediated MAPK signaling modulates the nasal mucosa inflammatory response in allergic rhinitis
Source: Front Immunol. 2024 Jul 1;15:1344995. doi: 10.3389/fimmu.2024.1344995 (PMC11246857; doi:10.3389/fimmu.2024.1344995)
Supplement: Supplementary file 13 [file Table_13.xlsx]

## Sheet: Table S13
Gene symbol	Forward primer sequence (5'→3')	Reverse primer sequence (5'→3')
Map3k8	AGCCGACATCTACAGCCTTGGAG	GGAGGTGCCTGCTTGTGGATAATG
Erk2	TACGATCCGACAGATGAGCCAGTG	ACTCCTTCAGCCGCTCCTTGG
Nfκb1	GACACGACAGAATCCTCAGCATCC	CCACCAGCAGCAGCAGACATG
Alkbh5	CGGGACCACCAAGCGGAAATAC	CCTCTTCCTCCTTCTGCAACTGATG
Fto	GCAGCTCAAATACCCTAAACTG	AGTCTGGTCTTCAAGTACTTGT
Wtap	TGAGATCAACAATGGTAGACCC	TTGGTTCTCCTGGATAAGCATT
Mettl14	TCACCTCCTCCCAAGTCCAAGTC	CCCTAAAGCCACCTCTCTCTCCTC
Mettl3	CGCTGCCTCCGATGTTGAT CTG	TCTCCTGACTGACCTTCTTFCTCTG
