# Supplementary material for: m6A mRNA methylation-mediated MAPK signaling modulates the nasal mucosa inflammatory response in allergic rhinitis
Source: Front Immunol. 2024 Jul 1;15:1344995. doi: 10.3389/fimmu.2024.1344995 (PMC11246857; doi:10.3389/fimmu.2024.1344995)
Supplement: Supplementary file 14 [file Table_14.xlsx]

## Sheet: Table S14
group	CON	CON	CON	LV-NC	LV-NC	LV-NC	LV-shAlkbh5	LV-shAlkbh5	LV-shAlkbh5	CON	CON	CON	AR	AR	AR	AR+IOX1	AR+IOX1	AR+IOX1
sample	CON1	CON2	CON3	LV-NC1	LV-NC2	LV-NC3	LV-shAlkbh5-1	LV-shAlkbh5-2	LV-shAlkbh5-3	CON4	CON5	CON6	AR1	AR2	AR3	AR+IOX1-1	AR+IOX1-2	AR+IOX1-3
Eotaxin	996.29	1226.28	1322.31	1658.65	1622.01	1692.77	1394.9	1457.06	1287.06	3152.64	2926.02	2271.14	1264.32	1484.3	1512.7	1496.66	1333.61	1324.82
G-CSF	185.42	214.83	259.73	259.73	231.95	259.73	259.73	214.83	226.28	553.84	526.48	403.68	214.83	226.28	259.73	185.42	100.87	100.87
GM-CSF	13.07	30.88	13.07	30.88	13.07	6.535	6.535	13.07	6.535	30.88	6.535	30.88	6.535	13.07	30.88	6.535	6.535	13.07
IFN-gamma	7.57	18.33	18.33	10.43	10.43	18.33	14.48	6.06	4.49	18.33	15.78	10.43	13.15	18.33	15.78	20.74	19.895	20.064
IL-12p40	1244.18	1229.3	1324.24	1570.39	1548.78	1626.1	1429.23	1344.8	1348.23	1440.62	1420.11	1343.66	1914.37	1797.54	1777.12	1383.61	1455.44	1406.42
IL-12p70	27.4	34.36	30.9	34.36	12.81	30.9	27.4	30.9	12.81	34.36	37.79	30.9	44.56	51.24	42.88	61.11	54.54	41.19
IL-13	19.13	19.13	63.17	19.13	9.565	42.76	9.565	9.565	9.565	19.13	19.13	19.13	19.13	19.13	9.565	63.17	19.13	81.94
IL-17A	22.13	22.85	22.85	18.47	17.72	19.2	21.4	19.94	18.47	25.72	23.93	20.3	24.29	27.86	27.86	32.77	32.77	32.08
IL-1alpha	25.87	30.49	26.68	45.98	44.88	44.88	37.22	34.64	35.3	32.61	29.01	21.47	40.88	43.76	42.62	58.56	57.14	57.61
IL-1beta	2.06	0.06	2.06	5.6	5.6	7.28	2.06	5.6	3.86	3.86	2.97	6.44	8.94	8.94	8.94	18.45	13.76	15.34
IL-3	10.45	8.34	6.19	8.34	1.68	12.53	1.68	0.84	1.68	1.68	3.98	0.84	14.58	16.61	12.53	0.84	8.34	3.98
IL-4	0.97	0.485	0.97	2.48	2.48	5.26	0.485	2.48	2.48	0.485	2.48	0.485	5.26	5.26	2.48	2.48	5.26	5.26
IL-5	1.69	8.79	3.38	1.69	1.69	1.69	1.69	1.69	1.69	3.38	1.69	1.69	3.38	6.19	3.38	3.38	3.38	3.38
IL-6	5.8	7.07	4.49	14.77	8.31	14.2	7.07	5.8	6.44	1.4	1.4	1.4	7.07	7.07	8.31	16.47	16.47	15.34
IL-9	18.84	32.46	36.6	18.84	18.84	28.16	3.825	3.825	3.825	36.6	23.64	7.65	28.16	28.16	28.16	534.26	488.55	546.62
KC	114.15	129.31	124.38	85.74	97.69	97.69	108.83	114.15	103.35	97.69	108.83	85.74	177.99	173.89	182.04	169.74	156.93	138.86
MCP-1	39.18	112.05	112.05	307.98	386.85	423.84	265.29	112.05	169.41	307.98	265.29	265.29	265.29	328.42	348.34	459.54	307.98	386.85
MIP-1alpha	0.63	1.26	3.11	7.25	4.71	6.91	0.63	3.11	2.23	3.11	3.11	1.26	6.19	5.46	5.46	6.55	5.46	6.19
MIP-1beta	102.79	129.83	129.83	153.87	165.08	182.84	129.83	92.8	92.8	175.86	168.72	102.79	202.9	209.34	209.34	655.99	575.23	631.98
RANTES	124.64	133.71	163.72	146.86	138.15	146.86	146.86	146.86	133.71	221.83	218.15	191.69	191.69	218.15	203.2	218.15	221.83	206.97
TNF-alpha	111.27	111.27	74.51	83.81	83.81	102.18	65.13	46.04	46.04	83.81	83.81	83.81	74.51	83.81	102.18	93.03	138.24	102.18
