# Supplementary material for: m6A mRNA methylation-mediated MAPK signaling modulates the nasal mucosa inflammatory response in allergic rhinitis
Source: Front Immunol. 2024 Jul 1;15:1344995. doi: 10.3389/fimmu.2024.1344995 (PMC11246857; doi:10.3389/fimmu.2024.1344995)
Supplement: Supplementary file 15 [file Table_15.xlsx]

## Sheet: Table S11
	Sneeze	Nasal rubbing	OVA-sIgE level
m6A IOD/area of positive cell	r=-0.775, P=0.024	r= -0.737, P=0.037	r=-0.826, P=0.012
mRNA level of Alkbh5	r=0.970, P＜0.001	r=0.979, P＜0.001	r=0.960, P＜0.001
Protein level of Alkbh5	r=0.967, P＜0.001	r=0.977, P＜0.001	r=0.986, P＜0.001
Alkbh5 IOD/area of positive cell	r=0.945, P＜0.001	r=0.955, P＜0.001	r=0.959, P＜0.001
m6A level of Map3k8	r=-0.951, P＜0.001	r=-0.973, P＜0.001	r=-0.988, P＜0.001
mRNA level of Map3k8	r=0.813, P =0.001	r=0.918, P＜0.001	r=0.894, P=0.003
m6A level of Erk2	r=-0.794, P =0.002	r=-0.845, P =0.001	r=-0.865, P=0.006
mRNA level of Erk2	r=0.904, P＜0.001	r=0.842, P =0.001	r=0.865, P=0.006
m6A level of Nfκb1	r=-0.544, P =0.068	r=-0.583, P =0.047	r=-0.561, P=0.148
mRNA level of Nfκb1	r=0.967, P＜0.001	r=0.932, P＜0.001	r=0.859, P=0.006
